# Supplementary material for: Genome wide association and gene enrichment analysis reveal membrane anchoring and structural proteins associated with meat quality in beef
Source: BMC Genomics. 2019 Feb 21;20:151. doi: 10.1186/s12864-019-5518-3 (PMC6385435; doi:10.1186/s12864-019-5518-3)
Supplement: Supplementary file 1 — GWA results for WBSF, marbling, cooking loss, tenderness, juiciness, connective tissue, and flavor. The phenotypes were measured in longissimus dorsi muscle in Brahman-Angus crossbreed steers. SNP location is shown using the Bos_taurus_UMD_3.1.1 assembly. Gene ontology by gene is presented. (XLS 46 kb) [file 12864_2019_5518_MOESM1_ESM.xls]

## Sheet: Additional File1
Trait	Chromosome	Position	Genomic Location	inside or closest gene	P-value	Gene ontology														inside or closest gene	Cellular pathway
						Gene-expression	Cell-differentiation	Cell-signaling	Apoptosis	other pathway											Gene-expression	Cell-differentiation	Cell-signaling	Apoptosis	other pathway
Connective tissue	4	82104475	Genic	POU6F2	2.4x10-05	+	+													CREBZF	+
Connective tissue	8	30235048	Intergenic	NFIB	5.8x10-05	+														CHSY3					+
Connective tissue	18	62448201	Genic	SSC5D	7.4x10-05					+										ANO2					+
Connective tissue	18	63380534	Intergenic	RPS9	9.4x10-05	+					RNA binding, structural constituent of ribosome
Connective tissue	18	63435414	Genic	CNOT3	7.7x10-05	+														BLMH					+
Connective tissue	18	63470710	Genic	OSCAR	6.0x10-05	+	+													SLC47A1					+
Connective tissue	18	63672844	Genic	NLRP5	4.3x10-05		+													IFNL1			+
Connective tissue	19	34574420	Intergenic	SLC47A1	4.0x10-05					+										SMG6	+
Connective tissue	26	35914815	Genic	ATRNL1	7.6x10-05			+												METTL2					+
Connective tissue	26	51376213	Intergenic	BNIP3	3.6x10-05				+											ENSBTAG00000047646
Connective tissue	29	10172197	Intergenic	CREBZF	6.7x10-05	+
Connective tissue	29	42358775	Intergenic	LGALS12	7.7x10-05				+											RPS9					+
Connective tissue	29	43708126	Genic	EHD1	2.7x10-05					+	calcium ion binding, protein binding, ATP binding									FSIP2					+
Cooking loss	4	40441870	Genic	ENSBTAG00000047646	5.1x10-05						uncharcaterized coding gene									LRP5					+
Cooking loss	4	40454953	Genic	ENSBTAG00000047646	5.0x10-05						uncharcaterized coding gene									RWDD4A					+
Cooking loss	5	105049390	Genic	ANO2	2.1x10-05					+	chloride channel activity, protein dimerization activity
Cooking loss	5	105082509	Genic	ANO2	5.6x10-08					+	chloride channel activity, protein dimerization activity
Cooking loss	5	105126758	Intergenic	NTF3	5.7x10-07			+
Cooking loss	5	105169503	Genic	NTF3	3.6x10-06			+
Cooking loss	5	105190623	Genic	NTF3	4.9x10-06			+												ENSBTAG00000011713
Cooking loss	5	105230233	Intergenic	NTF3	1.0x10-05			+
Cooking loss	5	105291830	Intergenic	NTF3	7.6x10-07			+												PREX2					+
Cooking loss	7	25031205	Intergenic	CHSY3	8.2x10-05					+	transferase activity, metal ion binding									OSCAR	+	+
Cooking loss	12	54284968	Intergenic	U6	5.8x10-05					+	U6 snRNA binding									LGALS12				+
Cooking loss	13	60209040	Genic	SIRPD	7.0x10-05					+	Increased vaccinia virus (VACV) infection, Lamellipodia cells,Increased transferrin (TF) endocytosis									47	14	5	8	2	19
Cooking loss	13	60209070	Genic	SIRPD	7.0x10-05					+	Increased vaccinia virus (VACV) infection, Lamellipodia cells,Increased transferrin (TF) endocytosis
Cooking loss	13	60210256	Genic	SIRPD	9.2x10-05					+	Increased vaccinia virus (VACV) infection, Lamellipodia cells,Increased transferrin (TF) endocytosis									IRAKM	+
Cooking loss	14	34163786	Genic	PREX2	8.6x10-05					+	GTPase activator activity, Rho guanyl-nucleotide exchange factor activity
Cooking loss	24	33291018	Genic	LAMA3	1.7x10-05		+	+
Flavor	2	70647552	Intergenic	MARCO	8.3x10-05			+												ENSBTAG00000034964
Flavor	13	76501864	Genic	ZMYND8	9.5x10-05	+														NUMBL					+
Flavor	19	17035062	Genic	ACCN1	3.4x10-05					+	cation channel activity									NLRP5		+
Juiciness	2	129845311	Intergenic	LOC101909455	7.9x10-05						uncharacterized non-coding gene									BNIP3				+
Juiciness	9	28255924	Intergenic	TRDN	6.9x10-05					+	Contributes to the regulation of lumenal Ca2+ release via the sarcoplasmic reticulum calcium release channels RYR1									%	0	#VALUE!	0	0	0
Juiciness	18	55312017	Genic	LIG1	6.7x10-05					+	DNA ligase I									CFAP54		+
Juiciness	19	45889900	Genic	RPRML	8.7x10-05
Juiciness	19	45964845	Intergenic	GOSR2	4.8x10-06			+			SNARE binding
Juiciness	19	47514682	Genic	METTL2	9.7x10-05					+	tRNA (cytosine) methyltransferase activity									HELB	+
Juiciness	19	47523394	Genic	METTL2	1.9x10-06					+	tRNA (cytosine) methyltransferase activity									RECQL5, SMIM5	+
Juiciness	19	47739996	Genic	MRC2	3.3x10-05				+	+	may regulate protease activity at the cell surface; May contribute to cellular uptake, remodeling and degradation of extracellular collagen matrices									GOSR2			+
Juiciness	28	41901391	Genic	MMRN2	5.2x10-07					+	protein binding									NTF3			+
Marbling	2	7343971	Genic	COL3A1	9.7x10-05					+	extracellular matrix structural constituent									U6					+
Marbling	2	7437564	Intergenic	COL3A1	2.1x10-05					+	extracellular matrix structural constituent									ACCN1					+
Marbling	2	10826297	Intergenic	FSIP2	7.5x10-05					+	Genes encoding most of the fibrous-sheath associated proteins genes, spermatogenic cells									MARCO			+
Marbling	5	47654327	Genic	GRIP1	5.4x10-05	+		+												ZMYND8	+
Marbling	5	47654756	Genic	GRIP1	5.5x10-05	+		+												SIRPD					+
Marbling	5	47676215	Genic	GRIP1	8.7x10-05	+		+
Marbling	5	47751403	Genic	HELB	6.8x10-05	+														LAMA3		+	+
Marbling	5	47827349	Genic	IRAK3	9.1x10-05	+														SRBD1, ENSBTAG00000032651	+
Marbling	8	371388	Genic	ANXA10	7.3x10-05					+	calcium ion binding, protein binding
Marbling	11	27755975	Genic	SRBD1, ENSBTAG00000032651	8.8x10-05	+					RNA binding									TUT1	+
Marbling	11	27894797	Intergenic	SRBD1	2.6x10-06	+					RNA binding									ATRNL1			+
Marbling	19	56569168	Genic	RECQL5, SMIM5	7.0x10-05	+					Small Integral Membrane Protein									NFIB	+
Marbling	19	56584509	Genic	ENSBTAG00000011713	4.9x10-05						microRNA									ANXA10					+
Tenderness	5	61135263	Genic	CFAP54	7.2x10-05		+				Required for assembly and function of cilia and flagella.									SSC5D					+
Tenderness	5	61135331	Genic	CFAP54	4.1x10-05		+				Required for assembly and function of cilia and flagella.
Tenderness	7	92552466	Genic	GPR98	8.9x10-05			+												SRBD1	+
Tenderness	7	92676142	Genic	GPR98	9.5x10-05			+												COL3A1					+
Tenderness	19	34574420	Intergenic	SLC47A1	8.3x10-05					+	monovalent cation:proton antiporter activity									GRIP1	+		+
Tenderness	29	4223844	Intergenic	ENSBTAG00000034964	6.0x10-05															POU6F2	+	+
Tenderness	29	41625731	Genic	TUT1	5.0x10-05	+
WBSF	18	49284695	Intergenic	IFNL1	9.8x10-05			+
WBSF	18	50230181	Genic	NUMBL	8.2x10-05					+	protein binding									GPR98			+
WBSF	19	21923008	Genic	BLMH	9.8x10-05					+	peptidase activity, protein binding									MMRN2					+
WBSF	19	23851770	Genic	SMG6	1.5x10-05	+					role in nonsense-mediated mRNA decay									CNOT3	+
WBSF	27	13375105	Intergenic	RWDD4A	1.6x10-05					+
WBSF	27	13385809	Intergenic	RWDD4A	5.2x10-05					+
WBSF	29	46527676	Genic	LRP5	9.0x10-05					+	Wnt-protein binding									EHD1					+
