# Supplementary material for: Genome wide association and gene enrichment analysis reveal membrane anchoring and structural proteins associated with meat quality in beef
Source: BMC Genomics. 2019 Feb 21;20:151. doi: 10.1186/s12864-019-5518-3 (PMC6385435; doi:10.1186/s12864-019-5518-3)
Supplement: Supplementary file 2 — Enriched clusters across meat quality related phenotypes determined by the DAVID server. The phenotypes were measured in longissimus dorsi muscle from an Angus-Brahman crossbred population. Significance of each enriched term was adjusted applying the Benjamini-Hochberg p-value correction. (XLS 37 kb) [file 12864_2019_5518_MOESM2_ESM.xls]

## Sheet: Additional File 2
Trait	Cluster	Enrichment score	Category	Term	Count	p-valux10	Pop Hits	Adjusted p-value
WBSF	1	4.40226	INTERPRO	IPR000742:Epidermal growth factor-like domain	54	2.9x10-07	197	7.8x10-04
			SMART	SM00181:EGF	46	1.6x10-06	156	8.3x10-04
			INTERPRO	IPR018097:EGF-like calcium-binding, conserved site	29	4.7x10-06	87	4.2x10-03
			INTERPRO	IPR000152:EGF-type aspartate/asparagine hydroxylation site	28	2.9x10-05	90	1.3x10-02
			INTERPRO	IPR001881:EGF-like calcium-binding	32	3.7x10-05	111	1.4x10-02
			UP_KEYWORDS	EGF-like domain	36	6.7x10-05	136	1.3x10-02
			SMART	SM00179:EGF_CA	32	1.3x10-04	111	2.2x10-02
			INTERPRO	IPR013032:EGF-like, conserved site	42	1.5x10-04	173	4.9x10-02
			INTERPRO	IPR009030:Insulin-like growth factor binding protein, N-terminal	21	8.5x10-02	109	9.7x10-01
	2	3.83934	INTERPRO	IPR003961:Fibronectin, type III	49	6.9x10-06	190	3.8x10-03
			SMART	SM00060:FN3	39	3.3x10-05	138	8.4x10-03
			INTERPRO	IPR013783:Immunoglobulin-like fold	100	1.3x10-02	599	7.9x10-01
Marbling	1	4.96016	INTERPRO	IPR003961:Fibronectin, type III	48	3.7x10-06	190	9.7x10-03
			SMART	SM00060:FN3	40	4.8x10-06	138	2.5x10-03
			INTERPRO	IPR013783:Immunoglobulin-like fold	109	7.5x10-05	599	2.8x10-02
	2	4.22322	KEGG_PATHWAY	bta05412:Arrhythmogenic right ventricular cardiomyopathy (ARVC)	23	7.3x10-06	69	2.1x10-03
			KEGG_PATHWAY	bta05414:Dilated cardiomyopathy	24	1.1x10-04	86	9.9x10-03
			KEGG_PATHWAY	bta05410:Hypertrophic cardiomyopathy (HCM)	22	2.8x10-04	80	1.9x10-02
	3	3.50721	INTERPRO	IPR013098:Immunoglobulin I-set	35	5.2x10-06	122	6.8x10-03
			INTERPRO	IPR003599:Immunoglobulin subtype	69	3.1x10-05	331	2.0x10-02
			INTERPRO	IPR003598:Immunoglobulin subtype 2	44	5.4x10-05	186	2.8x10-02
			INTERPRO	IPR013783:Immunoglobulin-like fold	109	7.5x10-05	599	2.8x10-02
			SMART	SM00409:IG	69	3.0x10-04	331	7.4x10-02
			SMART	SM00408:IGc2	44	3.0x10-04	186	5.1x10-02
			UP_KEYWORDS	Immunoglobulin domain	32	4.1x10-03	152	1.3x10-01
			INTERPRO	IPR007110:Immunoglobulin-like domain	73	9.7x10-03	435	6.7x10-01
			INTERPRO	IPR013106:Immunoglobulin V-set	29	1.2x10-02	143	7.2x10-01
Cooking loss	1	3.77263	SMART	SM00181:EGF	44	3.7x10-06	156	1.9x10-03
			INTERPRO	IPR000742:Epidermal growth factor-like domain	48	2.0x10-05	197	2.6x10-02
			INTERPRO	IPR018097:EGF-like calcium-binding, conserved site	26	7.7x10-05	87	5.0x10-02
			UP_KEYWORDS	EGF-like domain	35	9.3x10-05	136	1.8x10-02
			INTERPRO	IPR000152:EGF-type aspartate/asparagine hydroxylation site	26	1.4x10-04	90	7.2x10-02
			INTERPRO	IPR013032:EGF-like, conserved site	41	1.7x10-04	173	7.1x10-02
			INTERPRO	IPR001881:EGF-like calcium-binding	28	8.0x10-04	111	1.6x10-01
			SMART	SM00179:EGF_CA	28	1.9x10-03	111	1.5x10-01
			INTERPRO	IPR009030:Insulin-like growth factor binding protein, N-terminal	25	6.0x10-03	109	4.5x10-01
Tenderness	1	5.08937	INTERPRO	IPR003961:Fibronectin, type III	53	1.4x10-07	190	3.7x10-04
			SMART	SM00060:FN3	42	1.6x10-06	138	4.2x10-04
			INTERPRO	IPR013783:Immunoglobulin-like fold	104	2.5x10-03	599	3.4x10-01
	2	3.54157	INTERPRO	IPR001791:Laminin G domain	18	1.0x10-04	49	5.4x10-02
			SMART	SM00282:LamG	15	2.2x10-04	36	3.7x10-02
			INTERPRO	IPR013320:Concanavalin A-like lectin/glucanase, subgroup	41	1.1x10-03	186	2.5x10-01
Connective tissue	1	3.87641	SMART	SM00060:FN3	40	3.4x10-06	138	1.8x10-03
			INTERPRO	IPR003961:Fibronectin, type III	46	1.5x10-05	190	3.8x10-02
			INTERPRO	IPR013783:Immunoglobulin-like fold	90	4.6x10-02	599	9.1x10-01
	2	3.57576	INTERPRO	IPR001791:Laminin G domain	18	5.3x10-05	49	6.7x10-02
			SMART	SM00282:LamG	15	1.3x10-04	36	3.3x10-02
			INTERPRO	IPR013320:Concanavalin A-like lectin/glucanase, subgroup	38	2.7x10-03	186	5.9x10-01
	3	3.50013	KEGG_PATHWAY	bta04510:Focal adhesion	47	7.2x10-06	208	2.1x10-03
			KEGG_PATHWAY	bta04512:ECM-receptor interaction	23	2.5x10-04	87	2.3x10-02
			KEGG_PATHWAY	bta04151:PI3K-Akt signaling pathway	54	1.8x10-02	347	1.3x10-01
