# Supplementary material for: Genome wide association and gene enrichment analysis reveal membrane anchoring and structural proteins associated with meat quality in beef
Source: BMC Genomics. 2019 Feb 21;20:151. doi: 10.1186/s12864-019-5518-3 (PMC6385435; doi:10.1186/s12864-019-5518-3)
Supplement: Supplementary file 3 — Genes identified as enriched by GO term in the tissue restricted gene enrichment analysis. A total number of ten GO terms were identified as enriched. These GO terms were identified for meat quality related traits measured in the longissimus dorsi muscle from Brahman-Angus crossbreed steers. Bold gene IDs were accounted twice, provided that they had two associated uncorrelated SNPs. (XLS 47 kb) [file 12864_2019_5518_MOESM3_ESM.xls]

## Sheet: Additional File 3
GO:0005789						GO:0000122			GO:0005525			GO:0045944			GO:0003677		GO:0005794		GO:0005743		GO:0006355		GO:0003723		GO:0006351
WBSF	Cooking loss	Tenderness	Juiciness	Connective tissue		Marbling	Connective tissue		Marbling	Cooking loss		Flavor	Connective tissue		Marbling		Marbling		Connective tissue		Flavor		Cooking loss		Marbling
ENSBTAG00000013201	ENSBTAG00000003255	ENSBTAG00000030632	ENSBTAG00000020218	ENSBTAG00000030632		ENSBTAG00000014598	ENSBTAG00000031402		ENSBTAG00000030674	ENSBTAG00000016998		ENSBTAG00000021927	ENSBTAG00000018114		ENSBTAG00000000340		ENSBTAG00000021272		ENSBTAG00000017053		ENSBTAG00000021272		ENSBTAG00000003570		ENSBTAG00000014598
ENSBTAG00000019302	ENSBTAG00000045787	ENSBTAG00000030706	ENSBTAG00000003255	ENSBTAG00000030706		ENSBTAG00000003748	ENSBTAG00000016703		ENSBTAG00000014809	ENSBTAG00000012902		ENSBTAG00000037377	ENSBTAG00000013029		ENSBTAG00000020301		ENSBTAG00000017258		ENSBTAG00000009698		ENSBTAG00000047003		ENSBTAG00000000371		ENSBTAG00000007969
ENSBTAG00000003255	ENSBTAG00000019443	ENSBTAG00000016516	ENSBTAG00000012939	ENSBTAG00000001021		ENSBTAG00000016420	ENSBTAG00000010149		ENSBTAG00000015639	ENSBTAG00000000025		ENSBTAG00000003764	ENSBTAG00000031402		ENSBTAG00000020015		ENSBTAG00000021857		ENSBTAG00000006934		ENSBTAG00000020649		ENSBTAG00000013480		ENSBTAG00000001885
ENSBTAG00000001580	ENSBTAG00000012012	ENSBTAG00000047483	ENSBTAG00000038477	ENSBTAG00000002313		ENSBTAG00000019421	ENSBTAG00000002736		ENSBTAG00000032026	ENSBTAG00000000715		ENSBTAG00000008591	ENSBTAG00000017255		ENSBTAG00000019821		ENSBTAG00000011626		ENSBTAG00000034785		ENSBTAG00000014900		ENSBTAG00000011170		ENSBTAG00000011957
ENSBTAG00000013753	ENSBTAG00000001021	ENSBTAG00000013557	ENSBTAG00000015582	ENSBTAG00000013127		ENSBTAG00000016931	ENSBTAG00000012148		ENSBTAG00000013016	ENSBTAG00000014857		ENSBTAG00000007445	ENSBTAG00000005861		ENSBTAG00000021723		ENSBTAG00000009939		ENSBTAG00000006393		ENSBTAG00000013784		ENSBTAG00000018360		ENSBTAG00000016420
ENSBTAG00000039275	ENSBTAG00000006085	ENSBTAG00000012222	ENSBTAG00000010832	ENSBTAG00000000900		ENSBTAG00000015457	ENSBTAG00000011682		ENSBTAG00000013017	ENSBTAG00000015639		ENSBTAG00000034373	ENSBTAG00000034373		ENSBTAG00000020356		ENSBTAG00000006532		ENSBTAG00000015006		ENSBTAG00000030348		ENSBTAG00000022003		ENSBTAG00000006002
ENSBTAG00000006670	ENSBTAG00000007840	ENSBTAG00000037781	ENSBTAG00000017167	ENSBTAG00000018824		ENSBTAG00000001086	ENSBTAG00000009199		ENSBTAG00000000285	ENSBTAG00000014402		ENSBTAG00000007591	ENSBTAG00000001803		ENSBTAG00000034332		ENSBTAG00000019781		ENSBTAG00000004348		ENSBTAG00000034332		ENSBTAG00000009647		ENSBTAG00000016931
ENSBTAG00000019644	ENSBTAG00000003829	ENSBTAG00000002974	ENSBTAG00000018824	ENSBTAG00000016663		ENSBTAG00000011682	ENSBTAG00000044118		ENSBTAG00000013766	ENSBTAG00000032026		ENSBTAG00000018381	ENSBTAG00000023929		ENSBTAG00000013652		ENSBTAG00000020130		ENSBTAG00000030942		ENSBTAG00000014456		ENSBTAG00000002223		ENSBTAG00000003711
ENSBTAG00000012432	ENSBTAG00000012561	ENSBTAG00000000087	ENSBTAG00000013273	ENSBTAG00000034396		ENSBTAG00000009199	ENSBTAG00000002328		ENSBTAG00000016260	ENSBTAG00000009789		ENSBTAG00000011869	ENSBTAG00000003018		ENSBTAG00000034495		ENSBTAG00000011908		ENSBTAG00000001419		ENSBTAG00000000532		ENSBTAG00000017024		ENSBTAG00000001086
ENSBTAG00000016707	ENSBTAG00000005105	ENSBTAG00000002313	ENSBTAG00000011659	ENSBTAG00000004824		ENSBTAG00000000569	ENSBTAG00000000074		ENSBTAG00000005314	ENSBTAG00000003904		ENSBTAG00000016931	ENSBTAG00000009393		ENSBTAG00000008142		ENSBTAG00000005072		ENSBTAG00000008347		ENSBTAG00000043989		ENSBTAG00000006280		ENSBTAG00000014211
ENSBTAG00000048308	ENSBTAG00000011659	ENSBTAG00000006716	ENSBTAG00000000459	ENSBTAG00000011451		ENSBTAG00000044118	ENSBTAG00000020270		ENSBTAG00000000985	ENSBTAG00000016260		ENSBTAG00000016023	ENSBTAG00000005176		ENSBTAG00000002279		ENSBTAG00000018711		ENSBTAG00000005075		ENSBTAG00000006633		ENSBTAG00000009091		ENSBTAG00000015101
ENSBTAG00000019460	ENSBTAG00000017082	ENSBTAG00000004824	ENSBTAG00000013197	ENSBTAG00000011104		ENSBTAG00000020428	ENSBTAG00000017599		ENSBTAG00000022044	ENSBTAG00000008092		ENSBTAG00000034848	ENSBTAG00000018948		ENSBTAG00000015138		ENSBTAG00000001729		ENSBTAG00000012366		ENSBTAG00000000317		ENSBTAG00000008527		ENSBTAG00000008280
ENSBTAG00000013653	ENSBTAG00000006716	ENSBTAG00000003501	ENSBTAG00000004824	ENSBTAG00000022449		ENSBTAG00000008419	ENSBTAG00000018996		ENSBTAG00000006982	ENSBTAG00000010193		ENSBTAG00000017764	ENSBTAG00000044118		ENSBTAG00000014248		ENSBTAG00000015980		ENSBTAG00000011885		ENSBTAG00000010506		ENSBTAG00000015572		ENSBTAG00000030557
ENSBTAG00000005105	ENSBTAG00000014167	ENSBTAG00000000854	ENSBTAG00000011451	ENSBTAG00000000854		ENSBTAG00000011757	ENSBTAG00000008419		ENSBTAG00000020647	ENSBTAG00000011146		ENSBTAG00000019568	ENSBTAG00000005012		ENSBTAG00000009832		ENSBTAG00000013016		ENSBTAG00000031772		ENSBTAG00000017024		ENSBTAG00000018557		ENSBTAG00000002625
ENSBTAG00000016663	ENSBTAG00000011104	ENSBTAG00000018295	ENSBTAG00000000067	ENSBTAG00000018295		ENSBTAG00000003101	ENSBTAG00000010690		ENSBTAG00000004279	ENSBTAG00000018438		ENSBTAG00000007689	ENSBTAG00000011003		ENSBTAG00000003297		ENSBTAG00000021024		ENSBTAG00000005620		ENSBTAG00000047314				ENSBTAG00000015138
ENSBTAG00000000985	ENSBTAG00000000854	ENSBTAG00000027080	ENSBTAG00000015920	ENSBTAG00000027080		ENSBTAG00000018752	ENSBTAG00000016680		ENSBTAG00000004413	ENSBTAG00000009541		ENSBTAG00000000040	ENSBTAG00000002896		ENSBTAG00000002719		ENSBTAG00000021024		ENSBTAG00000031500		ENSBTAG00000011717		Number of genes: 15		ENSBTAG00000007489
ENSBTAG00000021934	ENSBTAG00000018214	ENSBTAG00000005694	ENSBTAG00000021280	ENSBTAG00000004059		ENSBTAG00000007765	ENSBTAG00000006640		ENSBTAG00000000347			ENSBTAG00000016751	ENSBTAG00000014058		ENSBTAG00000010775		ENSBTAG00000016751		ENSBTAG00000013270		ENSBTAG00000002948				ENSBTAG00000019557
ENSBTAG00000022449	ENSBTAG00000020852	ENSBTAG00000000807		ENSBTAG00000016042		ENSBTAG00000009749	ENSBTAG00000001941		ENSBTAG00000013451	Number of genes: 17		ENSBTAG00000013961	ENSBTAG00000016751		ENSBTAG00000000252		ENSBTAG00000006666				ENSBTAG00000005915				ENSBTAG00000013716
ENSBTAG00000015804	ENSBTAG00000011042	ENSBTAG00000015920	Number of genes: 17	ENSBTAG00000000807		ENSBTAG00000017368	ENSBTAG00000002578		ENSBTAG00000006075			ENSBTAG00000001221	ENSBTAG00000019255		ENSBTAG00000018420		ENSBTAG00000000795		Number of genes: 17		ENSBTAG00000021062				ENSBTAG00000019354
ENSBTAG00000027080	ENSBTAG00000015920	ENSBTAG00000007567		ENSBTAG00000007567		ENSBTAG00000002578			ENSBTAG00000017740			ENSBTAG00000005413	ENSBTAG00000000074		ENSBTAG00000006481		ENSBTAG00000004503				ENSBTAG00000010692				ENSBTAG00000019139
ENSBTAG00000001694	ENSBTAG00000027711			ENSBTAG00000047532		ENSBTAG00000038487	Number of genes: 19					ENSBTAG00000018996	ENSBTAG00000020270		ENSBTAG00000010036		ENSBTAG00000016401				ENSBTAG00000026585				ENSBTAG00000017037
ENSBTAG00000020410		Number of genes: 20							Number of genes: 20			ENSBTAG00000037640	ENSBTAG00000001221		ENSBTAG00000020552		ENSBTAG00000008419				ENSBTAG00000013038				ENSBTAG00000021062
	Number of genes: 22			Number of genes: 23		Number of genes: 22						ENSBTAG00000017024	ENSBTAG00000002023		ENSBTAG00000011715		ENSBTAG00000013298				ENSBTAG00000019906				ENSBTAG00000021523
Number of genes: 22												ENSBTAG00000017019	ENSBTAG00000019697		ENSBTAG00000017061		ENSBTAG00000020614				ENSBTAG00000018199				ENSBTAG00000010125
												ENSBTAG00000010467	ENSBTAG00000009265		ENSBTAG00000011011		ENSBTAG00000018404				ENSBTAG00000039287				ENSBTAG00000010456
												ENSBTAG00000001069	ENSBTAG00000018996		ENSBTAG00000021523		ENSBTAG00000010890				ENSBTAG00000013114				ENSBTAG00000007767
												ENSBTAG00000021304	ENSBTAG00000020518		ENSBTAG00000010125		ENSBTAG00000011757				ENSBTAG00000017872				ENSBTAG00000019645
												ENSBTAG00000005970	ENSBTAG00000010690		ENSBTAG00000007767		ENSBTAG00000004654				ENSBTAG00000009152				ENSBTAG00000012073
												ENSBTAG00000011316	ENSBTAG00000031750		ENSBTAG00000019645		ENSBTAG00000000985				ENSBTAG00000020327				ENSBTAG00000011360
												ENSBTAG00000017731	ENSBTAG00000007897		ENSBTAG00000018710		ENSBTAG00000013677				ENSBTAG00000005240				ENSBTAG00000017368
												ENSBTAG00000015406	ENSBTAG00000011656		ENSBTAG00000024275		ENSBTAG00000016813				ENSBTAG00000000533				ENSBTAG00000037803
													ENSBTAG00000007872		ENSBTAG00000039313		ENSBTAG00000001508				ENSBTAG00000016028				ENSBTAG00000020327
												Number of genes: 35	ENSBTAG00000006640		ENSBTAG00000020327		ENSBTAG00000018837								ENSBTAG00000009072
													ENSBTAG00000015520		ENSBTAG00000009072		ENSBTAG00000007490				Number of genes: 36				ENSBTAG00000016028
													ENSBTAG00000011442				ENSBTAG00000008008								ENSBTAG00000001385
													ENSBTAG00000000662		Number of genes: 35		ENSBTAG00000018661
													ENSBTAG00000014680				ENSBTAG00000018364								Number of genes: 38
																	ENSBTAG00000018967
													Number of genes: 40				ENSBTAG00000021617
																	Number of genes: 40
