# Supplementary material for: Genome wide association and gene enrichment analysis reveal membrane anchoring and structural proteins associated with meat quality in beef
Source: BMC Genomics. 2019 Feb 21;20:151. doi: 10.1186/s12864-019-5518-3 (PMC6385435; doi:10.1186/s12864-019-5518-3)
Supplement: Supplementary file 4 — Gene lists and genes identified as enriched using the DAVID based enrichment approach. These genes were found enriched for meat quality related traits recorded in longissimus dorsi muscle from Brahman-Angus crossbreed steers. The bolded enriched genes were found in at least four traits simultaneously. (XLS 566 kb) [file 12864_2019_5518_MOESM4_ESM.xls]

## Sheet: Additional File 4
Gene lists for DAVID based enrichement analysis								Enriched genes from DAVID
WBSF	Marbling	Cooking loss	Tenderness	Juiciness	Connective tissue	Flavor		WBSF	Marbling	Cooking loss	Tenderness	Connective tissue
ENSBTAG00000000267	ENSBTAG00000007508	ENSBTAG00000012246	ENSBTAG00000004081	ENSBTAG00000003510	ENSBTAG00000013648	ENSBTAG00000020762		ENSBTAG00000000244	ENSBTAG00000000253	ENSBTAG00000000244	ENSBTAG00000000088	ENSBTAG00000000109
ENSBTAG00000047706	ENSBTAG00000021466	ENSBTAG00000010223	ENSBTAG00000039161	ENSBTAG00000015739	ENSBTAG00000007361	ENSBTAG00000042418		ENSBTAG00000000273	ENSBTAG00000000731	ENSBTAG00000000329	ENSBTAG00000000244	ENSBTAG00000000244
ENSBTAG00000019461	ENSBTAG00000011713	ENSBTAG00000027181	ENSBTAG00000019084	ENSBTAG00000014595	ENSBTAG00000017804	ENSBTAG00000034854		ENSBTAG00000000329	ENSBTAG00000000812	ENSBTAG00000000736	ENSBTAG00000000253	ENSBTAG00000000253
ENSBTAG00000005903	ENSBTAG00000033726	ENSBTAG00000047646	ENSBTAG00000018361	ENSBTAG00000020905	ENSBTAG00000039161	ENSBTAG00000003301		ENSBTAG00000000595	ENSBTAG00000000977	ENSBTAG00000000793	ENSBTAG00000000580	ENSBTAG00000000459
ENSBTAG00000021370	ENSBTAG00000020806	ENSBTAG00000042418	ENSBTAG00000006064	ENSBTAG00000024942	ENSBTAG00000013247	ENSBTAG00000000597		ENSBTAG00000000782	ENSBTAG00000001081	ENSBTAG00000002319	ENSBTAG00000000601	ENSBTAG00000000575
ENSBTAG00000001077	ENSBTAG00000011715	ENSBTAG00000022169	ENSBTAG00000040088	ENSBTAG00000011139	ENSBTAG00000027442	ENSBTAG00000000588		ENSBTAG00000000977	ENSBTAG00000001100	ENSBTAG00000003345	ENSBTAG00000000977	ENSBTAG00000000601
ENSBTAG00000012500	ENSBTAG00000004944	ENSBTAG00000010959	ENSBTAG00000002227	ENSBTAG00000006893	ENSBTAG00000001051	ENSBTAG00000019314		ENSBTAG00000001081	ENSBTAG00000001404	ENSBTAG00000003479	ENSBTAG00000001081	ENSBTAG00000000754
ENSBTAG00000010467	ENSBTAG00000003645	ENSBTAG00000005021	ENSBTAG00000027442	ENSBTAG00000013035	ENSBTAG00000000455	ENSBTAG00000034347		ENSBTAG00000001335	ENSBTAG00000001728	ENSBTAG00000003658	ENSBTAG00000001335	ENSBTAG00000000977
ENSBTAG00000022160	ENSBTAG00000015951	ENSBTAG00000000025	ENSBTAG00000009637	ENSBTAG00000034391	ENSBTAG00000030885	ENSBTAG00000010462		ENSBTAG00000001444	ENSBTAG00000001748	ENSBTAG00000003709	ENSBTAG00000001444	ENSBTAG00000001081
ENSBTAG00000023971	ENSBTAG00000037429	ENSBTAG00000007474	ENSBTAG00000022244	ENSBTAG00000037330	ENSBTAG00000017709	ENSBTAG00000009851		ENSBTAG00000001462	ENSBTAG00000001966	ENSBTAG00000003837	ENSBTAG00000001462	ENSBTAG00000001400
ENSBTAG00000012817	ENSBTAG00000034196	ENSBTAG00000003301	ENSBTAG00000015277	ENSBTAG00000040398	ENSBTAG00000014900	ENSBTAG00000036262		ENSBTAG00000001694	ENSBTAG00000002319	ENSBTAG00000003848	ENSBTAG00000001602	ENSBTAG00000001444
ENSBTAG00000012432	ENSBTAG00000018162	ENSBTAG00000018795	ENSBTAG00000013247	ENSBTAG00000030599	ENSBTAG00000014584	ENSBTAG00000009219		ENSBTAG00000001728	ENSBTAG00000002471	ENSBTAG00000004014	ENSBTAG00000001618	ENSBTAG00000001618
ENSBTAG00000048193	ENSBTAG00000005414	ENSBTAG00000024015	ENSBTAG00000027727	ENSBTAG00000020359	ENSBTAG00000005841	ENSBTAG00000026156		ENSBTAG00000001748	ENSBTAG00000002651	ENSBTAG00000004081	ENSBTAG00000001785	ENSBTAG00000001941
ENSBTAG00000008696	ENSBTAG00000032962	ENSBTAG00000008280	ENSBTAG00000011071	ENSBTAG00000004637	ENSBTAG00000016299	ENSBTAG00000007970		ENSBTAG00000001814	ENSBTAG00000002699	ENSBTAG00000004237	ENSBTAG00000002029	ENSBTAG00000002029
ENSBTAG00000033222	ENSBTAG00000046782	ENSBTAG00000001635	ENSBTAG00000001447	ENSBTAG00000009471	ENSBTAG00000030403	ENSBTAG00000045590		ENSBTAG00000001941	ENSBTAG00000002823	ENSBTAG00000005072	ENSBTAG00000002084	ENSBTAG00000002084
ENSBTAG00000020000	ENSBTAG00000010938	ENSBTAG00000014432	ENSBTAG00000007896	ENSBTAG00000007968	ENSBTAG00000038674	ENSBTAG00000023652		ENSBTAG00000001966	ENSBTAG00000003176	ENSBTAG00000005108	ENSBTAG00000002184	ENSBTAG00000002227
ENSBTAG00000039980	ENSBTAG00000020130	ENSBTAG00000011025	ENSBTAG00000047650	ENSBTAG00000022509	ENSBTAG00000030360	ENSBTAG00000015728		ENSBTAG00000002471	ENSBTAG00000003301	ENSBTAG00000006037	ENSBTAG00000002227	ENSBTAG00000002471
ENSBTAG00000014906	ENSBTAG00000008483	ENSBTAG00000011992	ENSBTAG00000004945	ENSBTAG00000006481	ENSBTAG00000004104	ENSBTAG00000044111		ENSBTAG00000002596	ENSBTAG00000003319	ENSBTAG00000006686	ENSBTAG00000002326	ENSBTAG00000002508
ENSBTAG00000010954	ENSBTAG00000009939	ENSBTAG00000011300	ENSBTAG00000013648	ENSBTAG00000034075	ENSBTAG00000006717	ENSBTAG00000047147		ENSBTAG00000002609	ENSBTAG00000003446	ENSBTAG00000006716	ENSBTAG00000002471	ENSBTAG00000002596
ENSBTAG00000038234	ENSBTAG00000046664	ENSBTAG00000017214	ENSBTAG00000017053	ENSBTAG00000039231	ENSBTAG00000030920	ENSBTAG00000001416		ENSBTAG00000002640	ENSBTAG00000003777	ENSBTAG00000006747	ENSBTAG00000002596	ENSBTAG00000002744
ENSBTAG00000039803	ENSBTAG00000044166	ENSBTAG00000044181	ENSBTAG00000017804	ENSBTAG00000018361	ENSBTAG00000021977	ENSBTAG00000040456		ENSBTAG00000003061	ENSBTAG00000004351	ENSBTAG00000007439	ENSBTAG00000003061	ENSBTAG00000003061
ENSBTAG00000006262	ENSBTAG00000025078	ENSBTAG00000017032	ENSBTAG00000031500	ENSBTAG00000001801	ENSBTAG00000011517	ENSBTAG00000027113		ENSBTAG00000003301	ENSBTAG00000004356	ENSBTAG00000008420	ENSBTAG00000003301	ENSBTAG00000003301
ENSBTAG00000010384	ENSBTAG00000003014	ENSBTAG00000013222	ENSBTAG00000010830	ENSBTAG00000002959	ENSBTAG00000045861	ENSBTAG00000033437		ENSBTAG00000003345	ENSBTAG00000004582	ENSBTAG00000008429	ENSBTAG00000003319	ENSBTAG00000003345
ENSBTAG00000004769	ENSBTAG00000038267	ENSBTAG00000012557	ENSBTAG00000011170	ENSBTAG00000008887	ENSBTAG00000020062	ENSBTAG00000037820		ENSBTAG00000003432	ENSBTAG00000004608	ENSBTAG00000008542	ENSBTAG00000003585	ENSBTAG00000003585
ENSBTAG00000016145	ENSBTAG00000008431	ENSBTAG00000018908	ENSBTAG00000042418	ENSBTAG00000016220	ENSBTAG00000025964	ENSBTAG00000020997		ENSBTAG00000003592	ENSBTAG00000004754	ENSBTAG00000008611	ENSBTAG00000003592	ENSBTAG00000003592
ENSBTAG00000020799	ENSBTAG00000000147	ENSBTAG00000004637	ENSBTAG00000018358	ENSBTAG00000038316	ENSBTAG00000012969	ENSBTAG00000023666		ENSBTAG00000003836	ENSBTAG00000004970	ENSBTAG00000008723	ENSBTAG00000003625	ENSBTAG00000003625
ENSBTAG00000003079	ENSBTAG00000018488	ENSBTAG00000007556	ENSBTAG00000002526	ENSBTAG00000005696	ENSBTAG00000031135	ENSBTAG00000014889		ENSBTAG00000003848	ENSBTAG00000005514	ENSBTAG00000009226	ENSBTAG00000004035	ENSBTAG00000003658
ENSBTAG00000010180	ENSBTAG00000005055	ENSBTAG00000017861	ENSBTAG00000020062	ENSBTAG00000008025	ENSBTAG00000004945	ENSBTAG00000013663		ENSBTAG00000003956	ENSBTAG00000005615	ENSBTAG00000009230	ENSBTAG00000004081	ENSBTAG00000003667
ENSBTAG00000046980	ENSBTAG00000010420	ENSBTAG00000002846	ENSBTAG00000011929	ENSBTAG00000008176	ENSBTAG00000006015	ENSBTAG00000004459		ENSBTAG00000004035	ENSBTAG00000005710	ENSBTAG00000009438	ENSBTAG00000004608	ENSBTAG00000003781
ENSBTAG00000008113	ENSBTAG00000018951	ENSBTAG00000012164	ENSBTAG00000017073	ENSBTAG00000021845	ENSBTAG00000046374	ENSBTAG00000015662		ENSBTAG00000004081	ENSBTAG00000005828	ENSBTAG00000010830	ENSBTAG00000005108	ENSBTAG00000004081
ENSBTAG00000006263	ENSBTAG00000040197	ENSBTAG00000019072	ENSBTAG00000046744	ENSBTAG00000038022	ENSBTAG00000046914	ENSBTAG00000044943		ENSBTAG00000004237	ENSBTAG00000006189	ENSBTAG00000011483	ENSBTAG00000005148	ENSBTAG00000004241
ENSBTAG00000004344	ENSBTAG00000002485	ENSBTAG00000003667	ENSBTAG00000004225	ENSBTAG00000020151	ENSBTAG00000021910	ENSBTAG00000003666		ENSBTAG00000004555	ENSBTAG00000006804	ENSBTAG00000011706	ENSBTAG00000005499	ENSBTAG00000004345
ENSBTAG00000010326	ENSBTAG00000016374	ENSBTAG00000020312	ENSBTAG00000000267	ENSBTAG00000011245	ENSBTAG00000004739	ENSBTAG00000038252		ENSBTAG00000004757	ENSBTAG00000006835	ENSBTAG00000011766	ENSBTAG00000005697	ENSBTAG00000004351
ENSBTAG00000001124	ENSBTAG00000013982	ENSBTAG00000004464	ENSBTAG00000025622	ENSBTAG00000020843	ENSBTAG00000035396	ENSBTAG00000005414		ENSBTAG00000005072	ENSBTAG00000007434	ENSBTAG00000011966	ENSBTAG00000005710	ENSBTAG00000004514
ENSBTAG00000017032	ENSBTAG00000004398	ENSBTAG00000002223	ENSBTAG00000012285	ENSBTAG00000006451	ENSBTAG00000040061	ENSBTAG00000045735		ENSBTAG00000005108	ENSBTAG00000007445	ENSBTAG00000012314	ENSBTAG00000005888	ENSBTAG00000004608
ENSBTAG00000039682	ENSBTAG00000015911	ENSBTAG00000008650	ENSBTAG00000016519	ENSBTAG00000020018	ENSBTAG00000046527	ENSBTAG00000006893		ENSBTAG00000005182	ENSBTAG00000007506	ENSBTAG00000012808	ENSBTAG00000006188	ENSBTAG00000005108
ENSBTAG00000038462	ENSBTAG00000020914	ENSBTAG00000017814	ENSBTAG00000008841	ENSBTAG00000010326	ENSBTAG00000016420	ENSBTAG00000003585		ENSBTAG00000005697	ENSBTAG00000007602	ENSBTAG00000012817	ENSBTAG00000006343	ENSBTAG00000005148
ENSBTAG00000012442	ENSBTAG00000002181	ENSBTAG00000009897	ENSBTAG00000022242	ENSBTAG00000009980	ENSBTAG00000016662	ENSBTAG00000015475		ENSBTAG00000005828	ENSBTAG00000007615	ENSBTAG00000012953	ENSBTAG00000006804	ENSBTAG00000005182
ENSBTAG00000001315	ENSBTAG00000002676	ENSBTAG00000048078	ENSBTAG00000031135	ENSBTAG00000021445	ENSBTAG00000016058	ENSBTAG00000004599		ENSBTAG00000005888	ENSBTAG00000008022	ENSBTAG00000014611	ENSBTAG00000006999	ENSBTAG00000005339
ENSBTAG00000014725	ENSBTAG00000038022	ENSBTAG00000008676	ENSBTAG00000016933	ENSBTAG00000027274	ENSBTAG00000021657	ENSBTAG00000016556		ENSBTAG00000006138	ENSBTAG00000008299	ENSBTAG00000014906	ENSBTAG00000007075	ENSBTAG00000005499
ENSBTAG00000013066	ENSBTAG00000022006	ENSBTAG00000016045	ENSBTAG00000005841	ENSBTAG00000019761	ENSBTAG00000035226	ENSBTAG00000019332		ENSBTAG00000006188	ENSBTAG00000008300	ENSBTAG00000015235	ENSBTAG00000007108	ENSBTAG00000005615
ENSBTAG00000046423	ENSBTAG00000016894	ENSBTAG00000038281	ENSBTAG00000013718	ENSBTAG00000008151	ENSBTAG00000010413	ENSBTAG00000033319		ENSBTAG00000006264	ENSBTAG00000008816	ENSBTAG00000015650	ENSBTAG00000007434	ENSBTAG00000005697
ENSBTAG00000032277	ENSBTAG00000005869	ENSBTAG00000004939	ENSBTAG00000002596	ENSBTAG00000044007	ENSBTAG00000003843	ENSBTAG00000040144		ENSBTAG00000006440	ENSBTAG00000008956	ENSBTAG00000015789	ENSBTAG00000007615	ENSBTAG00000005704
ENSBTAG00000005028	ENSBTAG00000013300	ENSBTAG00000047489	ENSBTAG00000020802	ENSBTAG00000025029	ENSBTAG00000007872	ENSBTAG00000006534		ENSBTAG00000006686	ENSBTAG00000009064	ENSBTAG00000018160	ENSBTAG00000007618	ENSBTAG00000005710
ENSBTAG00000009328	ENSBTAG00000012418	ENSBTAG00000027419	ENSBTAG00000046284	ENSBTAG00000007479	ENSBTAG00000014124	ENSBTAG00000013937		ENSBTAG00000006716	ENSBTAG00000009080	ENSBTAG00000018517	ENSBTAG00000008293	ENSBTAG00000005888
ENSBTAG00000032519	ENSBTAG00000047833	ENSBTAG00000045545	ENSBTAG00000040147	ENSBTAG00000013247	ENSBTAG00000046733	ENSBTAG00000013292		ENSBTAG00000006732	ENSBTAG00000009219	ENSBTAG00000019368	ENSBTAG00000008637	ENSBTAG00000005945
ENSBTAG00000009980	ENSBTAG00000047368	ENSBTAG00000021466	ENSBTAG00000001051	ENSBTAG00000000260	ENSBTAG00000015006	ENSBTAG00000004971		ENSBTAG00000006747	ENSBTAG00000009387	ENSBTAG00000019532	ENSBTAG00000008639	ENSBTAG00000006440
ENSBTAG00000019291	ENSBTAG00000030174	ENSBTAG00000003217	ENSBTAG00000015606	ENSBTAG00000020729	ENSBTAG00000016270	ENSBTAG00000004974		ENSBTAG00000006804	ENSBTAG00000009438	ENSBTAG00000020657	ENSBTAG00000008714	ENSBTAG00000006804
ENSBTAG00000019262	ENSBTAG00000030189	ENSBTAG00000006957	ENSBTAG00000000044	ENSBTAG00000009459	ENSBTAG00000042418	ENSBTAG00000011928		ENSBTAG00000006823	ENSBTAG00000009851	ENSBTAG00000020839	ENSBTAG00000008817	ENSBTAG00000006823
ENSBTAG00000007589	ENSBTAG00000006267	ENSBTAG00000031507	ENSBTAG00000015188	ENSBTAG00000019107	ENSBTAG00000007690	ENSBTAG00000006451		ENSBTAG00000006860	ENSBTAG00000010030	ENSBTAG00000021396	ENSBTAG00000009219	ENSBTAG00000006909
ENSBTAG00000018575	ENSBTAG00000002275	ENSBTAG00000015138	ENSBTAG00000005869	ENSBTAG00000011928	ENSBTAG00000014891	ENSBTAG00000045704		ENSBTAG00000007062	ENSBTAG00000010032	ENSBTAG00000021420	ENSBTAG00000009266	ENSBTAG00000007108
ENSBTAG00000010492	ENSBTAG00000016751	ENSBTAG00000018214	ENSBTAG00000014900	ENSBTAG00000015810	ENSBTAG00000010752	ENSBTAG00000000210		ENSBTAG00000007101	ENSBTAG00000010178	ENSBTAG00000021846	ENSBTAG00000009315	ENSBTAG00000007241
ENSBTAG00000005425	ENSBTAG00000020614	ENSBTAG00000047979	ENSBTAG00000026163	ENSBTAG00000000558	ENSBTAG00000038416	ENSBTAG00000008562		ENSBTAG00000007235	ENSBTAG00000010241	ENSBTAG00000023832	ENSBTAG00000009421	ENSBTAG00000007434
ENSBTAG00000007262	ENSBTAG00000013556	ENSBTAG00000006635	ENSBTAG00000018303	ENSBTAG00000023895	ENSBTAG00000017431	ENSBTAG00000009392		ENSBTAG00000007439	ENSBTAG00000010360	ENSBTAG00000025954	ENSBTAG00000009438	ENSBTAG00000007445
ENSBTAG00000018482	ENSBTAG00000038963	ENSBTAG00000014409	ENSBTAG00000008844	ENSBTAG00000045735	ENSBTAG00000016770	ENSBTAG00000002182		ENSBTAG00000007445	ENSBTAG00000010647	ENSBTAG00000026004	ENSBTAG00000009735	ENSBTAG00000007599
ENSBTAG00000010346	ENSBTAG00000046742	ENSBTAG00000021396	ENSBTAG00000019509	ENSBTAG00000020880	ENSBTAG00000024132	ENSBTAG00000019557		ENSBTAG00000007615	ENSBTAG00000011036	ENSBTAG00000032183	ENSBTAG00000009851	ENSBTAG00000007618
ENSBTAG00000003645	ENSBTAG00000006002	ENSBTAG00000014737	ENSBTAG00000024942	ENSBTAG00000044062	ENSBTAG00000000531	ENSBTAG00000016848		ENSBTAG00000007821	ENSBTAG00000011082	ENSBTAG00000043971	ENSBTAG00000009906	ENSBTAG00000007644
ENSBTAG00000021751	ENSBTAG00000005026	ENSBTAG00000039206	ENSBTAG00000003843	ENSBTAG00000002039	ENSBTAG00000011154	ENSBTAG00000001918		ENSBTAG00000007826	ENSBTAG00000011237	ENSBTAG00000044033	ENSBTAG00000010030	ENSBTAG00000007821
ENSBTAG00000001117	ENSBTAG00000002030	ENSBTAG00000021910	ENSBTAG00000009035	ENSBTAG00000018661	ENSBTAG00000012746	ENSBTAG00000001009		ENSBTAG00000008022	ENSBTAG00000011245	ENSBTAG00000004014	ENSBTAG00000010032	ENSBTAG00000007826
ENSBTAG00000009708	ENSBTAG00000020193	ENSBTAG00000013175	ENSBTAG00000008419	ENSBTAG00000011170	ENSBTAG00000038890	ENSBTAG00000008862		ENSBTAG00000008420	ENSBTAG00000011283	ENSBTAG00000020148	ENSBTAG00000010050	ENSBTAG00000007876
ENSBTAG00000002687	ENSBTAG00000042503	ENSBTAG00000047500	ENSBTAG00000048303	ENSBTAG00000006482	ENSBTAG00000004725	ENSBTAG00000018765		ENSBTAG00000008611	ENSBTAG00000011359		ENSBTAG00000010082	ENSBTAG00000008293
ENSBTAG00000018400	ENSBTAG00000003606	ENSBTAG00000011908	ENSBTAG00000008338	ENSBTAG00000013498	ENSBTAG00000039731	ENSBTAG00000018777		ENSBTAG00000008723	ENSBTAG00000011580	Number of genes: 60	ENSBTAG00000010178	ENSBTAG00000008639
ENSBTAG00000011602	ENSBTAG00000044118	ENSBTAG00000000951	ENSBTAG00000030885	ENSBTAG00000012170	ENSBTAG00000009171	ENSBTAG00000013192		ENSBTAG00000009219	ENSBTAG00000011706		ENSBTAG00000010179	ENSBTAG00000008714
ENSBTAG00000008611	ENSBTAG00000001829	ENSBTAG00000036287	ENSBTAG00000047682	ENSBTAG00000021905	ENSBTAG00000012482	ENSBTAG00000011659		ENSBTAG00000009230	ENSBTAG00000011921		ENSBTAG00000010241	ENSBTAG00000008817
ENSBTAG00000039088	ENSBTAG00000003748	ENSBTAG00000032933	ENSBTAG00000017037	ENSBTAG00000007421	ENSBTAG00000018661	ENSBTAG00000005430		ENSBTAG00000009735	ENSBTAG00000011953		ENSBTAG00000010462	ENSBTAG00000009219
ENSBTAG00000011488	ENSBTAG00000010370	ENSBTAG00000016990	ENSBTAG00000004783	ENSBTAG00000020335	ENSBTAG00000047190	ENSBTAG00000013148		ENSBTAG00000009851	ENSBTAG00000012411		ENSBTAG00000010947	ENSBTAG00000009256
ENSBTAG00000008886	ENSBTAG00000045832	ENSBTAG00000027506	ENSBTAG00000007361	ENSBTAG00000018909	ENSBTAG00000045916	ENSBTAG00000010357		ENSBTAG00000010178	ENSBTAG00000013117		ENSBTAG00000011237	ENSBTAG00000009438
ENSBTAG00000010716	ENSBTAG00000026548	ENSBTAG00000014619	ENSBTAG00000040193	ENSBTAG00000046297	ENSBTAG00000007887	ENSBTAG00000006548		ENSBTAG00000010241	ENSBTAG00000013167		ENSBTAG00000011392	ENSBTAG00000009498
ENSBTAG00000013614	ENSBTAG00000000061	ENSBTAG00000047485	ENSBTAG00000038022	ENSBTAG00000008172	ENSBTAG00000008530	ENSBTAG00000011598		ENSBTAG00000010462	ENSBTAG00000014083		ENSBTAG00000011439	ENSBTAG00000009654
ENSBTAG00000046297	ENSBTAG00000019003	ENSBTAG00000007767	ENSBTAG00000006015	ENSBTAG00000014262	ENSBTAG00000018705	ENSBTAG00000010485		ENSBTAG00000010647	ENSBTAG00000014284		ENSBTAG00000011680	ENSBTAG00000009735
ENSBTAG00000000625	ENSBTAG00000024623	ENSBTAG00000019039	ENSBTAG00000045905	ENSBTAG00000009131	ENSBTAG00000008309	ENSBTAG00000009235		ENSBTAG00000010835	ENSBTAG00000014387		ENSBTAG00000011706	ENSBTAG00000009797
ENSBTAG00000035006	ENSBTAG00000005672	ENSBTAG00000005072	ENSBTAG00000007245	ENSBTAG00000014750	ENSBTAG00000046809	ENSBTAG00000021910		ENSBTAG00000011036	ENSBTAG00000014441		ENSBTAG00000012953	ENSBTAG00000009851
ENSBTAG00000026929	ENSBTAG00000012817	ENSBTAG00000040157	ENSBTAG00000046920	ENSBTAG00000020148	ENSBTAG00000004348	ENSBTAG00000031891		ENSBTAG00000011149	ENSBTAG00000014466		ENSBTAG00000013167	ENSBTAG00000009906
ENSBTAG00000012693	ENSBTAG00000023144	ENSBTAG00000000965	ENSBTAG00000017350	ENSBTAG00000026290	ENSBTAG00000016519	ENSBTAG00000031802		ENSBTAG00000011245	ENSBTAG00000014600		ENSBTAG00000013495	ENSBTAG00000010050
ENSBTAG00000005195	ENSBTAG00000004352	ENSBTAG00000045916	ENSBTAG00000016323	ENSBTAG00000019524	ENSBTAG00000005710	ENSBTAG00000018994		ENSBTAG00000011279	ENSBTAG00000014601		ENSBTAG00000014027	ENSBTAG00000010082
ENSBTAG00000016795	ENSBTAG00000000409	ENSBTAG00000025029	ENSBTAG00000010180	ENSBTAG00000014129	ENSBTAG00000024942	ENSBTAG00000008202		ENSBTAG00000011412	ENSBTAG00000014602		ENSBTAG00000014064	ENSBTAG00000010241
ENSBTAG00000031271	ENSBTAG00000040459	ENSBTAG00000008888	ENSBTAG00000020600	ENSBTAG00000021420	ENSBTAG00000004555	ENSBTAG00000010550		ENSBTAG00000011439	ENSBTAG00000014906		ENSBTAG00000014469	ENSBTAG00000010423
ENSBTAG00000003726	ENSBTAG00000005184	ENSBTAG00000035293	ENSBTAG00000003171	ENSBTAG00000010877	ENSBTAG00000019314	ENSBTAG00000018228		ENSBTAG00000011483	ENSBTAG00000015046		ENSBTAG00000014611	ENSBTAG00000010462
ENSBTAG00000005238	ENSBTAG00000019645	ENSBTAG00000008937	ENSBTAG00000019058	ENSBTAG00000001683	ENSBTAG00000025210	ENSBTAG00000006415		ENSBTAG00000011966	ENSBTAG00000015181		ENSBTAG00000014645	ENSBTAG00000010947
ENSBTAG00000009441	ENSBTAG00000026249	ENSBTAG00000043992	ENSBTAG00000019107	ENSBTAG00000033137	ENSBTAG00000013066	ENSBTAG00000035710		ENSBTAG00000012411	ENSBTAG00000015296		ENSBTAG00000014885	ENSBTAG00000011149
ENSBTAG00000019929	ENSBTAG00000037559	ENSBTAG00000038063	ENSBTAG00000007931	ENSBTAG00000018823	ENSBTAG00000016774	ENSBTAG00000006975		ENSBTAG00000012444	ENSBTAG00000015457		ENSBTAG00000014906	ENSBTAG00000011154
ENSBTAG00000001683	ENSBTAG00000037972	ENSBTAG00000011614	ENSBTAG00000040394	ENSBTAG00000047650	ENSBTAG00000019851	ENSBTAG00000018312		ENSBTAG00000012808	ENSBTAG00000015638		ENSBTAG00000015018	ENSBTAG00000011237
ENSBTAG00000020468	ENSBTAG00000048196	ENSBTAG00000004891	ENSBTAG00000015006	ENSBTAG00000014584	ENSBTAG00000022244	ENSBTAG00000031561		ENSBTAG00000012817	ENSBTAG00000015650		ENSBTAG00000015046	ENSBTAG00000011375
ENSBTAG00000046374	ENSBTAG00000002004	ENSBTAG00000009230	ENSBTAG00000010970	ENSBTAG00000038267	ENSBTAG00000021592	ENSBTAG00000024623		ENSBTAG00000012866	ENSBTAG00000015910		ENSBTAG00000015212	ENSBTAG00000011392
ENSBTAG00000004667	ENSBTAG00000020218	ENSBTAG00000009899	ENSBTAG00000001315	ENSBTAG00000014697	ENSBTAG00000005310	ENSBTAG00000011631		ENSBTAG00000012887	ENSBTAG00000016345		ENSBTAG00000015313	ENSBTAG00000011412
ENSBTAG00000021901	ENSBTAG00000046503	ENSBTAG00000006941	ENSBTAG00000002708	ENSBTAG00000007067	ENSBTAG00000000742	ENSBTAG00000004564		ENSBTAG00000012899	ENSBTAG00000016420		ENSBTAG00000015361	ENSBTAG00000011706
ENSBTAG00000002824	ENSBTAG00000011772	ENSBTAG00000002869	ENSBTAG00000040084	ENSBTAG00000020726	ENSBTAG00000045529	ENSBTAG00000001728		ENSBTAG00000012953	ENSBTAG00000016525		ENSBTAG00000015412	ENSBTAG00000011802
ENSBTAG00000039983	ENSBTAG00000004567	ENSBTAG00000006360	ENSBTAG00000002725	ENSBTAG00000004018	ENSBTAG00000046920	ENSBTAG00000011147		ENSBTAG00000013205	ENSBTAG00000016566		ENSBTAG00000015457	ENSBTAG00000012413
ENSBTAG00000004225	ENSBTAG00000019071	ENSBTAG00000004010	ENSBTAG00000019511	ENSBTAG00000031500	ENSBTAG00000003455	ENSBTAG00000031346		ENSBTAG00000013598	ENSBTAG00000016629		ENSBTAG00000015650	ENSBTAG00000012447
ENSBTAG00000003708	ENSBTAG00000003443	ENSBTAG00000020898	ENSBTAG00000019314	ENSBTAG00000010878	ENSBTAG00000011071	ENSBTAG00000015163		ENSBTAG00000013909	ENSBTAG00000016997		ENSBTAG00000016648	ENSBTAG00000012511
ENSBTAG00000000776	ENSBTAG00000013224	ENSBTAG00000045507	ENSBTAG00000007152	ENSBTAG00000009405	ENSBTAG00000010008	ENSBTAG00000019960		ENSBTAG00000014064	ENSBTAG00000017685		ENSBTAG00000016768	ENSBTAG00000012848
ENSBTAG00000020018	ENSBTAG00000009019	ENSBTAG00000004751	ENSBTAG00000032407	ENSBTAG00000013569	ENSBTAG00000020860	ENSBTAG00000014751		ENSBTAG00000014284	ENSBTAG00000017745		ENSBTAG00000016933	ENSBTAG00000012953
ENSBTAG00000010082	ENSBTAG00000005456	ENSBTAG00000021652	ENSBTAG00000011011	ENSBTAG00000021874	ENSBTAG00000015521	ENSBTAG00000005522		ENSBTAG00000014441	ENSBTAG00000018169		ENSBTAG00000017746	ENSBTAG00000013185
ENSBTAG00000006939	ENSBTAG00000002216	ENSBTAG00000000528	ENSBTAG00000002341	ENSBTAG00000011706	ENSBTAG00000002830	ENSBTAG00000011986		ENSBTAG00000014466	ENSBTAG00000018203		ENSBTAG00000017759	ENSBTAG00000013334
ENSBTAG00000012774	ENSBTAG00000011091	ENSBTAG00000009945	ENSBTAG00000020270	ENSBTAG00000016223	ENSBTAG00000007757	ENSBTAG00000007331		ENSBTAG00000014611	ENSBTAG00000018255		ENSBTAG00000017971	ENSBTAG00000013495
ENSBTAG00000016774	ENSBTAG00000047327	ENSBTAG00000002576	ENSBTAG00000016768	ENSBTAG00000047856	ENSBTAG00000016331	ENSBTAG00000031178		ENSBTAG00000014645	ENSBTAG00000018303		ENSBTAG00000018052	ENSBTAG00000014441
ENSBTAG00000022185	ENSBTAG00000004305	ENSBTAG00000032026	ENSBTAG00000001894	ENSBTAG00000018358	ENSBTAG00000046677	ENSBTAG00000016026		ENSBTAG00000014832	ENSBTAG00000018307		ENSBTAG00000018160	ENSBTAG00000014611
ENSBTAG00000047293	ENSBTAG00000011937	ENSBTAG00000003079	ENSBTAG00000012101	ENSBTAG00000037580	ENSBTAG00000048011	ENSBTAG00000023429		ENSBTAG00000014885	ENSBTAG00000018381		ENSBTAG00000018203	ENSBTAG00000014885
ENSBTAG00000020869	ENSBTAG00000012824	ENSBTAG00000012804	ENSBTAG00000004241	ENSBTAG00000047147	ENSBTAG00000001533	ENSBTAG00000011529		ENSBTAG00000014906	ENSBTAG00000018650		ENSBTAG00000018303	ENSBTAG00000015018
ENSBTAG00000012992	ENSBTAG00000019421	ENSBTAG00000003885	ENSBTAG00000019152	ENSBTAG00000017584	ENSBTAG00000001777	ENSBTAG00000009115		ENSBTAG00000014907	ENSBTAG00000018807		ENSBTAG00000018546	ENSBTAG00000015361
ENSBTAG00000005049	ENSBTAG00000004412	ENSBTAG00000001173	ENSBTAG00000006073	ENSBTAG00000013047	ENSBTAG00000002625	ENSBTAG00000012867		ENSBTAG00000014966	ENSBTAG00000018851		ENSBTAG00000018673	ENSBTAG00000015374
ENSBTAG00000008932	ENSBTAG00000021484	ENSBTAG00000046375	ENSBTAG00000004725	ENSBTAG00000011772	ENSBTAG00000018528	ENSBTAG00000000750		ENSBTAG00000014969	ENSBTAG00000019081		ENSBTAG00000018851	ENSBTAG00000015412
ENSBTAG00000038034	ENSBTAG00000009299	ENSBTAG00000024497	ENSBTAG00000044157	ENSBTAG00000004036	ENSBTAG00000007977	ENSBTAG00000012798		ENSBTAG00000015235	ENSBTAG00000019368		ENSBTAG00000019368	ENSBTAG00000015543
ENSBTAG00000011484	ENSBTAG00000033153	ENSBTAG00000012510	ENSBTAG00000040061	ENSBTAG00000008732	ENSBTAG00000017397	ENSBTAG00000002029		ENSBTAG00000015296	ENSBTAG00000019497		ENSBTAG00000019376	ENSBTAG00000015650
ENSBTAG00000002997	ENSBTAG00000006975	ENSBTAG00000045735	ENSBTAG00000021594	ENSBTAG00000004768	ENSBTAG00000019152	ENSBTAG00000021251		ENSBTAG00000015361	ENSBTAG00000019539		ENSBTAG00000019595	ENSBTAG00000015910
ENSBTAG00000007958	ENSBTAG00000001052	ENSBTAG00000017457	ENSBTAG00000026250	ENSBTAG00000007931	ENSBTAG00000016137	ENSBTAG00000021272		ENSBTAG00000015457	ENSBTAG00000019627		ENSBTAG00000019627	ENSBTAG00000016284
ENSBTAG00000014974	ENSBTAG00000039707	ENSBTAG00000012338	ENSBTAG00000011504	ENSBTAG00000034140	ENSBTAG00000021969	ENSBTAG00000021276		ENSBTAG00000015638	ENSBTAG00000019798		ENSBTAG00000020056	ENSBTAG00000016420
ENSBTAG00000004348	ENSBTAG00000036262	ENSBTAG00000015374	ENSBTAG00000008155	ENSBTAG00000007958	ENSBTAG00000002526	ENSBTAG00000021280		ENSBTAG00000016208	ENSBTAG00000019799		ENSBTAG00000020148	ENSBTAG00000016515
ENSBTAG00000046900	ENSBTAG00000043829	ENSBTAG00000040478	ENSBTAG00000026383	ENSBTAG00000032477	ENSBTAG00000007210	ENSBTAG00000023398		ENSBTAG00000016385	ENSBTAG00000020056		ENSBTAG00000020270	ENSBTAG00000016525
ENSBTAG00000048001	ENSBTAG00000008172	ENSBTAG00000038962	ENSBTAG00000003885	ENSBTAG00000042418	ENSBTAG00000003062	ENSBTAG00000021284		ENSBTAG00000016933	ENSBTAG00000020102		ENSBTAG00000020379	ENSBTAG00000016566
ENSBTAG00000019012	ENSBTAG00000018178	ENSBTAG00000001997	ENSBTAG00000019794	ENSBTAG00000034091	ENSBTAG00000001315	ENSBTAG00000021286		ENSBTAG00000017746	ENSBTAG00000020447		ENSBTAG00000020829	ENSBTAG00000016649
ENSBTAG00000004034	ENSBTAG00000011336	ENSBTAG00000008255	ENSBTAG00000018469	ENSBTAG00000013476	ENSBTAG00000001497	ENSBTAG00000021899		ENSBTAG00000017971	ENSBTAG00000020569		ENSBTAG00000021217	ENSBTAG00000016768
ENSBTAG00000010223	ENSBTAG00000015650	ENSBTAG00000020657	ENSBTAG00000002166	ENSBTAG00000011626	ENSBTAG00000015788	ENSBTAG00000017486		ENSBTAG00000018203	ENSBTAG00000020679		ENSBTAG00000021292	ENSBTAG00000016915
ENSBTAG00000006508	ENSBTAG00000011153	ENSBTAG00000046970	ENSBTAG00000047921	ENSBTAG00000018540	ENSBTAG00000016032	ENSBTAG00000007818		ENSBTAG00000018571	ENSBTAG00000020769		ENSBTAG00000021393	ENSBTAG00000016933
ENSBTAG00000006836	ENSBTAG00000021099	ENSBTAG00000013551	ENSBTAG00000013715	ENSBTAG00000006054	ENSBTAG00000017053	ENSBTAG00000010658		ENSBTAG00000018572	ENSBTAG00000021270		ENSBTAG00000021420	ENSBTAG00000017037
ENSBTAG00000008483	ENSBTAG00000004279	ENSBTAG00000006716	ENSBTAG00000017715	ENSBTAG00000005141	ENSBTAG00000007479	ENSBTAG00000021901		ENSBTAG00000019097	ENSBTAG00000021393		ENSBTAG00000021819	ENSBTAG00000017266
ENSBTAG00000032056	ENSBTAG00000015894	ENSBTAG00000012561	ENSBTAG00000046103	ENSBTAG00000010970	ENSBTAG00000044175	ENSBTAG00000018607		ENSBTAG00000019368	ENSBTAG00000021420		ENSBTAG00000021903	ENSBTAG00000017507
ENSBTAG00000023670	ENSBTAG00000020985	ENSBTAG00000015042	ENSBTAG00000000573	ENSBTAG00000036013	ENSBTAG00000002702	ENSBTAG00000011437		ENSBTAG00000019376	ENSBTAG00000021657		ENSBTAG00000021911	ENSBTAG00000017636
ENSBTAG00000007979	ENSBTAG00000039413	ENSBTAG00000015917	ENSBTAG00000010838	ENSBTAG00000009762	ENSBTAG00000007879	ENSBTAG00000017407		ENSBTAG00000019539	ENSBTAG00000021707		ENSBTAG00000023907	ENSBTAG00000017664
ENSBTAG00000011643	ENSBTAG00000042418	ENSBTAG00000004574	ENSBTAG00000009171	ENSBTAG00000017253	ENSBTAG00000017128	ENSBTAG00000017418		ENSBTAG00000019798	ENSBTAG00000021994		ENSBTAG00000024394	ENSBTAG00000017746
ENSBTAG00000008937	ENSBTAG00000009471	ENSBTAG00000012500	ENSBTAG00000003510	ENSBTAG00000013176	ENSBTAG00000009735	ENSBTAG00000003981		ENSBTAG00000020270	ENSBTAG00000022000		ENSBTAG00000024539	ENSBTAG00000017759
ENSBTAG00000007695	ENSBTAG00000003585	ENSBTAG00000000983	ENSBTAG00000002097	ENSBTAG00000010954	ENSBTAG00000003189	ENSBTAG00000023907		ENSBTAG00000020657	ENSBTAG00000022917		ENSBTAG00000025035	ENSBTAG00000018052
ENSBTAG00000010367	ENSBTAG00000037831	ENSBTAG00000009055	ENSBTAG00000006804	ENSBTAG00000011661	ENSBTAG00000012737	ENSBTAG00000030775		ENSBTAG00000020769	ENSBTAG00000023144		ENSBTAG00000026004	ENSBTAG00000018160
ENSBTAG00000015830	ENSBTAG00000007460	ENSBTAG00000010560	ENSBTAG00000046809	ENSBTAG00000013211	ENSBTAG00000003625	ENSBTAG00000011802		ENSBTAG00000020829	ENSBTAG00000024394		ENSBTAG00000030190	ENSBTAG00000018303
ENSBTAG00000038281	ENSBTAG00000038442	ENSBTAG00000017593	ENSBTAG00000012746	ENSBTAG00000009376	ENSBTAG00000000326	ENSBTAG00000019269		ENSBTAG00000021133	ENSBTAG00000026199		ENSBTAG00000032059	ENSBTAG00000018546
ENSBTAG00000019700	ENSBTAG00000008433	ENSBTAG00000002045	ENSBTAG00000020009	ENSBTAG00000045785	ENSBTAG00000018258	ENSBTAG00000003161		ENSBTAG00000021270	ENSBTAG00000026977		ENSBTAG00000033107	ENSBTAG00000019302
ENSBTAG00000015457	ENSBTAG00000000347	ENSBTAG00000018713	ENSBTAG00000036287	ENSBTAG00000001533	ENSBTAG00000000072	ENSBTAG00000030670		ENSBTAG00000021292	ENSBTAG00000026986		ENSBTAG00000033656	ENSBTAG00000019368
ENSBTAG00000019989	ENSBTAG00000002078	ENSBTAG00000007599	ENSBTAG00000022530	ENSBTAG00000014636	ENSBTAG00000011313	ENSBTAG00000046447		ENSBTAG00000021393	ENSBTAG00000031430		ENSBTAG00000034940	ENSBTAG00000019376
ENSBTAG00000019549	ENSBTAG00000034674	ENSBTAG00000016387	ENSBTAG00000007878	ENSBTAG00000003885	ENSBTAG00000009472	ENSBTAG00000018682		ENSBTAG00000021396	ENSBTAG00000033225		ENSBTAG00000034945	ENSBTAG00000019498
ENSBTAG00000005671	ENSBTAG00000008184	ENSBTAG00000013156	ENSBTAG00000031165	ENSBTAG00000001403	ENSBTAG00000001400	ENSBTAG00000008167		ENSBTAG00000021420	ENSBTAG00000039340		ENSBTAG00000039355	ENSBTAG00000019595
ENSBTAG00000013855	ENSBTAG00000002791	ENSBTAG00000042354	ENSBTAG00000000027	ENSBTAG00000016544	ENSBTAG00000015061	ENSBTAG00000011001		ENSBTAG00000021647	ENSBTAG00000040338		ENSBTAG00000040338	ENSBTAG00000019627
ENSBTAG00000044796	ENSBTAG00000023309	ENSBTAG00000005825	ENSBTAG00000004104	ENSBTAG00000038890	ENSBTAG00000006360	ENSBTAG00000021906		ENSBTAG00000021846	ENSBTAG00000040584		ENSBTAG00000043991	ENSBTAG00000019851
ENSBTAG00000005784	ENSBTAG00000034391	ENSBTAG00000038888	ENSBTAG00000046139	ENSBTAG00000017790	ENSBTAG00000019058	ENSBTAG00000003718		ENSBTAG00000021903	ENSBTAG00000045795		ENSBTAG00000045529	ENSBTAG00000019940
ENSBTAG00000030674	ENSBTAG00000014906	ENSBTAG00000003002	ENSBTAG00000011661	ENSBTAG00000021903	ENSBTAG00000021157	ENSBTAG00000024815		ENSBTAG00000021945	ENSBTAG00000045854		ENSBTAG00000045795	ENSBTAG00000019964
ENSBTAG00000012246	ENSBTAG00000021361	ENSBTAG00000017160	ENSBTAG00000045571	ENSBTAG00000026708	ENSBTAG00000016566	ENSBTAG00000009942		ENSBTAG00000022004	ENSBTAG00000045895		ENSBTAG00000045854	ENSBTAG00000020056
ENSBTAG00000037992	ENSBTAG00000013636	ENSBTAG00000039803	ENSBTAG00000004018	ENSBTAG00000017458	ENSBTAG00000004860	ENSBTAG00000030581		ENSBTAG00000022744	ENSBTAG00000047600		ENSBTAG00000045861	ENSBTAG00000020270
ENSBTAG00000004735	ENSBTAG00000006147	ENSBTAG00000004944	ENSBTAG00000005455	ENSBTAG00000047743	ENSBTAG00000007307	ENSBTAG00000009831		ENSBTAG00000022917	ENSBTAG00000001100		ENSBTAG00000046176	ENSBTAG00000020657
ENSBTAG00000005718	ENSBTAG00000035736	ENSBTAG00000021735	ENSBTAG00000020552	ENSBTAG00000016332	ENSBTAG00000011515	ENSBTAG00000013916		ENSBTAG00000023144	ENSBTAG00000009256		ENSBTAG00000048184	ENSBTAG00000021217
ENSBTAG00000022986	ENSBTAG00000002171	ENSBTAG00000007567	ENSBTAG00000038992	ENSBTAG00000000527	ENSBTAG00000006419	ENSBTAG00000011658		ENSBTAG00000024015	ENSBTAG00000009387		ENSBTAG00000006188	ENSBTAG00000021292
ENSBTAG00000017664	ENSBTAG00000046038	ENSBTAG00000046627	ENSBTAG00000020451	ENSBTAG00000002457	ENSBTAG00000022160	ENSBTAG00000038318		ENSBTAG00000024394	ENSBTAG00000019627		ENSBTAG00000020148	ENSBTAG00000021393
ENSBTAG00000016177	ENSBTAG00000037330	ENSBTAG00000017240	ENSBTAG00000030920	ENSBTAG00000038962	ENSBTAG00000004941	ENSBTAG00000039803		ENSBTAG00000025035	ENSBTAG00000039340			ENSBTAG00000021420
ENSBTAG00000015260	ENSBTAG00000014493	ENSBTAG00000009328	ENSBTAG00000012737	ENSBTAG00000044204	ENSBTAG00000014680	ENSBTAG00000012554		ENSBTAG00000025954			Number of genes: 140	ENSBTAG00000021462
ENSBTAG00000006643	ENSBTAG00000005498	ENSBTAG00000015805	ENSBTAG00000004509	ENSBTAG00000010576	ENSBTAG00000002522	ENSBTAG00000008483		ENSBTAG00000026004	Number of genes: 141			ENSBTAG00000021466
ENSBTAG00000017717	ENSBTAG00000043398	ENSBTAG00000008542	ENSBTAG00000046711	ENSBTAG00000008650	ENSBTAG00000017872	ENSBTAG00000021762		ENSBTAG00000026977				ENSBTAG00000021647
ENSBTAG00000001827	ENSBTAG00000047510	ENSBTAG00000007729	ENSBTAG00000048011	ENSBTAG00000004249	ENSBTAG00000009994	ENSBTAG00000003645		ENSBTAG00000031001				ENSBTAG00000021697
ENSBTAG00000002655	ENSBTAG00000009846	ENSBTAG00000034964	ENSBTAG00000039628	ENSBTAG00000010030	ENSBTAG00000024928	ENSBTAG00000026122		ENSBTAG00000033107				ENSBTAG00000021798
ENSBTAG00000021092	ENSBTAG00000006307	ENSBTAG00000019623	ENSBTAG00000011517	ENSBTAG00000003700	ENSBTAG00000018228	ENSBTAG00000027875		ENSBTAG00000038619				ENSBTAG00000021819
ENSBTAG00000012067	ENSBTAG00000002749	ENSBTAG00000045992	ENSBTAG00000004038	ENSBTAG00000016254	ENSBTAG00000046662	ENSBTAG00000003626		ENSBTAG00000038981				ENSBTAG00000021903
ENSBTAG00000025954	ENSBTAG00000031824	ENSBTAG00000014751	ENSBTAG00000018088	ENSBTAG00000009191	ENSBTAG00000020451	ENSBTAG00000046347		ENSBTAG00000040131				ENSBTAG00000022004
ENSBTAG00000015058	ENSBTAG00000039937	ENSBTAG00000010718	ENSBTAG00000026148	ENSBTAG00000019143	ENSBTAG00000040147	ENSBTAG00000004184		ENSBTAG00000043971				ENSBTAG00000022244
ENSBTAG00000012854	ENSBTAG00000021251	ENSBTAG00000001308	ENSBTAG00000026708	ENSBTAG00000012053	ENSBTAG00000001473	ENSBTAG00000048151		ENSBTAG00000044033				ENSBTAG00000022886
ENSBTAG00000005295	ENSBTAG00000047979	ENSBTAG00000016807	ENSBTAG00000015913	ENSBTAG00000012608	ENSBTAG00000009906	ENSBTAG00000026851		ENSBTAG00000047538				ENSBTAG00000023144
ENSBTAG00000027017	ENSBTAG00000038710	ENSBTAG00000027711	ENSBTAG00000001807	ENSBTAG00000039571	ENSBTAG00000003669	ENSBTAG00000006907		ENSBTAG00000047600				ENSBTAG00000023462
ENSBTAG00000008443	ENSBTAG00000021970	ENSBTAG00000005922	ENSBTAG00000043829	ENSBTAG00000046919	ENSBTAG00000016666	ENSBTAG00000016217		ENSBTAG00000047801				ENSBTAG00000023652
ENSBTAG00000046662	ENSBTAG00000015793	ENSBTAG00000009438	ENSBTAG00000013927	ENSBTAG00000021780	ENSBTAG00000044760	ENSBTAG00000015962		ENSBTAG00000001444				ENSBTAG00000024015
ENSBTAG00000019137	ENSBTAG00000044943	ENSBTAG00000014636	ENSBTAG00000012999	ENSBTAG00000000977	ENSBTAG00000017170	ENSBTAG00000018125		ENSBTAG00000003345				ENSBTAG00000024394
ENSBTAG00000008527	ENSBTAG00000000941	ENSBTAG00000026250	ENSBTAG00000035083	ENSBTAG00000013495	ENSBTAG00000025450	ENSBTAG00000001132		ENSBTAG00000006188				ENSBTAG00000025210
ENSBTAG00000026122	ENSBTAG00000019890	ENSBTAG00000040133	ENSBTAG00000002555	ENSBTAG00000018097	ENSBTAG00000020043	ENSBTAG00000032277		ENSBTAG00000019627				ENSBTAG00000026977
ENSBTAG00000045735	ENSBTAG00000006620	ENSBTAG00000012894	ENSBTAG00000003455	ENSBTAG00000007488	ENSBTAG00000010510	ENSBTAG00000044055						ENSBTAG00000027020
ENSBTAG00000045850	ENSBTAG00000002007	ENSBTAG00000020444	ENSBTAG00000048104	ENSBTAG00000008165	ENSBTAG00000000027	ENSBTAG00000001060		Number of genes: 158				ENSBTAG00000027875
ENSBTAG00000038889	ENSBTAG00000011786	ENSBTAG00000006138	ENSBTAG00000030198	ENSBTAG00000047628	ENSBTAG00000001894	ENSBTAG00000009949						ENSBTAG00000031890
ENSBTAG00000018979	ENSBTAG00000039160	ENSBTAG00000009419	ENSBTAG00000015062	ENSBTAG00000004464	ENSBTAG00000048184	ENSBTAG00000015172						ENSBTAG00000033107
ENSBTAG00000003802	ENSBTAG00000016388	ENSBTAG00000038649	ENSBTAG00000004739	ENSBTAG00000020629	ENSBTAG00000021237	ENSBTAG00000015170						ENSBTAG00000033656
ENSBTAG00000018772	ENSBTAG00000018420	ENSBTAG00000047468	ENSBTAG00000013551	ENSBTAG00000013810	ENSBTAG00000045735	ENSBTAG00000015169						ENSBTAG00000034436
ENSBTAG00000013352	ENSBTAG00000008937	ENSBTAG00000003555	ENSBTAG00000038416	ENSBTAG00000031509	ENSBTAG00000021767	ENSBTAG00000014409						ENSBTAG00000034827
ENSBTAG00000000061	ENSBTAG00000020109	ENSBTAG00000010935	ENSBTAG00000012363	ENSBTAG00000031741	ENSBTAG00000022242	ENSBTAG00000018744						ENSBTAG00000038169
ENSBTAG00000004903	ENSBTAG00000004874	ENSBTAG00000013078	ENSBTAG00000000147	ENSBTAG00000000084	ENSBTAG00000002596	ENSBTAG00000005238						ENSBTAG00000044023
ENSBTAG00000047131	ENSBTAG00000017565	ENSBTAG00000019183	ENSBTAG00000040253	ENSBTAG00000011437	ENSBTAG00000047710	ENSBTAG00000021103						ENSBTAG00000044204
ENSBTAG00000011952	ENSBTAG00000018704	ENSBTAG00000006811	ENSBTAG00000018966	ENSBTAG00000017012	ENSBTAG00000016963	ENSBTAG00000003401						ENSBTAG00000045529
ENSBTAG00000019166	ENSBTAG00000032881	ENSBTAG00000014124	ENSBTAG00000003239	ENSBTAG00000035706	ENSBTAG00000002444	ENSBTAG00000002016						ENSBTAG00000045795
ENSBTAG00000014466	ENSBTAG00000040046	ENSBTAG00000031888	ENSBTAG00000010144	ENSBTAG00000021876	ENSBTAG00000026250	ENSBTAG00000005235						ENSBTAG00000045832
ENSBTAG00000018546	ENSBTAG00000000473	ENSBTAG00000007441	ENSBTAG00000000455	ENSBTAG00000006507	ENSBTAG00000003914	ENSBTAG00000015077						ENSBTAG00000045854
ENSBTAG00000007388	ENSBTAG00000030444	ENSBTAG00000012640	ENSBTAG00000007439	ENSBTAG00000019084	ENSBTAG00000018837	ENSBTAG00000016785						ENSBTAG00000045861
ENSBTAG00000000983	ENSBTAG00000030470	ENSBTAG00000007821	ENSBTAG00000006548	ENSBTAG00000011305	ENSBTAG00000046756	ENSBTAG00000010221						ENSBTAG00000048184
ENSBTAG00000035631	ENSBTAG00000024021	ENSBTAG00000027201	ENSBTAG00000006432	ENSBTAG00000046290	ENSBTAG00000009962	ENSBTAG00000018473						ENSBTAG00000003345
ENSBTAG00000020657	ENSBTAG00000047293	ENSBTAG00000009647	ENSBTAG00000013592	ENSBTAG00000021910	ENSBTAG00000008155	ENSBTAG00000007111						ENSBTAG00000012146
ENSBTAG00000006068	ENSBTAG00000011360	ENSBTAG00000026234	ENSBTAG00000003419	ENSBTAG00000001492	ENSBTAG00000011106	ENSBTAG00000010599						ENSBTAG00000015650
ENSBTAG00000008841	ENSBTAG00000001385	ENSBTAG00000038714	ENSBTAG00000047764	ENSBTAG00000003645	ENSBTAG00000016775	ENSBTAG00000013619						ENSBTAG00000018303
ENSBTAG00000012738	ENSBTAG00000001748	ENSBTAG00000010243	ENSBTAG00000026611	ENSBTAG00000005984	ENSBTAG00000013068	ENSBTAG00000009057						ENSBTAG00000021911
ENSBTAG00000004555	ENSBTAG00000026481	ENSBTAG00000012691	ENSBTAG00000034075	ENSBTAG00000019750	ENSBTAG00000006779	ENSBTAG00000009058						ENSBTAG00000025210
ENSBTAG00000011490	ENSBTAG00000007441	ENSBTAG00000043168	ENSBTAG00000009051	ENSBTAG00000018425	ENSBTAG00000027775	ENSBTAG00000018236
ENSBTAG00000045590	ENSBTAG00000018271	ENSBTAG00000031481	ENSBTAG00000044032	ENSBTAG00000012564	ENSBTAG00000047236	ENSBTAG00000032021						Number of genes: 180
ENSBTAG00000031885	ENSBTAG00000034347	ENSBTAG00000046170	ENSBTAG00000008735	ENSBTAG00000021932	ENSBTAG00000032007	ENSBTAG00000011682
ENSBTAG00000042418	ENSBTAG00000010030	ENSBTAG00000021098	ENSBTAG00000020860	ENSBTAG00000011352	ENSBTAG00000002539	ENSBTAG00000007765
ENSBTAG00000001865	ENSBTAG00000000977	ENSBTAG00000009475	ENSBTAG00000015792	ENSBTAG00000002059	ENSBTAG00000040442	ENSBTAG00000019387
ENSBTAG00000013338	ENSBTAG00000004411	ENSBTAG00000006966	ENSBTAG00000031895	ENSBTAG00000027182	ENSBTAG00000007685	ENSBTAG00000026822
ENSBTAG00000009851	ENSBTAG00000020788	ENSBTAG00000012677	ENSBTAG00000016299	ENSBTAG00000021208	ENSBTAG00000012189	ENSBTAG00000047681
ENSBTAG00000004751	ENSBTAG00000014790	ENSBTAG00000006762	ENSBTAG00000021910	ENSBTAG00000014051	ENSBTAG00000019877	ENSBTAG00000031898
ENSBTAG00000008098	ENSBTAG00000023398	ENSBTAG00000035083	ENSBTAG00000046374	ENSBTAG00000048078	ENSBTAG00000003467	ENSBTAG00000042931
ENSBTAG00000019385	ENSBTAG00000047412	ENSBTAG00000016649	ENSBTAG00000024928	ENSBTAG00000003904	ENSBTAG00000020600	ENSBTAG00000007863
ENSBTAG00000048307	ENSBTAG00000002644	ENSBTAG00000002620	ENSBTAG00000030403	ENSBTAG00000018680	ENSBTAG00000008332	ENSBTAG00000011256
ENSBTAG00000018864	ENSBTAG00000046775	ENSBTAG00000021433	ENSBTAG00000038189	ENSBTAG00000016270	ENSBTAG00000014359	ENSBTAG00000014832
ENSBTAG00000008637	ENSBTAG00000014466	ENSBTAG00000000215	ENSBTAG00000007757	ENSBTAG00000020247	ENSBTAG00000002029	ENSBTAG00000016784
ENSBTAG00000014326	ENSBTAG00000011451	ENSBTAG00000040318	ENSBTAG00000021972	ENSBTAG00000008842	ENSBTAG00000011992	ENSBTAG00000020696
ENSBTAG00000015686	ENSBTAG00000000684	ENSBTAG00000044062	ENSBTAG00000016662	ENSBTAG00000026963	ENSBTAG00000025029	ENSBTAG00000017695
ENSBTAG00000010383	ENSBTAG00000015649	ENSBTAG00000017524	ENSBTAG00000020729	ENSBTAG00000001976	ENSBTAG00000026676	ENSBTAG00000007779
ENSBTAG00000002382	ENSBTAG00000010223	ENSBTAG00000019096	ENSBTAG00000001193	ENSBTAG00000011759	ENSBTAG00000026383	ENSBTAG00000047452
ENSBTAG00000006250	ENSBTAG00000014179	ENSBTAG00000016294	ENSBTAG00000030029	ENSBTAG00000016736	ENSBTAG00000015728	ENSBTAG00000020416
ENSBTAG00000016666	ENSBTAG00000012535	ENSBTAG00000005733	ENSBTAG00000002444	ENSBTAG00000019463	ENSBTAG00000014589	ENSBTAG00000031696
ENSBTAG00000017805	ENSBTAG00000019542	ENSBTAG00000007079	ENSBTAG00000007586	ENSBTAG00000002869	ENSBTAG00000001403	ENSBTAG00000007652
ENSBTAG00000004870	ENSBTAG00000034711	ENSBTAG00000032277	ENSBTAG00000042482	ENSBTAG00000021933	ENSBTAG00000011101	ENSBTAG00000002056
ENSBTAG00000009990	ENSBTAG00000046082	ENSBTAG00000002817	ENSBTAG00000001392	ENSBTAG00000019946	ENSBTAG00000047053	ENSBTAG00000007635
ENSBTAG00000010227	ENSBTAG00000021492	ENSBTAG00000037602	ENSBTAG00000046564	ENSBTAG00000046185	ENSBTAG00000008159	ENSBTAG00000002272
ENSBTAG00000046473	ENSBTAG00000039058	ENSBTAG00000001807	ENSBTAG00000006197	ENSBTAG00000016770	ENSBTAG00000031701	ENSBTAG00000009725
ENSBTAG00000000273	ENSBTAG00000008906	ENSBTAG00000037383	ENSBTAG00000019593	ENSBTAG00000025622	ENSBTAG00000014750	ENSBTAG00000038878
ENSBTAG00000035008	ENSBTAG00000023928	ENSBTAG00000019857	ENSBTAG00000046297	ENSBTAG00000005945	ENSBTAG00000019729	ENSBTAG00000003731
ENSBTAG00000002609	ENSBTAG00000003871	ENSBTAG00000018320	ENSBTAG00000021767	ENSBTAG00000040324	ENSBTAG00000008419	ENSBTAG00000007395
ENSBTAG00000009915	ENSBTAG00000015615	ENSBTAG00000011488	ENSBTAG00000002177	ENSBTAG00000008280	ENSBTAG00000002081	ENSBTAG00000005517
ENSBTAG00000006267	ENSBTAG00000005925	ENSBTAG00000030669	ENSBTAG00000023411	ENSBTAG00000044001	ENSBTAG00000004401	ENSBTAG00000007445
ENSBTAG00000009903	ENSBTAG00000003568	ENSBTAG00000001753	ENSBTAG00000044764	ENSBTAG00000018575	ENSBTAG00000045769	ENSBTAG00000011971
ENSBTAG00000022886	ENSBTAG00000032521	ENSBTAG00000003958	ENSBTAG00000020043	ENSBTAG00000009019	ENSBTAG00000024751	ENSBTAG00000031166
ENSBTAG00000024708	ENSBTAG00000018646	ENSBTAG00000016691	ENSBTAG00000020000	ENSBTAG00000002103	ENSBTAG00000000195	ENSBTAG00000019694
ENSBTAG00000006592	ENSBTAG00000026779	ENSBTAG00000044100	ENSBTAG00000015520	ENSBTAG00000032982	ENSBTAG00000001847	ENSBTAG00000046454
ENSBTAG00000001404	ENSBTAG00000019851	ENSBTAG00000014786	ENSBTAG00000016512	ENSBTAG00000003014	ENSBTAG00000047362	ENSBTAG00000016193
ENSBTAG00000015241	ENSBTAG00000019139	ENSBTAG00000025526	ENSBTAG00000047461	ENSBTAG00000018580	ENSBTAG00000017169	ENSBTAG00000044097
ENSBTAG00000018572	ENSBTAG00000009161	ENSBTAG00000016724	ENSBTAG00000010124	ENSBTAG00000000939	ENSBTAG00000011129	ENSBTAG00000005476
ENSBTAG00000022013	ENSBTAG00000005760	ENSBTAG00000035226	ENSBTAG00000046193	ENSBTAG00000006667	ENSBTAG00000031895	ENSBTAG00000002177
ENSBTAG00000012830	ENSBTAG00000006075	ENSBTAG00000047710	ENSBTAG00000019003	ENSBTAG00000017233	ENSBTAG00000013763	ENSBTAG00000002180
ENSBTAG00000016505	ENSBTAG00000004727	ENSBTAG00000021581	ENSBTAG00000020327	ENSBTAG00000007946	ENSBTAG00000039973	ENSBTAG00000015415
ENSBTAG00000011356	ENSBTAG00000011072	ENSBTAG00000001163	ENSBTAG00000016794	ENSBTAG00000014596	ENSBTAG00000031898	ENSBTAG00000015066
ENSBTAG00000018771	ENSBTAG00000003711	ENSBTAG00000038716	ENSBTAG00000018705	ENSBTAG00000009917	ENSBTAG00000020335	ENSBTAG00000008300
ENSBTAG00000004270	ENSBTAG00000013259	ENSBTAG00000009874	ENSBTAG00000003467	ENSBTAG00000012087	ENSBTAG00000038093	ENSBTAG00000003843
ENSBTAG00000044032	ENSBTAG00000017672	ENSBTAG00000000158	ENSBTAG00000037812	ENSBTAG00000004189	ENSBTAG00000003171	ENSBTAG00000019003
ENSBTAG00000039058	ENSBTAG00000006326	ENSBTAG00000017482	ENSBTAG00000012146	ENSBTAG00000009254	ENSBTAG00000030706	ENSBTAG00000002485
ENSBTAG00000019732	ENSBTAG00000010510	ENSBTAG00000017759	ENSBTAG00000017431	ENSBTAG00000012606	ENSBTAG00000019107	ENSBTAG00000018543
ENSBTAG00000040477	ENSBTAG00000018360	ENSBTAG00000020352	ENSBTAG00000011482	ENSBTAG00000034154	ENSBTAG00000014063	ENSBTAG00000020611
ENSBTAG00000044943	ENSBTAG00000013825	ENSBTAG00000016299	ENSBTAG00000014503	ENSBTAG00000045902	ENSBTAG00000012072	ENSBTAG00000046176
ENSBTAG00000019146	ENSBTAG00000024688	ENSBTAG00000040442	ENSBTAG00000018762	ENSBTAG00000020685	ENSBTAG00000014324	ENSBTAG00000002995
ENSBTAG00000015518	ENSBTAG00000039693	ENSBTAG00000014167	ENSBTAG00000009381	ENSBTAG00000006567	ENSBTAG00000047764	ENSBTAG00000020537
ENSBTAG00000030546	ENSBTAG00000021420	ENSBTAG00000025450	ENSBTAG00000008159	ENSBTAG00000014050	ENSBTAG00000036106	ENSBTAG00000038992
ENSBTAG00000025826	ENSBTAG00000011359	ENSBTAG00000045630	ENSBTAG00000009642	ENSBTAG00000011153	ENSBTAG00000034075	ENSBTAG00000006432
ENSBTAG00000046075	ENSBTAG00000006718	ENSBTAG00000038141	ENSBTAG00000005476	ENSBTAG00000006158	ENSBTAG00000001447	ENSBTAG00000038700
ENSBTAG00000001333	ENSBTAG00000000946	ENSBTAG00000000329	ENSBTAG00000009026	ENSBTAG00000018218	ENSBTAG00000020270	ENSBTAG00000000581
ENSBTAG00000007422	ENSBTAG00000020107	ENSBTAG00000039189	ENSBTAG00000012387	ENSBTAG00000003044	ENSBTAG00000030670	ENSBTAG00000019152
ENSBTAG00000030548	ENSBTAG00000000400	ENSBTAG00000023249	ENSBTAG00000008932	ENSBTAG00000045886	ENSBTAG00000005431	ENSBTAG00000021322
ENSBTAG00000001491	ENSBTAG00000010326	ENSBTAG00000017350	ENSBTAG00000039731	ENSBTAG00000012007	ENSBTAG00000013116	ENSBTAG00000021325
ENSBTAG00000016867	ENSBTAG00000020636	ENSBTAG00000011706	ENSBTAG00000012072	ENSBTAG00000018546	ENSBTAG00000025622	ENSBTAG00000021328
ENSBTAG00000010153	ENSBTAG00000011580	ENSBTAG00000018010	ENSBTAG00000010718	ENSBTAG00000043511	ENSBTAG00000015027	ENSBTAG00000037640
ENSBTAG00000006173	ENSBTAG00000004891	ENSBTAG00000047743	ENSBTAG00000002084	ENSBTAG00000016247	ENSBTAG00000033153	ENSBTAG00000016063
ENSBTAG00000015549	ENSBTAG00000023784	ENSBTAG00000022989	ENSBTAG00000010304	ENSBTAG00000012715	ENSBTAG00000018469	ENSBTAG00000021653
ENSBTAG00000020824	ENSBTAG00000010129	ENSBTAG00000037989	ENSBTAG00000000292	ENSBTAG00000046513	ENSBTAG00000015183	ENSBTAG00000010338
ENSBTAG00000017426	ENSBTAG00000023907	ENSBTAG00000008688	ENSBTAG00000038533	ENSBTAG00000011887	ENSBTAG00000003700	ENSBTAG00000015752
ENSBTAG00000039041	ENSBTAG00000007116	ENSBTAG00000018360	ENSBTAG00000046527	ENSBTAG00000010181	ENSBTAG00000014699	ENSBTAG00000040055
ENSBTAG00000013300	ENSBTAG00000002725	ENSBTAG00000015751	ENSBTAG00000008577	ENSBTAG00000007298	ENSBTAG00000014903	ENSBTAG00000017855
ENSBTAG00000024772	ENSBTAG00000016770	ENSBTAG00000009242	ENSBTAG00000017717	ENSBTAG00000027506	ENSBTAG00000024991	ENSBTAG00000017431
ENSBTAG00000016413	ENSBTAG00000017717	ENSBTAG00000047111	ENSBTAG00000019051	ENSBTAG00000015112	ENSBTAG00000037773	ENSBTAG00000018502
ENSBTAG00000008292	ENSBTAG00000003916	ENSBTAG00000012558	ENSBTAG00000006324	ENSBTAG00000012262	ENSBTAG00000003236	ENSBTAG00000005207
ENSBTAG00000046541	ENSBTAG00000037288	ENSBTAG00000006592	ENSBTAG00000032680	ENSBTAG00000006733	ENSBTAG00000001398	ENSBTAG00000011964
ENSBTAG00000047793	ENSBTAG00000039803	ENSBTAG00000011864	ENSBTAG00000008951	ENSBTAG00000005871	ENSBTAG00000002708	ENSBTAG00000039346
ENSBTAG00000048221	ENSBTAG00000010032	ENSBTAG00000009915	ENSBTAG00000018837	ENSBTAG00000020583	ENSBTAG00000003866	ENSBTAG00000012363
ENSBTAG00000018863	ENSBTAG00000018661	ENSBTAG00000031891	ENSBTAG00000021237	ENSBTAG00000019660	ENSBTAG00000021420	ENSBTAG00000012629
ENSBTAG00000031898	ENSBTAG00000009521	ENSBTAG00000020425	ENSBTAG00000040324	ENSBTAG00000010571	ENSBTAG00000002084	ENSBTAG00000017605
ENSBTAG00000027900	ENSBTAG00000019465	ENSBTAG00000000306	ENSBTAG00000006971	ENSBTAG00000009327	ENSBTAG00000010963	ENSBTAG00000008331
ENSBTAG00000000079	ENSBTAG00000013256	ENSBTAG00000008101	ENSBTAG00000009851	ENSBTAG00000037462	ENSBTAG00000016341	ENSBTAG00000002184
ENSBTAG00000003315	ENSBTAG00000043950	ENSBTAG00000000195	ENSBTAG00000003700	ENSBTAG00000000617	ENSBTAG00000008113	ENSBTAG00000018065
ENSBTAG00000037739	ENSBTAG00000017743	ENSBTAG00000011741	ENSBTAG00000016770	ENSBTAG00000047690	ENSBTAG00000012338	ENSBTAG00000018199
ENSBTAG00000025752	ENSBTAG00000038306	ENSBTAG00000015810	ENSBTAG00000015066	ENSBTAG00000000278	ENSBTAG00000026708	ENSBTAG00000015103
ENSBTAG00000004425	ENSBTAG00000008300	ENSBTAG00000023541	ENSBTAG00000000244	ENSBTAG00000021217	ENSBTAG00000017108	ENSBTAG00000015715
ENSBTAG00000025856	ENSBTAG00000011658	ENSBTAG00000010326	ENSBTAG00000000861	ENSBTAG00000030564	ENSBTAG00000047793	ENSBTAG00000010378
ENSBTAG00000020575	ENSBTAG00000004860	ENSBTAG00000011611	ENSBTAG00000018228	ENSBTAG00000030881	ENSBTAG00000035007	ENSBTAG00000010366
ENSBTAG00000010124	ENSBTAG00000020053	ENSBTAG00000002725	ENSBTAG00000014680	ENSBTAG00000042354	ENSBTAG00000011227	ENSBTAG00000013235
ENSBTAG00000018947	ENSBTAG00000037878	ENSBTAG00000001673	ENSBTAG00000047585	ENSBTAG00000002227	ENSBTAG00000006157	ENSBTAG00000003479
ENSBTAG00000016385	ENSBTAG00000000287	ENSBTAG00000015499	ENSBTAG00000000803	ENSBTAG00000022991	ENSBTAG00000002660	ENSBTAG00000048228
ENSBTAG00000018713	ENSBTAG00000015127	ENSBTAG00000010153	ENSBTAG00000020606	ENSBTAG00000004723	ENSBTAG00000011104	ENSBTAG00000010393
ENSBTAG00000003361	ENSBTAG00000009256	ENSBTAG00000007113	ENSBTAG00000045551	ENSBTAG00000016519	ENSBTAG00000001193	ENSBTAG00000003788
ENSBTAG00000039755	ENSBTAG00000010383	ENSBTAG00000020242	ENSBTAG00000008082	ENSBTAG00000020412	ENSBTAG00000040324	ENSBTAG00000046681
ENSBTAG00000035293	ENSBTAG00000001178	ENSBTAG00000016343	ENSBTAG00000015119	ENSBTAG00000017676	ENSBTAG00000010304	ENSBTAG00000002727
ENSBTAG00000002605	ENSBTAG00000008634	ENSBTAG00000032092	ENSBTAG00000005578	ENSBTAG00000003585	ENSBTAG00000039944	ENSBTAG00000003676
ENSBTAG00000016841	ENSBTAG00000005203	ENSBTAG00000019027	ENSBTAG00000032007	ENSBTAG00000047734	ENSBTAG00000004509	ENSBTAG00000042280
ENSBTAG00000043972	ENSBTAG00000038992	ENSBTAG00000009256	ENSBTAG00000015521	ENSBTAG00000044033	ENSBTAG00000014418	ENSBTAG00000002363
ENSBTAG00000012535	ENSBTAG00000039973	ENSBTAG00000019139	ENSBTAG00000008112	ENSBTAG00000037786	ENSBTAG00000008648	ENSBTAG00000043989
ENSBTAG00000001385	ENSBTAG00000046435	ENSBTAG00000001133	ENSBTAG00000037794	ENSBTAG00000002904	ENSBTAG00000002915	ENSBTAG00000008800
ENSBTAG00000000855	ENSBTAG00000014788	ENSBTAG00000036282	ENSBTAG00000008854	ENSBTAG00000020252	ENSBTAG00000018088	ENSBTAG00000012997
ENSBTAG00000048153	ENSBTAG00000018795	ENSBTAG00000003829	ENSBTAG00000016315	ENSBTAG00000037570	ENSBTAG00000005499	ENSBTAG00000006225
ENSBTAG00000004081	ENSBTAG00000019460	ENSBTAG00000005622	ENSBTAG00000046149	ENSBTAG00000009393	ENSBTAG00000000835	ENSBTAG00000006223
ENSBTAG00000046326	ENSBTAG00000043168	ENSBTAG00000023843	ENSBTAG00000015058	ENSBTAG00000016662	ENSBTAG00000034700	ENSBTAG00000003867
ENSBTAG00000020348	ENSBTAG00000009655	ENSBTAG00000017505	ENSBTAG00000024139	ENSBTAG00000000571	ENSBTAG00000002775	ENSBTAG00000026585
ENSBTAG00000016465	ENSBTAG00000008453	ENSBTAG00000000608	ENSBTAG00000002194	ENSBTAG00000009864	ENSBTAG00000005145	ENSBTAG00000030425
ENSBTAG00000002702	ENSBTAG00000018650	ENSBTAG00000020699	ENSBTAG00000007690	ENSBTAG00000016369	ENSBTAG00000023163	ENSBTAG00000012263
ENSBTAG00000015184	ENSBTAG00000008328	ENSBTAG00000001512	ENSBTAG00000004398	ENSBTAG00000039540	ENSBTAG00000040088	ENSBTAG00000016448
ENSBTAG00000001807	ENSBTAG00000047484	ENSBTAG00000008708	ENSBTAG00000022209	ENSBTAG00000029945	ENSBTAG00000044185	ENSBTAG00000040602
ENSBTAG00000009419	ENSBTAG00000012019	ENSBTAG00000019368	ENSBTAG00000020610	ENSBTAG00000015894	ENSBTAG00000006064	ENSBTAG00000008951
ENSBTAG00000014916	ENSBTAG00000003062	ENSBTAG00000012638	ENSBTAG00000000993	ENSBTAG00000009851	ENSBTAG00000016544	ENSBTAG00000017644
ENSBTAG00000021768	ENSBTAG00000023270	ENSBTAG00000046163	ENSBTAG00000018460	ENSBTAG00000016525	ENSBTAG00000005678	ENSBTAG00000004554
ENSBTAG00000019633	ENSBTAG00000017420	ENSBTAG00000005664	ENSBTAG00000021657	ENSBTAG00000018035	ENSBTAG00000015119	ENSBTAG00000030322
ENSBTAG00000046221	ENSBTAG00000046627	ENSBTAG00000037803	ENSBTAG00000045735	ENSBTAG00000014060	ENSBTAG00000005869	ENSBTAG00000010775
ENSBTAG00000006440	ENSBTAG00000015296	ENSBTAG00000000793	ENSBTAG00000002190	ENSBTAG00000047695	ENSBTAG00000004783	ENSBTAG00000022504
ENSBTAG00000009948	ENSBTAG00000017731	ENSBTAG00000006995	ENSBTAG00000017829	ENSBTAG00000014472	ENSBTAG00000002045	ENSBTAG00000010009
ENSBTAG00000008887	ENSBTAG00000008946	ENSBTAG00000016679	ENSBTAG00000020613	ENSBTAG00000000288	ENSBTAG00000004650	ENSBTAG00000017852
ENSBTAG00000017194	ENSBTAG00000045735	ENSBTAG00000011953	ENSBTAG00000015222	ENSBTAG00000021957	ENSBTAG00000020552	ENSBTAG00000010265
ENSBTAG00000021657	ENSBTAG00000014598	ENSBTAG00000024201	ENSBTAG00000021807	ENSBTAG00000013111	ENSBTAG00000020009	ENSBTAG00000005976
ENSBTAG00000011153	ENSBTAG00000015240	ENSBTAG00000015793	ENSBTAG00000008287	ENSBTAG00000045304	ENSBTAG00000007270	ENSBTAG00000024849
ENSBTAG00000015038	ENSBTAG00000039132	ENSBTAG00000024604	ENSBTAG00000005431	ENSBTAG00000040341	ENSBTAG00000010935	ENSBTAG00000010670
ENSBTAG00000021062	ENSBTAG00000003135	ENSBTAG00000037330	ENSBTAG00000020608	ENSBTAG00000017540	ENSBTAG00000014081	ENSBTAG00000011511
ENSBTAG00000003314	ENSBTAG00000013452	ENSBTAG00000025931	ENSBTAG00000017709	ENSBTAG00000004775	ENSBTAG00000021343	ENSBTAG00000012437
ENSBTAG00000001403	ENSBTAG00000003301	ENSBTAG00000047905	ENSBTAG00000010660	ENSBTAG00000004394	ENSBTAG00000009020	ENSBTAG00000038961
ENSBTAG00000009362	ENSBTAG00000002823	ENSBTAG00000005745	ENSBTAG00000007887	ENSBTAG00000005263	ENSBTAG00000016323	ENSBTAG00000037575
ENSBTAG00000012824	ENSBTAG00000027017	ENSBTAG00000003496	ENSBTAG00000016341	ENSBTAG00000019964	ENSBTAG00000032369	ENSBTAG00000039487
ENSBTAG00000017685	ENSBTAG00000020385	ENSBTAG00000001823	ENSBTAG00000004555	ENSBTAG00000048020	ENSBTAG00000016525	ENSBTAG00000032407
ENSBTAG00000038461	ENSBTAG00000003322	ENSBTAG00000010306	ENSBTAG00000048184	ENSBTAG00000011763	ENSBTAG00000010875	ENSBTAG00000001564
ENSBTAG00000007159	ENSBTAG00000011757	ENSBTAG00000007361	ENSBTAG00000007479	ENSBTAG00000009845	ENSBTAG00000022209	ENSBTAG00000039719
ENSBTAG00000003572	ENSBTAG00000011717	ENSBTAG00000006789	ENSBTAG00000016555	ENSBTAG00000000067	ENSBTAG00000047293	ENSBTAG00000016387
ENSBTAG00000021416	ENSBTAG00000012998	ENSBTAG00000003112	ENSBTAG00000010149	ENSBTAG00000032588	ENSBTAG00000013176	ENSBTAG00000015961
ENSBTAG00000009899	ENSBTAG00000038520	ENSBTAG00000026122	ENSBTAG00000017711	ENSBTAG00000007214	ENSBTAG00000005075	ENSBTAG00000011322
ENSBTAG00000025029	ENSBTAG00000016691	ENSBTAG00000007777	ENSBTAG00000010550	ENSBTAG00000017709	ENSBTAG00000007149	ENSBTAG00000008525
ENSBTAG00000026548	ENSBTAG00000011706	ENSBTAG00000045685	ENSBTAG00000048193	ENSBTAG00000009575	ENSBTAG00000046103	ENSBTAG00000007642
ENSBTAG00000034373	ENSBTAG00000009423	ENSBTAG00000005700	ENSBTAG00000000675	ENSBTAG00000008082	ENSBTAG00000003644	ENSBTAG00000023535
ENSBTAG00000011197	ENSBTAG00000020151	ENSBTAG00000002970	ENSBTAG00000016551	ENSBTAG00000032567	ENSBTAG00000036287	ENSBTAG00000017124
ENSBTAG00000000900	ENSBTAG00000031846	ENSBTAG00000002030	ENSBTAG00000001403	ENSBTAG00000016398	ENSBTAG00000000593	ENSBTAG00000021217
ENSBTAG00000019021	ENSBTAG00000044121	ENSBTAG00000010219	ENSBTAG00000016270	ENSBTAG00000004246	ENSBTAG00000009997	ENSBTAG00000019026
ENSBTAG00000038520	ENSBTAG00000014345	ENSBTAG00000009622	ENSBTAG00000006279	ENSBTAG00000003090	ENSBTAG00000000446	ENSBTAG00000006491
ENSBTAG00000007970	ENSBTAG00000007882	ENSBTAG00000018237	ENSBTAG00000019761	ENSBTAG00000001526	ENSBTAG00000007958	ENSBTAG00000031358
ENSBTAG00000010221	ENSBTAG00000009552	ENSBTAG00000026842	ENSBTAG00000018258	ENSBTAG00000015374	ENSBTAG00000008477	ENSBTAG00000021537
ENSBTAG00000046513	ENSBTAG00000000676	ENSBTAG00000006287	ENSBTAG00000012141	ENSBTAG00000020238	ENSBTAG00000015291	ENSBTAG00000044125
ENSBTAG00000047680	ENSBTAG00000005111	ENSBTAG00000026283	ENSBTAG00000002955	ENSBTAG00000016613	ENSBTAG00000003800	ENSBTAG00000020344
ENSBTAG00000021396	ENSBTAG00000040143	ENSBTAG00000003748	ENSBTAG00000020298	ENSBTAG00000014329	ENSBTAG00000047473	ENSBTAG00000009698
ENSBTAG00000021121	ENSBTAG00000016331	ENSBTAG00000019784	ENSBTAG00000007879	ENSBTAG00000015728	ENSBTAG00000020250	ENSBTAG00000018010
ENSBTAG00000024979	ENSBTAG00000021523	ENSBTAG00000043295	ENSBTAG00000007890	ENSBTAG00000008499	ENSBTAG00000006667	ENSBTAG00000007842
ENSBTAG00000018653	ENSBTAG00000007506	ENSBTAG00000004948	ENSBTAG00000008648	ENSBTAG00000019297	ENSBTAG00000007931	ENSBTAG00000003245
ENSBTAG00000006982	ENSBTAG00000012700	ENSBTAG00000010830	ENSBTAG00000015107	ENSBTAG00000019937	ENSBTAG00000002885	ENSBTAG00000011363
ENSBTAG00000036262	ENSBTAG00000008448	ENSBTAG00000003445	ENSBTAG00000004965	ENSBTAG00000015394	ENSBTAG00000010180	ENSBTAG00000011200
ENSBTAG00000010299	ENSBTAG00000044062	ENSBTAG00000012554	ENSBTAG00000000742	ENSBTAG00000024593	ENSBTAG00000000362	ENSBTAG00000014857
ENSBTAG00000002294	ENSBTAG00000020657	ENSBTAG00000039735	ENSBTAG00000010938	ENSBTAG00000009049	ENSBTAG00000010786	ENSBTAG00000038938
ENSBTAG00000002347	ENSBTAG00000015125	ENSBTAG00000016324	ENSBTAG00000018857	ENSBTAG00000004356	ENSBTAG00000007147	ENSBTAG00000037490
ENSBTAG00000011908	ENSBTAG00000014975	ENSBTAG00000004172	ENSBTAG00000010047	ENSBTAG00000019748	ENSBTAG00000020093	ENSBTAG00000000305
ENSBTAG00000033197	ENSBTAG00000023748	ENSBTAG00000039991	ENSBTAG00000032515	ENSBTAG00000017420	ENSBTAG00000017420	ENSBTAG00000012907
ENSBTAG00000005218	ENSBTAG00000016299	ENSBTAG00000001796	ENSBTAG00000001243	ENSBTAG00000021492	ENSBTAG00000040253	ENSBTAG00000018942
ENSBTAG00000015639	ENSBTAG00000018658	ENSBTAG00000012501	ENSBTAG00000019700	ENSBTAG00000046280	ENSBTAG00000032156	ENSBTAG00000003322
ENSBTAG00000008312	ENSBTAG00000001729	ENSBTAG00000046502	ENSBTAG00000045529	ENSBTAG00000016145	ENSBTAG00000003781	ENSBTAG00000017411
ENSBTAG00000016515	ENSBTAG00000006635	ENSBTAG00000004277	ENSBTAG00000017169	ENSBTAG00000011921	ENSBTAG00000011638	ENSBTAG00000007309
ENSBTAG00000006823	ENSBTAG00000012096	ENSBTAG00000000874	ENSBTAG00000010241	ENSBTAG00000030198	ENSBTAG00000037794	ENSBTAG00000019192
ENSBTAG00000035858	ENSBTAG00000012529	ENSBTAG00000000160	ENSBTAG00000044073	ENSBTAG00000012885	ENSBTAG00000013128	ENSBTAG00000014791
ENSBTAG00000004188	ENSBTAG00000009235	ENSBTAG00000021965	ENSBTAG00000006717	ENSBTAG00000027775	ENSBTAG00000010251	ENSBTAG00000009338
ENSBTAG00000047600	ENSBTAG00000009257	ENSBTAG00000002816	ENSBTAG00000001683	ENSBTAG00000000145	ENSBTAG00000010426	ENSBTAG00000030686
ENSBTAG00000019745	ENSBTAG00000016166	ENSBTAG00000015315	ENSBTAG00000007685	ENSBTAG00000026068	ENSBTAG00000038551	ENSBTAG00000017161
ENSBTAG00000021251	ENSBTAG00000008255	ENSBTAG00000012535	ENSBTAG00000012148	ENSBTAG00000003238	ENSBTAG00000006209	ENSBTAG00000030669
ENSBTAG00000008275	ENSBTAG00000004401	ENSBTAG00000009460	ENSBTAG00000010032	ENSBTAG00000024139	ENSBTAG00000015014	ENSBTAG00000013961
ENSBTAG00000009073	ENSBTAG00000009374	ENSBTAG00000018137	ENSBTAG00000038889	ENSBTAG00000008098	ENSBTAG00000011816	ENSBTAG00000017326
ENSBTAG00000003514	ENSBTAG00000007689	ENSBTAG00000010812	ENSBTAG00000021420	ENSBTAG00000020931	ENSBTAG00000011504	ENSBTAG00000003774
ENSBTAG00000017743	ENSBTAG00000001623	ENSBTAG00000006260	ENSBTAG00000005929	ENSBTAG00000007047	ENSBTAG00000015104	ENSBTAG00000009314
ENSBTAG00000017861	ENSBTAG00000004081	ENSBTAG00000002591	ENSBTAG00000009421	ENSBTAG00000047461	ENSBTAG00000026696	ENSBTAG00000013241
ENSBTAG00000009834	ENSBTAG00000048298	ENSBTAG00000024091	ENSBTAG00000001444	ENSBTAG00000012939	ENSBTAG00000006451	ENSBTAG00000004688
ENSBTAG00000005248	ENSBTAG00000004356	ENSBTAG00000039809	ENSBTAG00000006591	ENSBTAG00000026375	ENSBTAG00000032887	ENSBTAG00000030623
ENSBTAG00000003093	ENSBTAG00000006859	ENSBTAG00000016566	ENSBTAG00000046875	ENSBTAG00000010082	ENSBTAG00000000147	ENSBTAG00000039686
ENSBTAG00000015361	ENSBTAG00000011966	ENSBTAG00000007731	ENSBTAG00000016931	ENSBTAG00000016729	ENSBTAG00000018425	ENSBTAG00000019198
ENSBTAG00000007244	ENSBTAG00000016738	ENSBTAG00000014472	ENSBTAG00000008858	ENSBTAG00000046430	ENSBTAG00000015520	ENSBTAG00000017986
ENSBTAG00000011786	ENSBTAG00000021505	ENSBTAG00000014581	ENSBTAG00000007731	ENSBTAG00000015095	ENSBTAG00000010970	ENSBTAG00000039540
ENSBTAG00000046960	ENSBTAG00000019755	ENSBTAG00000020649	ENSBTAG00000000288	ENSBTAG00000007273	ENSBTAG00000048314	ENSBTAG00000021046
ENSBTAG00000047679	ENSBTAG00000017028	ENSBTAG00000005916	ENSBTAG00000011237	ENSBTAG00000019132	ENSBTAG00000017255	ENSBTAG00000012355
ENSBTAG00000000698	ENSBTAG00000001644	ENSBTAG00000014910	ENSBTAG00000042757	ENSBTAG00000014172	ENSBTAG00000006626	ENSBTAG00000015559
ENSBTAG00000021130	ENSBTAG00000026977	ENSBTAG00000006561	ENSBTAG00000021029	ENSBTAG00000040055	ENSBTAG00000007439	ENSBTAG00000018889
ENSBTAG00000019938	ENSBTAG00000015264	ENSBTAG00000014652	ENSBTAG00000037375	ENSBTAG00000014340	ENSBTAG00000026522	ENSBTAG00000018888
ENSBTAG00000017037	ENSBTAG00000016813	ENSBTAG00000016646	ENSBTAG00000037980	ENSBTAG00000004196	ENSBTAG00000010423	ENSBTAG00000018887
ENSBTAG00000014456	ENSBTAG00000014626	ENSBTAG00000019376	ENSBTAG00000016420	ENSBTAG00000008525	ENSBTAG00000015479	ENSBTAG00000002078
ENSBTAG00000042096	ENSBTAG00000039787	ENSBTAG00000001447	ENSBTAG00000021322	ENSBTAG00000031299	ENSBTAG00000043829	ENSBTAG00000003781
ENSBTAG00000000985	ENSBTAG00000021535	ENSBTAG00000014351	ENSBTAG00000019938	ENSBTAG00000006505	ENSBTAG00000005562	ENSBTAG00000046220
ENSBTAG00000012409	ENSBTAG00000026070	ENSBTAG00000004271	ENSBTAG00000002470	ENSBTAG00000032576	ENSBTAG00000002485	ENSBTAG00000037555
ENSBTAG00000038214	ENSBTAG00000006835	ENSBTAG00000000421	ENSBTAG00000020331	ENSBTAG00000007650	ENSBTAG00000048240	ENSBTAG00000037432
ENSBTAG00000001229	ENSBTAG00000044004	ENSBTAG00000000439	ENSBTAG00000020335	ENSBTAG00000015414	ENSBTAG00000015606	ENSBTAG00000001397
ENSBTAG00000009019	ENSBTAG00000002355	ENSBTAG00000047522	ENSBTAG00000040575	ENSBTAG00000012263	ENSBTAG00000007988	ENSBTAG00000023748
ENSBTAG00000018753	ENSBTAG00000018653	ENSBTAG00000019669	ENSBTAG00000042354	ENSBTAG00000019568	ENSBTAG00000017715	ENSBTAG00000037770
ENSBTAG00000019967	ENSBTAG00000000819	ENSBTAG00000040419	ENSBTAG00000025029	ENSBTAG00000014830	ENSBTAG00000047713	ENSBTAG00000007627
ENSBTAG00000046875	ENSBTAG00000018752	ENSBTAG00000026350	ENSBTAG00000039571	ENSBTAG00000012103	ENSBTAG00000003758	ENSBTAG00000023986
ENSBTAG00000039533	ENSBTAG00000012291	ENSBTAG00000004714	ENSBTAG00000020685	ENSBTAG00000001796	ENSBTAG00000009035	ENSBTAG00000016028
ENSBTAG00000002045	ENSBTAG00000012168	ENSBTAG00000020600	ENSBTAG00000021318	ENSBTAG00000011881	ENSBTAG00000011562	ENSBTAG00000004585
ENSBTAG00000012312	ENSBTAG00000047131	ENSBTAG00000038397	ENSBTAG00000010774	ENSBTAG00000017811	ENSBTAG00000003715	ENSBTAG00000007194
ENSBTAG00000001260	ENSBTAG00000024958	ENSBTAG00000005710	ENSBTAG00000010485	ENSBTAG00000014432	ENSBTAG00000027118	ENSBTAG00000002644
ENSBTAG00000046451	ENSBTAG00000014248	ENSBTAG00000008342	ENSBTAG00000009169	ENSBTAG00000007231	ENSBTAG00000007108	ENSBTAG00000034332
ENSBTAG00000021060	ENSBTAG00000004581	ENSBTAG00000021361	ENSBTAG00000000676	ENSBTAG00000016514	ENSBTAG00000013231	ENSBTAG00000000532
ENSBTAG00000007234	ENSBTAG00000014309	ENSBTAG00000003645	ENSBTAG00000000389	ENSBTAG00000014663	ENSBTAG00000002896	ENSBTAG00000039287
ENSBTAG00000014669	ENSBTAG00000004806	ENSBTAG00000005479	ENSBTAG00000012511	ENSBTAG00000047047	ENSBTAG00000008143	ENSBTAG00000021922
ENSBTAG00000007559	ENSBTAG00000014112	ENSBTAG00000008219	ENSBTAG00000019123	ENSBTAG00000025078	ENSBTAG00000019821	ENSBTAG00000013832
ENSBTAG00000046742	ENSBTAG00000021686	ENSBTAG00000023976	ENSBTAG00000014584	ENSBTAG00000005546	ENSBTAG00000011741	ENSBTAG00000047314
ENSBTAG00000004944	ENSBTAG00000003690	ENSBTAG00000044022	ENSBTAG00000038214	ENSBTAG00000005427	ENSBTAG00000014904	ENSBTAG00000014538
ENSBTAG00000030555	ENSBTAG00000016841	ENSBTAG00000002181	ENSBTAG00000046295	ENSBTAG00000013768	ENSBTAG00000000460	ENSBTAG00000008023
ENSBTAG00000015186	ENSBTAG00000015414	ENSBTAG00000009057	ENSBTAG00000002830	ENSBTAG00000012302	ENSBTAG00000016204	ENSBTAG00000030338
ENSBTAG00000047713	ENSBTAG00000016420	ENSBTAG00000012992	ENSBTAG00000038034	ENSBTAG00000017069	ENSBTAG00000000336	ENSBTAG00000007299
ENSBTAG00000008083	ENSBTAG00000003225	ENSBTAG00000007388	ENSBTAG00000040438	ENSBTAG00000012781	ENSBTAG00000009739	ENSBTAG00000024107
ENSBTAG00000037465	ENSBTAG00000012908	ENSBTAG00000019849	ENSBTAG00000002029	ENSBTAG00000006547	ENSBTAG00000019743	ENSBTAG00000006510
ENSBTAG00000035544	ENSBTAG00000030348	ENSBTAG00000031358	ENSBTAG00000046513	ENSBTAG00000020783	ENSBTAG00000037980	ENSBTAG00000046989
ENSBTAG00000002582	ENSBTAG00000021217	ENSBTAG00000045768	ENSBTAG00000002045	ENSBTAG00000014657	ENSBTAG00000008858	ENSBTAG00000020510
ENSBTAG00000015763	ENSBTAG00000019821	ENSBTAG00000003035	ENSBTAG00000013047	ENSBTAG00000018861	ENSBTAG00000010149	ENSBTAG00000010506
ENSBTAG00000013723	ENSBTAG00000008176	ENSBTAG00000009871	ENSBTAG00000000460	ENSBTAG00000017536	ENSBTAG00000012992	ENSBTAG00000011316
ENSBTAG00000011748	ENSBTAG00000021762	ENSBTAG00000047988	ENSBTAG00000017435	ENSBTAG00000013305	ENSBTAG00000022185	ENSBTAG00000013334
ENSBTAG00000023895	ENSBTAG00000000169	ENSBTAG00000009928	ENSBTAG00000014324	ENSBTAG00000015805	ENSBTAG00000037812	ENSBTAG00000038292
ENSBTAG00000014441	ENSBTAG00000043717	ENSBTAG00000026611	ENSBTAG00000003606	ENSBTAG00000014828	ENSBTAG00000039916	ENSBTAG00000001959
ENSBTAG00000042757	ENSBTAG00000015101	ENSBTAG00000021906	ENSBTAG00000043996	ENSBTAG00000001223	ENSBTAG00000000497	ENSBTAG00000021948
ENSBTAG00000011131	ENSBTAG00000005394	ENSBTAG00000024545	ENSBTAG00000014891	ENSBTAG00000038412	ENSBTAG00000012953	ENSBTAG00000005719
ENSBTAG00000008710	ENSBTAG00000002170	ENSBTAG00000000219	ENSBTAG00000016544	ENSBTAG00000000446	ENSBTAG00000020119	ENSBTAG00000005717
ENSBTAG00000019138	ENSBTAG00000000232	ENSBTAG00000006451	ENSBTAG00000002313	ENSBTAG00000003606	ENSBTAG00000026163	ENSBTAG00000020798
ENSBTAG00000007808	ENSBTAG00000012036	ENSBTAG00000023666	ENSBTAG00000001826	ENSBTAG00000002177	ENSBTAG00000016841	ENSBTAG00000005784
ENSBTAG00000008866	ENSBTAG00000038268	ENSBTAG00000012738	ENSBTAG00000036262	ENSBTAG00000033107	ENSBTAG00000008092	ENSBTAG00000008942
ENSBTAG00000003856	ENSBTAG00000002085	ENSBTAG00000009400	ENSBTAG00000012510	ENSBTAG00000044551	ENSBTAG00000045832	ENSBTAG00000013879
ENSBTAG00000016470	ENSBTAG00000013675	ENSBTAG00000001839	ENSBTAG00000005195	ENSBTAG00000016021	ENSBTAG00000017717	ENSBTAG00000026181
ENSBTAG00000024394	ENSBTAG00000035083	ENSBTAG00000018660	ENSBTAG00000010413	ENSBTAG00000008324	ENSBTAG00000027727	ENSBTAG00000014652
ENSBTAG00000019781	ENSBTAG00000011070	ENSBTAG00000009637	ENSBTAG00000047362	ENSBTAG00000010029	ENSBTAG00000044032	ENSBTAG00000013869
ENSBTAG00000004231	ENSBTAG00000019539	ENSBTAG00000012902	ENSBTAG00000012482	ENSBTAG00000040197	ENSBTAG00000012141	ENSBTAG00000013505
ENSBTAG00000000595	ENSBTAG00000011096	ENSBTAG00000007634	ENSBTAG00000017507	ENSBTAG00000001080	ENSBTAG00000000292	ENSBTAG00000030190
ENSBTAG00000010125	ENSBTAG00000003498	ENSBTAG00000013449	ENSBTAG00000018811	ENSBTAG00000010517	ENSBTAG00000014720	ENSBTAG00000021444
ENSBTAG00000017482	ENSBTAG00000002471	ENSBTAG00000017958	ENSBTAG00000010383	ENSBTAG00000007083	ENSBTAG00000003094	ENSBTAG00000017764
ENSBTAG00000021393	ENSBTAG00000016217	ENSBTAG00000012789	ENSBTAG00000005678	ENSBTAG00000010163	ENSBTAG00000043972	ENSBTAG00000045948
ENSBTAG00000044212	ENSBTAG00000007584	ENSBTAG00000009852	ENSBTAG00000010426	ENSBTAG00000008703	ENSBTAG00000001325	ENSBTAG00000020869
ENSBTAG00000045641	ENSBTAG00000039968	ENSBTAG00000013935	ENSBTAG00000019309	ENSBTAG00000002317	ENSBTAG00000000601	ENSBTAG00000007442
ENSBTAG00000011587	ENSBTAG00000008461	ENSBTAG00000003322	ENSBTAG00000012969	ENSBTAG00000005576	ENSBTAG00000017883	ENSBTAG00000003810
ENSBTAG00000005958	ENSBTAG00000044007	ENSBTAG00000008092	ENSBTAG00000030360	ENSBTAG00000007580	ENSBTAG00000046686	ENSBTAG00000044023
ENSBTAG00000002579	ENSBTAG00000011638	ENSBTAG00000037580	ENSBTAG00000002896	ENSBTAG00000004581	ENSBTAG00000005476	ENSBTAG00000017458
ENSBTAG00000040108	ENSBTAG00000008307	ENSBTAG00000002474	ENSBTAG00000001796	ENSBTAG00000017369	ENSBTAG00000018114	ENSBTAG00000003773
ENSBTAG00000014058	ENSBTAG00000030881	ENSBTAG00000015596	ENSBTAG00000009980	ENSBTAG00000004277	ENSBTAG00000033476	ENSBTAG00000024420
ENSBTAG00000047473	ENSBTAG00000016355	ENSBTAG00000025954	ENSBTAG00000006716	ENSBTAG00000039154	ENSBTAG00000007371	ENSBTAG00000002869
ENSBTAG00000020475	ENSBTAG00000046711	ENSBTAG00000021303	ENSBTAG00000004189	ENSBTAG00000005462	ENSBTAG00000016924	ENSBTAG00000034154
ENSBTAG00000020471	ENSBTAG00000027557	ENSBTAG00000035230	ENSBTAG00000001673	ENSBTAG00000006619	ENSBTAG00000031786	ENSBTAG00000034091
ENSBTAG00000019387	ENSBTAG00000016754	ENSBTAG00000003531	ENSBTAG00000025964	ENSBTAG00000003822	ENSBTAG00000002555	ENSBTAG00000014262
ENSBTAG00000021592	ENSBTAG00000039821	ENSBTAG00000011461	ENSBTAG00000013492	ENSBTAG00000019287	ENSBTAG00000004364	ENSBTAG00000045578
ENSBTAG00000001814	ENSBTAG00000004987	ENSBTAG00000018234	ENSBTAG00000034681	ENSBTAG00000008385	ENSBTAG00000002604	ENSBTAG00000033954
ENSBTAG00000031358	ENSBTAG00000012675	ENSBTAG00000021393	ENSBTAG00000045500	ENSBTAG00000005122	ENSBTAG00000043996	ENSBTAG00000003808
ENSBTAG00000043971	ENSBTAG00000019839	ENSBTAG00000020646	ENSBTAG00000038890	ENSBTAG00000024157	ENSBTAG00000000305	ENSBTAG00000003751
ENSBTAG00000048020	ENSBTAG00000009881	ENSBTAG00000042250	ENSBTAG00000015412	ENSBTAG00000021144	ENSBTAG00000008101	ENSBTAG00000013078
ENSBTAG00000004407	ENSBTAG00000014117	ENSBTAG00000016470	ENSBTAG00000039708	ENSBTAG00000024603	ENSBTAG00000027020	ENSBTAG00000014711
ENSBTAG00000019545	ENSBTAG00000005119	ENSBTAG00000007002	ENSBTAG00000045861	ENSBTAG00000009641	ENSBTAG00000005076	ENSBTAG00000021535
ENSBTAG00000047054	ENSBTAG00000015333	ENSBTAG00000012907	ENSBTAG00000038962	ENSBTAG00000005745	ENSBTAG00000020361	ENSBTAG00000018133
ENSBTAG00000035768	ENSBTAG00000021651	ENSBTAG00000015789	ENSBTAG00000004860	ENSBTAG00000039413	ENSBTAG00000023411	ENSBTAG00000014920
ENSBTAG00000007473	ENSBTAG00000017602	ENSBTAG00000018261	ENSBTAG00000015810	ENSBTAG00000016193	ENSBTAG00000005073	ENSBTAG00000002714
ENSBTAG00000008419	ENSBTAG00000009251	ENSBTAG00000016316	ENSBTAG00000017420	ENSBTAG00000023912	ENSBTAG00000005069	ENSBTAG00000008302
ENSBTAG00000039405	ENSBTAG00000003313	ENSBTAG00000003345	ENSBTAG00000006157	ENSBTAG00000011538	ENSBTAG00000037570	ENSBTAG00000019794
ENSBTAG00000021161	ENSBTAG00000026156	ENSBTAG00000019488	ENSBTAG00000019547	ENSBTAG00000002942	ENSBTAG00000027316	ENSBTAG00000018348
ENSBTAG00000020209	ENSBTAG00000002942	ENSBTAG00000023546	ENSBTAG00000004052	ENSBTAG00000014288	ENSBTAG00000021414	ENSBTAG00000006589
ENSBTAG00000020825	ENSBTAG00000013439	ENSBTAG00000001364	ENSBTAG00000039821	ENSBTAG00000014375	ENSBTAG00000005888	ENSBTAG00000000169
ENSBTAG00000043950	ENSBTAG00000007577	ENSBTAG00000018904	ENSBTAG00000036013	ENSBTAG00000014626	ENSBTAG00000019690	ENSBTAG00000004398
ENSBTAG00000037429	ENSBTAG00000039306	ENSBTAG00000039075	ENSBTAG00000005148	ENSBTAG00000016931	ENSBTAG00000001036	ENSBTAG00000021869
ENSBTAG00000006432	ENSBTAG00000036016	ENSBTAG00000007778	ENSBTAG00000007484	ENSBTAG00000040459	ENSBTAG00000043511	ENSBTAG00000018119
ENSBTAG00000011482	ENSBTAG00000004582	ENSBTAG00000006581	ENSBTAG00000013184	ENSBTAG00000003264	ENSBTAG00000046221	ENSBTAG00000009218
ENSBTAG00000009845	ENSBTAG00000008280	ENSBTAG00000012012	ENSBTAG00000008548	ENSBTAG00000009143	ENSBTAG00000044157	ENSBTAG00000017541
ENSBTAG00000031361	ENSBTAG00000014048	ENSBTAG00000039316	ENSBTAG00000014750	ENSBTAG00000005235	ENSBTAG00000018237	ENSBTAG00000013768
ENSBTAG00000046894	ENSBTAG00000021301	ENSBTAG00000037937	ENSBTAG00000046473	ENSBTAG00000014076	ENSBTAG00000005026	ENSBTAG00000010866
ENSBTAG00000012272	ENSBTAG00000005246	ENSBTAG00000018160	ENSBTAG00000043867	ENSBTAG00000018381	ENSBTAG00000011170	ENSBTAG00000006528
ENSBTAG00000044901	ENSBTAG00000020620	ENSBTAG00000016094	ENSBTAG00000012990	ENSBTAG00000007566	ENSBTAG00000015188	ENSBTAG00000002332
ENSBTAG00000007968	ENSBTAG00000047690	ENSBTAG00000027770	ENSBTAG00000003955	ENSBTAG00000014904	ENSBTAG00000042503	ENSBTAG00000000260
ENSBTAG00000014064	ENSBTAG00000018502	ENSBTAG00000019748	ENSBTAG00000010875	ENSBTAG00000006717	ENSBTAG00000008082	ENSBTAG00000039231
ENSBTAG00000014523	ENSBTAG00000046329	ENSBTAG00000006882	ENSBTAG00000026403	ENSBTAG00000019072	ENSBTAG00000015913	ENSBTAG00000016223
ENSBTAG00000014030	ENSBTAG00000038190	ENSBTAG00000024869	ENSBTAG00000007872	ENSBTAG00000013737	ENSBTAG00000021906	ENSBTAG00000016220
ENSBTAG00000020911	ENSBTAG00000047588	ENSBTAG00000020261	ENSBTAG00000013884	ENSBTAG00000017339	ENSBTAG00000012999	ENSBTAG00000020931
ENSBTAG00000000977	ENSBTAG00000000330	ENSBTAG00000046326	ENSBTAG00000003079	ENSBTAG00000032947	ENSBTAG00000015095	ENSBTAG00000007146
ENSBTAG00000002257	ENSBTAG00000044171	ENSBTAG00000020911	ENSBTAG00000020379	ENSBTAG00000011451	ENSBTAG00000046986	ENSBTAG00000018909
ENSBTAG00000020412	ENSBTAG00000004407	ENSBTAG00000045902	ENSBTAG00000008175	ENSBTAG00000046454	ENSBTAG00000048303	ENSBTAG00000019447
ENSBTAG00000032782	ENSBTAG00000009708	ENSBTAG00000014375	ENSBTAG00000023365	ENSBTAG00000006193	ENSBTAG00000045992	ENSBTAG00000019342
ENSBTAG00000004484	ENSBTAG00000032617	ENSBTAG00000010692	ENSBTAG00000006267	ENSBTAG00000009708	ENSBTAG00000000125	ENSBTAG00000046430
ENSBTAG00000010949	ENSBTAG00000016512	ENSBTAG00000017279	ENSBTAG00000025450	ENSBTAG00000013611	ENSBTAG00000005151	ENSBTAG00000013226
ENSBTAG00000032331	ENSBTAG00000005968	ENSBTAG00000017525	ENSBTAG00000014720	ENSBTAG00000004207	ENSBTAG00000009191	ENSBTAG00000003994
ENSBTAG00000017195	ENSBTAG00000008092	ENSBTAG00000003191	ENSBTAG00000003094	ENSBTAG00000037526	ENSBTAG00000044151	ENSBTAG00000031967
ENSBTAG00000005340	ENSBTAG00000009155	ENSBTAG00000035007	ENSBTAG00000031891	ENSBTAG00000005083	ENSBTAG00000000084	ENSBTAG00000002859
ENSBTAG00000045500	ENSBTAG00000039983	ENSBTAG00000010756	ENSBTAG00000018375	ENSBTAG00000004823	ENSBTAG00000002211	ENSBTAG00000012128
ENSBTAG00000026977	ENSBTAG00000009739	ENSBTAG00000047682	ENSBTAG00000017746	ENSBTAG00000003827	ENSBTAG00000031271	ENSBTAG00000005110
ENSBTAG00000001656	ENSBTAG00000005180	ENSBTAG00000004510	ENSBTAG00000008293	ENSBTAG00000032944	ENSBTAG00000032373	ENSBTAG00000031958
ENSBTAG00000020373	ENSBTAG00000016918	ENSBTAG00000030581	ENSBTAG00000008477	ENSBTAG00000019821	ENSBTAG00000007241	ENSBTAG00000013732
ENSBTAG00000020890	ENSBTAG00000014318	ENSBTAG00000010169	ENSBTAG00000002471	ENSBTAG00000021997	ENSBTAG00000017458	ENSBTAG00000046784
ENSBTAG00000004641	ENSBTAG00000010346	ENSBTAG00000005027	ENSBTAG00000012817	ENSBTAG00000009381	ENSBTAG00000000389	ENSBTAG00000020004
ENSBTAG00000020793	ENSBTAG00000016323	ENSBTAG00000009636	ENSBTAG00000002974	ENSBTAG00000013221	ENSBTAG00000040382	ENSBTAG00000000410
ENSBTAG00000010786	ENSBTAG00000000597	ENSBTAG00000014977	ENSBTAG00000012338	ENSBTAG00000010306	ENSBTAG00000018625	ENSBTAG00000010692
ENSBTAG00000004191	ENSBTAG00000021060	ENSBTAG00000047104	ENSBTAG00000031507	ENSBTAG00000026111	ENSBTAG00000018162	ENSBTAG00000017001
ENSBTAG00000009251	ENSBTAG00000007722	ENSBTAG00000018881	ENSBTAG00000047473	ENSBTAG00000011246	ENSBTAG00000001512	ENSBTAG00000020183
ENSBTAG00000047717	ENSBTAG00000018114	ENSBTAG00000016268	ENSBTAG00000006635	ENSBTAG00000001462	ENSBTAG00000039197	ENSBTAG00000010452
ENSBTAG00000016267	ENSBTAG00000016739	ENSBTAG00000021420	ENSBTAG00000015499	ENSBTAG00000046973	ENSBTAG00000012146	ENSBTAG00000024723
ENSBTAG00000025929	ENSBTAG00000017026	ENSBTAG00000003709	ENSBTAG00000022036	ENSBTAG00000006253	ENSBTAG00000024822	ENSBTAG00000014112
ENSBTAG00000004337	ENSBTAG00000006330	ENSBTAG00000014720	ENSBTAG00000031017	ENSBTAG00000012677	ENSBTAG00000003143	ENSBTAG00000013976
ENSBTAG00000019369	ENSBTAG00000010877	ENSBTAG00000013869	ENSBTAG00000006533	ENSBTAG00000014455	ENSBTAG00000010507	ENSBTAG00000031548
ENSBTAG00000003178	ENSBTAG00000019798	ENSBTAG00000012291	ENSBTAG00000017405	ENSBTAG00000004767	ENSBTAG00000011197	ENSBTAG00000019980
ENSBTAG00000020055	ENSBTAG00000014433	ENSBTAG00000021370	ENSBTAG00000046975	ENSBTAG00000014016	ENSBTAG00000019811	ENSBTAG00000004263
ENSBTAG00000004782	ENSBTAG00000015638	ENSBTAG00000035008	ENSBTAG00000004942	ENSBTAG00000015537	ENSBTAG00000026148	ENSBTAG00000016546
ENSBTAG00000040279	ENSBTAG00000000595	ENSBTAG00000014032	ENSBTAG00000045742	ENSBTAG00000025837	ENSBTAG00000015107	ENSBTAG00000003495
ENSBTAG00000009941	ENSBTAG00000013060	ENSBTAG00000017026	ENSBTAG00000007988	ENSBTAG00000019926	ENSBTAG00000025313	ENSBTAG00000012239
ENSBTAG00000014930	ENSBTAG00000011245	ENSBTAG00000009979	ENSBTAG00000005439	ENSBTAG00000004690	ENSBTAG00000016561	ENSBTAG00000012261
ENSBTAG00000018775	ENSBTAG00000014075	ENSBTAG00000044173	ENSBTAG00000021977	ENSBTAG00000024178	ENSBTAG00000046284	ENSBTAG00000004799
ENSBTAG00000001462	ENSBTAG00000001387	ENSBTAG00000039231	ENSBTAG00000001847	ENSBTAG00000002640	ENSBTAG00000020729	ENSBTAG00000005285
ENSBTAG00000003970	ENSBTAG00000007709	ENSBTAG00000046430	ENSBTAG00000013763	ENSBTAG00000002127	ENSBTAG00000008978	ENSBTAG00000004658
ENSBTAG00000001895	ENSBTAG00000010135	ENSBTAG00000046901	ENSBTAG00000024132	ENSBTAG00000009125	ENSBTAG00000010659	ENSBTAG00000015137
ENSBTAG00000001739	ENSBTAG00000010686	ENSBTAG00000023464	ENSBTAG00000004392	ENSBTAG00000021911	ENSBTAG00000019051	ENSBTAG00000046152
ENSBTAG00000000292	ENSBTAG00000027974	ENSBTAG00000011170	ENSBTAG00000003848	ENSBTAG00000003808	ENSBTAG00000008611	ENSBTAG00000046616
ENSBTAG00000021999	ENSBTAG00000008251	ENSBTAG00000019585	ENSBTAG00000045880	ENSBTAG00000015588	ENSBTAG00000014228	ENSBTAG00000003621
ENSBTAG00000008934	ENSBTAG00000032183	ENSBTAG00000014649	ENSBTAG00000046265	ENSBTAG00000020141	ENSBTAG00000018460	ENSBTAG00000003628
ENSBTAG00000012682	ENSBTAG00000019122	ENSBTAG00000019686	ENSBTAG00000012106	ENSBTAG00000004650	ENSBTAG00000006280	ENSBTAG00000031236
ENSBTAG00000002623	ENSBTAG00000011197	ENSBTAG00000011766	ENSBTAG00000017690	ENSBTAG00000017739	ENSBTAG00000008175	ENSBTAG00000024245
ENSBTAG00000002959	ENSBTAG00000047500	ENSBTAG00000014655	ENSBTAG00000020348	ENSBTAG00000047267	ENSBTAG00000018870	ENSBTAG00000031234
ENSBTAG00000033214	ENSBTAG00000003319	ENSBTAG00000047818	ENSBTAG00000014828	ENSBTAG00000039298	ENSBTAG00000046561	ENSBTAG00000027204
ENSBTAG00000011479	ENSBTAG00000046686	ENSBTAG00000017438	ENSBTAG00000019989	ENSBTAG00000010789	ENSBTAG00000034998	ENSBTAG00000009839
ENSBTAG00000000974	ENSBTAG00000035858	ENSBTAG00000008318	ENSBTAG00000000718	ENSBTAG00000030792	ENSBTAG00000003594	ENSBTAG00000009182
ENSBTAG00000005540	ENSBTAG00000001417	ENSBTAG00000016145	ENSBTAG00000016284	ENSBTAG00000012516	ENSBTAG00000030977	ENSBTAG00000006359
ENSBTAG00000000928	ENSBTAG00000006370	ENSBTAG00000014521	ENSBTAG00000015479	ENSBTAG00000046022	ENSBTAG00000047743	ENSBTAG00000038649
ENSBTAG00000005578	ENSBTAG00000011813	ENSBTAG00000005635	ENSBTAG00000032905	ENSBTAG00000034139	ENSBTAG00000023891	ENSBTAG00000031162
ENSBTAG00000021133	ENSBTAG00000004645	ENSBTAG00000009372	ENSBTAG00000010760	ENSBTAG00000011106	ENSBTAG00000005449	ENSBTAG00000002554
ENSBTAG00000000528	ENSBTAG00000012157	ENSBTAG00000007736	ENSBTAG00000006704	ENSBTAG00000038655	ENSBTAG00000008932	ENSBTAG00000046020
ENSBTAG00000027118	ENSBTAG00000012955	ENSBTAG00000008429	ENSBTAG00000001265	ENSBTAG00000002299	ENSBTAG00000002243	ENSBTAG00000047188
ENSBTAG00000010059	ENSBTAG00000022205	ENSBTAG00000030855	ENSBTAG00000047053	ENSBTAG00000005063	ENSBTAG00000040394	ENSBTAG00000011191
ENSBTAG00000033107	ENSBTAG00000003185	ENSBTAG00000047020	ENSBTAG00000006797	ENSBTAG00000016209	ENSBTAG00000005576	ENSBTAG00000040130
ENSBTAG00000009219	ENSBTAG00000010241	ENSBTAG00000017306	ENSBTAG00000047679	ENSBTAG00000002045	ENSBTAG00000020196	ENSBTAG00000007400
ENSBTAG00000001444	ENSBTAG00000013117	ENSBTAG00000004344	ENSBTAG00000018792	ENSBTAG00000012658	ENSBTAG00000010047	ENSBTAG00000039005
ENSBTAG00000030670	ENSBTAG00000020468	ENSBTAG00000046152	ENSBTAG00000036087	ENSBTAG00000003455	ENSBTAG00000002695	ENSBTAG00000017676
ENSBTAG00000015095	ENSBTAG00000025942	ENSBTAG00000017019	ENSBTAG00000019132	ENSBTAG00000002883	ENSBTAG00000045567	ENSBTAG00000027832
ENSBTAG00000007567	ENSBTAG00000003665	ENSBTAG00000000278	ENSBTAG00000016247	ENSBTAG00000005559	ENSBTAG00000015415	ENSBTAG00000008736
ENSBTAG00000003375	ENSBTAG00000000308	ENSBTAG00000014482	ENSBTAG00000048314	ENSBTAG00000002058	ENSBTAG00000008553	ENSBTAG00000020448
ENSBTAG00000047916	ENSBTAG00000008545	ENSBTAG00000008269	ENSBTAG00000017847	ENSBTAG00000004596	ENSBTAG00000004398	ENSBTAG00000000715
ENSBTAG00000001777	ENSBTAG00000016021	ENSBTAG00000015581	ENSBTAG00000019190	ENSBTAG00000007331	ENSBTAG00000010576	ENSBTAG00000045535
ENSBTAG00000012671	ENSBTAG00000022013	ENSBTAG00000042482	ENSBTAG00000000671	ENSBTAG00000030393	ENSBTAG00000044080	ENSBTAG00000024199
ENSBTAG00000045561	ENSBTAG00000010116	ENSBTAG00000026156	ENSBTAG00000011936	ENSBTAG00000016679	ENSBTAG00000013222	ENSBTAG00000014871
ENSBTAG00000007383	ENSBTAG00000012961	ENSBTAG00000013400	ENSBTAG00000025220	ENSBTAG00000012229	ENSBTAG00000017844	ENSBTAG00000047979
ENSBTAG00000031351	ENSBTAG00000005681	ENSBTAG00000019003	ENSBTAG00000046502	ENSBTAG00000014326	ENSBTAG00000024791	ENSBTAG00000010243
ENSBTAG00000004181	ENSBTAG00000047837	ENSBTAG00000017175	ENSBTAG00000022534	ENSBTAG00000020566	ENSBTAG00000007731	ENSBTAG00000030817
ENSBTAG00000016656	ENSBTAG00000034396	ENSBTAG00000025893	ENSBTAG00000016615	ENSBTAG00000011072	ENSBTAG00000010144	ENSBTAG00000008025
ENSBTAG00000012295	ENSBTAG00000010360	ENSBTAG00000007506	ENSBTAG00000007371	ENSBTAG00000005152	ENSBTAG00000035083	ENSBTAG00000027770
ENSBTAG00000019946	ENSBTAG00000021606	ENSBTAG00000011981	ENSBTAG00000021343	ENSBTAG00000009941	ENSBTAG00000013422	ENSBTAG00000045542
ENSBTAG00000006686	ENSBTAG00000032558	ENSBTAG00000015038	ENSBTAG00000008113	ENSBTAG00000018178	ENSBTAG00000016555	ENSBTAG00000019425
ENSBTAG00000006911	ENSBTAG00000013959	ENSBTAG00000019052	ENSBTAG00000010963	ENSBTAG00000006341	ENSBTAG00000046744	ENSBTAG00000018575
ENSBTAG00000010647	ENSBTAG00000006451	ENSBTAG00000015113	ENSBTAG00000010457	ENSBTAG00000048212	ENSBTAG00000007298	ENSBTAG00000035083
ENSBTAG00000003329	ENSBTAG00000010548	ENSBTAG00000039272	ENSBTAG00000016032	ENSBTAG00000023851	ENSBTAG00000025856	ENSBTAG00000014859
ENSBTAG00000017809	ENSBTAG00000018546	ENSBTAG00000014691	ENSBTAG00000005976	ENSBTAG00000002765	ENSBTAG00000000568	ENSBTAG00000004425
ENSBTAG00000013364	ENSBTAG00000001110	ENSBTAG00000026383	ENSBTAG00000000793	ENSBTAG00000010179	ENSBTAG00000015151	ENSBTAG00000013406
ENSBTAG00000001392	ENSBTAG00000015047	ENSBTAG00000017618	ENSBTAG00000020956	ENSBTAG00000005165	ENSBTAG00000020634	ENSBTAG00000016931
ENSBTAG00000021177	ENSBTAG00000007687	ENSBTAG00000004539	ENSBTAG00000021969	ENSBTAG00000016374	ENSBTAG00000005929	ENSBTAG00000009852
ENSBTAG00000006075	ENSBTAG00000010082	ENSBTAG00000017164	ENSBTAG00000004348	ENSBTAG00000002835	ENSBTAG00000005238	ENSBTAG00000011336
ENSBTAG00000010414	ENSBTAG00000018947	ENSBTAG00000012302	ENSBTAG00000007248	ENSBTAG00000013949	ENSBTAG00000004608	ENSBTAG00000011367
ENSBTAG00000013529	ENSBTAG00000018240	ENSBTAG00000011483	ENSBTAG00000040419	ENSBTAG00000001009	ENSBTAG00000020985	ENSBTAG00000008382
ENSBTAG00000046040	ENSBTAG00000019524	ENSBTAG00000009091	ENSBTAG00000000601	ENSBTAG00000012640	ENSBTAG00000018502	ENSBTAG00000047203
ENSBTAG00000015793	ENSBTAG00000015887	ENSBTAG00000005235	ENSBTAG00000010994	ENSBTAG00000020748	ENSBTAG00000032021	ENSBTAG00000005305
ENSBTAG00000037991	ENSBTAG00000008409	ENSBTAG00000022886	ENSBTAG00000012234	ENSBTAG00000018383	ENSBTAG00000019700	ENSBTAG00000009552
ENSBTAG00000018625	ENSBTAG00000003361	ENSBTAG00000046986	ENSBTAG00000014099	ENSBTAG00000019425	ENSBTAG00000011689	ENSBTAG00000021767
ENSBTAG00000021340	ENSBTAG00000038672	ENSBTAG00000000341	ENSBTAG00000013550	ENSBTAG00000000686	ENSBTAG00000006804	ENSBTAG00000014375
ENSBTAG00000003528	ENSBTAG00000015810	ENSBTAG00000011241	ENSBTAG00000016561	ENSBTAG00000038896	ENSBTAG00000003322	ENSBTAG00000021339
ENSBTAG00000018181	ENSBTAG00000019556	ENSBTAG00000001499	ENSBTAG00000018432	ENSBTAG00000023546	ENSBTAG00000002580	ENSBTAG00000023546
ENSBTAG00000002151	ENSBTAG00000016823	ENSBTAG00000009655	ENSBTAG00000009393	ENSBTAG00000008288	ENSBTAG00000000288	ENSBTAG00000000970
ENSBTAG00000009939	ENSBTAG00000047842	ENSBTAG00000047679	ENSBTAG00000016774	ENSBTAG00000009602	ENSBTAG00000014612	ENSBTAG00000004660
ENSBTAG00000003608	ENSBTAG00000016895	ENSBTAG00000017478	ENSBTAG00000007315	ENSBTAG00000019890	ENSBTAG00000003066	ENSBTAG00000032331
ENSBTAG00000037773	ENSBTAG00000008816	ENSBTAG00000044507	ENSBTAG00000015151	ENSBTAG00000042757	ENSBTAG00000018303	ENSBTAG00000011105
ENSBTAG00000008577	ENSBTAG00000023963	ENSBTAG00000006533	ENSBTAG00000017026	ENSBTAG00000022721	ENSBTAG00000004392	ENSBTAG00000000859
ENSBTAG00000012529	ENSBTAG00000004617	ENSBTAG00000017045	ENSBTAG00000030322	ENSBTAG00000032704	ENSBTAG00000006823	ENSBTAG00000006635
ENSBTAG00000011455	ENSBTAG00000004282	ENSBTAG00000019542	ENSBTAG00000017743	ENSBTAG00000000555	ENSBTAG00000005712	ENSBTAG00000020938
ENSBTAG00000007133	ENSBTAG00000033225	ENSBTAG00000016269	ENSBTAG00000001283	ENSBTAG00000020433	ENSBTAG00000020073	ENSBTAG00000000395
ENSBTAG00000020078	ENSBTAG00000003555	ENSBTAG00000016420	ENSBTAG00000010077	ENSBTAG00000010716	ENSBTAG00000025898	ENSBTAG00000026792
ENSBTAG00000021630	ENSBTAG00000003848	ENSBTAG00000000291	ENSBTAG00000007882	ENSBTAG00000002223	ENSBTAG00000047602	ENSBTAG00000043962
ENSBTAG00000003308	ENSBTAG00000034495	ENSBTAG00000008723	ENSBTAG00000018625	ENSBTAG00000020155	ENSBTAG00000005309	ENSBTAG00000044176
ENSBTAG00000007961	ENSBTAG00000008636	ENSBTAG00000030686	ENSBTAG00000035777	ENSBTAG00000008947	ENSBTAG00000001074	ENSBTAG00000038043
ENSBTAG00000006581	ENSBTAG00000009512	ENSBTAG00000007970	ENSBTAG00000005729	ENSBTAG00000001823	ENSBTAG00000018438	ENSBTAG00000004832
ENSBTAG00000004249	ENSBTAG00000001291	ENSBTAG00000005108	ENSBTAG00000009057	ENSBTAG00000001485	ENSBTAG00000016551	ENSBTAG00000012529
ENSBTAG00000011518	ENSBTAG00000003408	ENSBTAG00000009755	ENSBTAG00000000568	ENSBTAG00000015513	ENSBTAG00000016284	ENSBTAG00000007175
ENSBTAG00000017053	ENSBTAG00000019091	ENSBTAG00000021580	ENSBTAG00000040257	ENSBTAG00000012168	ENSBTAG00000012738	ENSBTAG00000047818
ENSBTAG00000012271	ENSBTAG00000013187	ENSBTAG00000040496	ENSBTAG00000018613	ENSBTAG00000019313	ENSBTAG00000047436	ENSBTAG00000021287
ENSBTAG00000009962	ENSBTAG00000005738	ENSBTAG00000000964	ENSBTAG00000006262	ENSBTAG00000015593	ENSBTAG00000005682	ENSBTAG00000002227
ENSBTAG00000003910	ENSBTAG00000000460	ENSBTAG00000022575	ENSBTAG00000011928	ENSBTAG00000018898	ENSBTAG00000017095	ENSBTAG00000016913
ENSBTAG00000039337	ENSBTAG00000019456	ENSBTAG00000023169	ENSBTAG00000046733	ENSBTAG00000020836	ENSBTAG00000042096	ENSBTAG00000016912
ENSBTAG00000019538	ENSBTAG00000020801	ENSBTAG00000011800	ENSBTAG00000014103	ENSBTAG00000039346	ENSBTAG00000038011	ENSBTAG00000018361
ENSBTAG00000003667	ENSBTAG00000005523	ENSBTAG00000015639	ENSBTAG00000009942	ENSBTAG00000038252	ENSBTAG00000032277	ENSBTAG00000017840
ENSBTAG00000022991	ENSBTAG00000017214	ENSBTAG00000003800	ENSBTAG00000014512	ENSBTAG00000042096	ENSBTAG00000047260	ENSBTAG00000017830
ENSBTAG00000027770	ENSBTAG00000044764	ENSBTAG00000043956	ENSBTAG00000048304	ENSBTAG00000046957	ENSBTAG00000018160	ENSBTAG00000004376
ENSBTAG00000016424	ENSBTAG00000014041	ENSBTAG00000021592	ENSBTAG00000047979	ENSBTAG00000046284	ENSBTAG00000009235	ENSBTAG00000026754
ENSBTAG00000018778	ENSBTAG00000007331	ENSBTAG00000038536	ENSBTAG00000003051	ENSBTAG00000009873	ENSBTAG00000015505	ENSBTAG00000014697
ENSBTAG00000046028	ENSBTAG00000008271	ENSBTAG00000011237	ENSBTAG00000008801	ENSBTAG00000030029	ENSBTAG00000005027	ENSBTAG00000014129
ENSBTAG00000010229	ENSBTAG00000034332	ENSBTAG00000044027	ENSBTAG00000004197	ENSBTAG00000015277	ENSBTAG00000019547	ENSBTAG00000009049
ENSBTAG00000003171	ENSBTAG00000020166	ENSBTAG00000047094	ENSBTAG00000021957	ENSBTAG00000048259	ENSBTAG00000006197	ENSBTAG00000005120
ENSBTAG00000016341	ENSBTAG00000019314	ENSBTAG00000039702	ENSBTAG00000009962	ENSBTAG00000003526	ENSBTAG00000030898	ENSBTAG00000016274
ENSBTAG00000025762	ENSBTAG00000008479	ENSBTAG00000001398	ENSBTAG00000005110	ENSBTAG00000023411	ENSBTAG00000043956	ENSBTAG00000016276
ENSBTAG00000047753	ENSBTAG00000014002	ENSBTAG00000047007	ENSBTAG00000038551	ENSBTAG00000002382	ENSBTAG00000003658	ENSBTAG00000001894
ENSBTAG00000016918	ENSBTAG00000026986	ENSBTAG00000017851	ENSBTAG00000021454	ENSBTAG00000015608	ENSBTAG00000035241	ENSBTAG00000006040
ENSBTAG00000004035	ENSBTAG00000018732	ENSBTAG00000026133	ENSBTAG00000004401	ENSBTAG00000017713	ENSBTAG00000013492	ENSBTAG00000019409
ENSBTAG00000014843	ENSBTAG00000017195	ENSBTAG00000006002	ENSBTAG00000023929	ENSBTAG00000019229	ENSBTAG00000020195	ENSBTAG00000011082
ENSBTAG00000001224	ENSBTAG00000011237	ENSBTAG00000020921	ENSBTAG00000014215	ENSBTAG00000037602	ENSBTAG00000037625	ENSBTAG00000006010
ENSBTAG00000006279	ENSBTAG00000047246	ENSBTAG00000024688	ENSBTAG00000002738	ENSBTAG00000015920	ENSBTAG00000000061	ENSBTAG00000027899
ENSBTAG00000015543	ENSBTAG00000021291	ENSBTAG00000005859	ENSBTAG00000026461	ENSBTAG00000030706	ENSBTAG00000002725	ENSBTAG00000020933
ENSBTAG00000048082	ENSBTAG00000047764	ENSBTAG00000016629	ENSBTAG00000017759	ENSBTAG00000015543	ENSBTAG00000010821	ENSBTAG00000013912
ENSBTAG00000016357	ENSBTAG00000017571	ENSBTAG00000026437	ENSBTAG00000021445	ENSBTAG00000012798	ENSBTAG00000013596	ENSBTAG00000007674
ENSBTAG00000004624	ENSBTAG00000007352	ENSBTAG00000000859	ENSBTAG00000001293	ENSBTAG00000003036	ENSBTAG00000018235	ENSBTAG00000045785
ENSBTAG00000045558	ENSBTAG00000018404	ENSBTAG00000038635	ENSBTAG00000030108	ENSBTAG00000018420	ENSBTAG00000001506	ENSBTAG00000015582
ENSBTAG00000021125	ENSBTAG00000013167	ENSBTAG00000027204	ENSBTAG00000006040	ENSBTAG00000017885	ENSBTAG00000002425	ENSBTAG00000012192
ENSBTAG00000031359	ENSBTAG00000013222	ENSBTAG00000034366	ENSBTAG00000003061	ENSBTAG00000017463	ENSBTAG00000038214	ENSBTAG00000011095
ENSBTAG00000013400	ENSBTAG00000009396	ENSBTAG00000012071	ENSBTAG00000015117	ENSBTAG00000013654	ENSBTAG00000020797	ENSBTAG00000004283
ENSBTAG00000000056	ENSBTAG00000047557	ENSBTAG00000021972	ENSBTAG00000003165	ENSBTAG00000045535	ENSBTAG00000015810	ENSBTAG00000030621
ENSBTAG00000046738	ENSBTAG00000021657	ENSBTAG00000003038	ENSBTAG00000006042	ENSBTAG00000008652	ENSBTAG00000000748	ENSBTAG00000011804
ENSBTAG00000021343	ENSBTAG00000016667	ENSBTAG00000000418	ENSBTAG00000017112	ENSBTAG00000005091	ENSBTAG00000001528	ENSBTAG00000022360
ENSBTAG00000031071	ENSBTAG00000017788	ENSBTAG00000039815	ENSBTAG00000008505	ENSBTAG00000017276	ENSBTAG00000012101	ENSBTAG00000005833
ENSBTAG00000034827	ENSBTAG00000016283	ENSBTAG00000009396	ENSBTAG00000016005	ENSBTAG00000008083	ENSBTAG00000021972	ENSBTAG00000013333
ENSBTAG00000031561	ENSBTAG00000020647	ENSBTAG00000008484	ENSBTAG00000038252	ENSBTAG00000017289	ENSBTAG00000006043	ENSBTAG00000017260
ENSBTAG00000047610	ENSBTAG00000015094	ENSBTAG00000020238	ENSBTAG00000006789	ENSBTAG00000006610	ENSBTAG00000019509	ENSBTAG00000017571
ENSBTAG00000003525	ENSBTAG00000005183	ENSBTAG00000021024	ENSBTAG00000011590	ENSBTAG00000013505	ENSBTAG00000001673	ENSBTAG00000009444
ENSBTAG00000004757	ENSBTAG00000019592	ENSBTAG00000003231	ENSBTAG00000006520	ENSBTAG00000000793	ENSBTAG00000001221	ENSBTAG00000022167
ENSBTAG00000006550	ENSBTAG00000011908	ENSBTAG00000017437	ENSBTAG00000046611	ENSBTAG00000024991	ENSBTAG00000007248	ENSBTAG00000014175
ENSBTAG00000002583	ENSBTAG00000012350	ENSBTAG00000002714	ENSBTAG00000016298	ENSBTAG00000004034	ENSBTAG00000033214	ENSBTAG00000002174
ENSBTAG00000003943	ENSBTAG00000000571	ENSBTAG00000021761	ENSBTAG00000017087	ENSBTAG00000027653	ENSBTAG00000023144	ENSBTAG00000002362
ENSBTAG00000016350	ENSBTAG00000001603	ENSBTAG00000018445	ENSBTAG00000020151	ENSBTAG00000011910	ENSBTAG00000009942	ENSBTAG00000008721
ENSBTAG00000005922	ENSBTAG00000019177	ENSBTAG00000013849	ENSBTAG00000003715	ENSBTAG00000048208	ENSBTAG00000032407	ENSBTAG00000047225
ENSBTAG00000024431	ENSBTAG00000021667	ENSBTAG00000018994	ENSBTAG00000025893	ENSBTAG00000007434	ENSBTAG00000047870	ENSBTAG00000014605
ENSBTAG00000023623	ENSBTAG00000014733	ENSBTAG00000011742	ENSBTAG00000016751	ENSBTAG00000015793	ENSBTAG00000008293	ENSBTAG00000030423
ENSBTAG00000014309	ENSBTAG00000048292	ENSBTAG00000001926	ENSBTAG00000030210	ENSBTAG00000044796	ENSBTAG00000005729	ENSBTAG00000012029
ENSBTAG00000005964	ENSBTAG00000014111	ENSBTAG00000005481	ENSBTAG00000045803	ENSBTAG00000030589	ENSBTAG00000045551	ENSBTAG00000005243
ENSBTAG00000016663	ENSBTAG00000013214	ENSBTAG00000009019	ENSBTAG00000007110	ENSBTAG00000040461	ENSBTAG00000013511	ENSBTAG00000018137
ENSBTAG00000011254	ENSBTAG00000017684	ENSBTAG00000005708	ENSBTAG00000032887	ENSBTAG00000018658	ENSBTAG00000021594	ENSBTAG00000020237
ENSBTAG00000021091	ENSBTAG00000001696	ENSBTAG00000012106	ENSBTAG00000004911	ENSBTAG00000011171	ENSBTAG00000010843	ENSBTAG00000038490
ENSBTAG00000020444	ENSBTAG00000017233	ENSBTAG00000018218	ENSBTAG00000011602	ENSBTAG00000014124	ENSBTAG00000047461	ENSBTAG00000012246
ENSBTAG00000001057	ENSBTAG00000017389	ENSBTAG00000007494	ENSBTAG00000009023	ENSBTAG00000040046	ENSBTAG00000012511	ENSBTAG00000010223
ENSBTAG00000016175	ENSBTAG00000020582	ENSBTAG00000046630	ENSBTAG00000016729	ENSBTAG00000006955	ENSBTAG00000009097	ENSBTAG00000016646
ENSBTAG00000046098	ENSBTAG00000033182	ENSBTAG00000002650	ENSBTAG00000000855	ENSBTAG00000013889	ENSBTAG00000030432	ENSBTAG00000017378
ENSBTAG00000048056	ENSBTAG00000010338	ENSBTAG00000030585	ENSBTAG00000001280	ENSBTAG00000046945	ENSBTAG00000040257	ENSBTAG00000001020
ENSBTAG00000003014	ENSBTAG00000006804	ENSBTAG00000044796	ENSBTAG00000005310	ENSBTAG00000008213	ENSBTAG00000011189	ENSBTAG00000007556
ENSBTAG00000018234	ENSBTAG00000005165	ENSBTAG00000015537	ENSBTAG00000009643	ENSBTAG00000011062	ENSBTAG00000038034	ENSBTAG00000006800
ENSBTAG00000037794	ENSBTAG00000013114	ENSBTAG00000000590	ENSBTAG00000047125	ENSBTAG00000014441	ENSBTAG00000007767	ENSBTAG00000016649
ENSBTAG00000020914	ENSBTAG00000043963	ENSBTAG00000012393	ENSBTAG00000012818	ENSBTAG00000001737	ENSBTAG00000009180	ENSBTAG00000020699
ENSBTAG00000019460	ENSBTAG00000003002	ENSBTAG00000038597	ENSBTAG00000011154	ENSBTAG00000009686	ENSBTAG00000020713	ENSBTAG00000000049
ENSBTAG00000032092	ENSBTAG00000020015	ENSBTAG00000024199	ENSBTAG00000001132	ENSBTAG00000011740	ENSBTAG00000026085	ENSBTAG00000008553
ENSBTAG00000002166	ENSBTAG00000040257	ENSBTAG00000007309	ENSBTAG00000014012	ENSBTAG00000017343	ENSBTAG00000019008	ENSBTAG00000010660
ENSBTAG00000000666	ENSBTAG00000020937	ENSBTAG00000021217	ENSBTAG00000018162	ENSBTAG00000039196	ENSBTAG00000008505	ENSBTAG00000046724
ENSBTAG00000015027	ENSBTAG00000004499	ENSBTAG00000015955	ENSBTAG00000024791	ENSBTAG00000038672	ENSBTAG00000048084	ENSBTAG00000002630
ENSBTAG00000008279	ENSBTAG00000021286	ENSBTAG00000026375	ENSBTAG00000004944	ENSBTAG00000039727	ENSBTAG00000004038	ENSBTAG00000004048
ENSBTAG00000015911	ENSBTAG00000011278	ENSBTAG00000010401	ENSBTAG00000015415	ENSBTAG00000016079	ENSBTAG00000012873	ENSBTAG00000012481
ENSBTAG00000017157	ENSBTAG00000022564	ENSBTAG00000009924	ENSBTAG00000042096	ENSBTAG00000000581	ENSBTAG00000032092	ENSBTAG00000002782
ENSBTAG00000009575	ENSBTAG00000036287	ENSBTAG00000019529	ENSBTAG00000009786	ENSBTAG00000014106	ENSBTAG00000017829	ENSBTAG00000006429
ENSBTAG00000047238	ENSBTAG00000043656	ENSBTAG00000010029	ENSBTAG00000020566	ENSBTAG00000007131	ENSBTAG00000010718	ENSBTAG00000001708
ENSBTAG00000015240	ENSBTAG00000038227	ENSBTAG00000013047	ENSBTAG00000002522	ENSBTAG00000016891	ENSBTAG00000038802	ENSBTAG00000014966
ENSBTAG00000012146	ENSBTAG00000020569	ENSBTAG00000005499	ENSBTAG00000045197	ENSBTAG00000001401	ENSBTAG00000044073	ENSBTAG00000030179
ENSBTAG00000003100	ENSBTAG00000033195	ENSBTAG00000010716	ENSBTAG00000018235	ENSBTAG00000002970	ENSBTAG00000019676	ENSBTAG00000046173
ENSBTAG00000010462	ENSBTAG00000012103	ENSBTAG00000001403	ENSBTAG00000037717	ENSBTAG00000016591	ENSBTAG00000003531	ENSBTAG00000011098
ENSBTAG00000019895	ENSBTAG00000007298	ENSBTAG00000019592	ENSBTAG00000000662	ENSBTAG00000017907	ENSBTAG00000007449	ENSBTAG00000040324
ENSBTAG00000002457	ENSBTAG00000000280	ENSBTAG00000011772	ENSBTAG00000000195	ENSBTAG00000003111	ENSBTAG00000011471	ENSBTAG00000038421
ENSBTAG00000015894	ENSBTAG00000021526	ENSBTAG00000026290	ENSBTAG00000017650	ENSBTAG00000023216	ENSBTAG00000002181	ENSBTAG00000047586
ENSBTAG00000008648	ENSBTAG00000037440	ENSBTAG00000010815	ENSBTAG00000009512	ENSBTAG00000030413	ENSBTAG00000006279	ENSBTAG00000004945
ENSBTAG00000012414	ENSBTAG00000010290	ENSBTAG00000007650	ENSBTAG00000016274	ENSBTAG00000011518	ENSBTAG00000009798	ENSBTAG00000004942
ENSBTAG00000014453	ENSBTAG00000020067	ENSBTAG00000045644	ENSBTAG00000037288	ENSBTAG00000014581	ENSBTAG00000007878	ENSBTAG00000028811
ENSBTAG00000004712	ENSBTAG00000001582	ENSBTAG00000008420	ENSBTAG00000002095	ENSBTAG00000015261	ENSBTAG00000019132	ENSBTAG00000012111
ENSBTAG00000014748	ENSBTAG00000015058	ENSBTAG00000005239	ENSBTAG00000012977	ENSBTAG00000046664	ENSBTAG00000001803	ENSBTAG00000010350
ENSBTAG00000005351	ENSBTAG00000031898	ENSBTAG00000012889	ENSBTAG00000014228	ENSBTAG00000006048	ENSBTAG00000012387	ENSBTAG00000020705
ENSBTAG00000018870	ENSBTAG00000008761	ENSBTAG00000002408	ENSBTAG00000012239	ENSBTAG00000010868	ENSBTAG00000013861	ENSBTAG00000007316
ENSBTAG00000019606	ENSBTAG00000003910	ENSBTAG00000045527	ENSBTAG00000021393	ENSBTAG00000026260	ENSBTAG00000018946	ENSBTAG00000003131
ENSBTAG00000000942	ENSBTAG00000002591	ENSBTAG00000010609	ENSBTAG00000016515	ENSBTAG00000047818	ENSBTAG00000000179	ENSBTAG00000008332
ENSBTAG00000011545	ENSBTAG00000020696	ENSBTAG00000007244	ENSBTAG00000000939	ENSBTAG00000030493	ENSBTAG00000045795	ENSBTAG00000044796
ENSBTAG00000010858	ENSBTAG00000038969	ENSBTAG00000016277	ENSBTAG00000026788	ENSBTAG00000005479	ENSBTAG00000007567	ENSBTAG00000034501
ENSBTAG00000046561	ENSBTAG00000027113	ENSBTAG00000009952	ENSBTAG00000000290	ENSBTAG00000019197	ENSBTAG00000031348	ENSBTAG00000019761
ENSBTAG00000018667	ENSBTAG00000038903	ENSBTAG00000031802	ENSBTAG00000000362	ENSBTAG00000032933	ENSBTAG00000006647	ENSBTAG00000020270
ENSBTAG00000015720	ENSBTAG00000001656	ENSBTAG00000017895	ENSBTAG00000018948	ENSBTAG00000010938	ENSBTAG00000042723	ENSBTAG00000023000
ENSBTAG00000012961	ENSBTAG00000019761	ENSBTAG00000006771	ENSBTAG00000013221	ENSBTAG00000006044	ENSBTAG00000008841	ENSBTAG00000015464
ENSBTAG00000021954	ENSBTAG00000004824	ENSBTAG00000014227	ENSBTAG00000010752	ENSBTAG00000033954	ENSBTAG00000012185	ENSBTAG00000026250
ENSBTAG00000008022	ENSBTAG00000004269	ENSBTAG00000014689	ENSBTAG00000010321	ENSBTAG00000033267	ENSBTAG00000018792	ENSBTAG00000002081
ENSBTAG00000046294	ENSBTAG00000014917	ENSBTAG00000034917	ENSBTAG00000010229	ENSBTAG00000012036	ENSBTAG00000015277	ENSBTAG00000017073
ENSBTAG00000003090	ENSBTAG00000004094	ENSBTAG00000039654	ENSBTAG00000013495	ENSBTAG00000002594	ENSBTAG00000012447	ENSBTAG00000046473
ENSBTAG00000016777	ENSBTAG00000016284	ENSBTAG00000005034	ENSBTAG00000018252	ENSBTAG00000045805	ENSBTAG00000030817	ENSBTAG00000007568
ENSBTAG00000002065	ENSBTAG00000003515	ENSBTAG00000039980	ENSBTAG00000025337	ENSBTAG00000017883	ENSBTAG00000015910	ENSBTAG00000045804
ENSBTAG00000014464	ENSBTAG00000021506	ENSBTAG00000006466	ENSBTAG00000001734	ENSBTAG00000009332	ENSBTAG00000004895	ENSBTAG00000005932
ENSBTAG00000021433	ENSBTAG00000001810	ENSBTAG00000020985	ENSBTAG00000012121	ENSBTAG00000022000	ENSBTAG00000022530	ENSBTAG00000046561
ENSBTAG00000002243	ENSBTAG00000037625	ENSBTAG00000009245	ENSBTAG00000007675	ENSBTAG00000010129	ENSBTAG00000007627	ENSBTAG00000005108
ENSBTAG00000014324	ENSBTAG00000005454	ENSBTAG00000015419	ENSBTAG00000000138	ENSBTAG00000013259	ENSBTAG00000021282	ENSBTAG00000047743
ENSBTAG00000019623	ENSBTAG00000011727	ENSBTAG00000046921	ENSBTAG00000001558	ENSBTAG00000046435	ENSBTAG00000043442	ENSBTAG00000017024
ENSBTAG00000005413	ENSBTAG00000000289	ENSBTAG00000013456	ENSBTAG00000011076	ENSBTAG00000019024	ENSBTAG00000015131	ENSBTAG00000021940
ENSBTAG00000046665	ENSBTAG00000017478	ENSBTAG00000014284	ENSBTAG00000014903	ENSBTAG00000035659	ENSBTAG00000019003	ENSBTAG00000000646
ENSBTAG00000007969	ENSBTAG00000002201	ENSBTAG00000047568	ENSBTAG00000007830	ENSBTAG00000008937	ENSBTAG00000012971	ENSBTAG00000001545
ENSBTAG00000010835	ENSBTAG00000018303	ENSBTAG00000038672	ENSBTAG00000002382	ENSBTAG00000014038	ENSBTAG00000039571	ENSBTAG00000002299
ENSBTAG00000003665	ENSBTAG00000017682	ENSBTAG00000014230	ENSBTAG00000007288	ENSBTAG00000002997	ENSBTAG00000027832	ENSBTAG00000004988
ENSBTAG00000006984	ENSBTAG00000015962	ENSBTAG00000044212	ENSBTAG00000011081	ENSBTAG00000038375	ENSBTAG00000024157	ENSBTAG00000033214
ENSBTAG00000022449	ENSBTAG00000048078	ENSBTAG00000000873	ENSBTAG00000035544	ENSBTAG00000003479	ENSBTAG00000016413	ENSBTAG00000000061
ENSBTAG00000007371	ENSBTAG00000000027	ENSBTAG00000008158	ENSBTAG00000046662	ENSBTAG00000012920	ENSBTAG00000016794	ENSBTAG00000001491
ENSBTAG00000017644	ENSBTAG00000023023	ENSBTAG00000027775	ENSBTAG00000039171	ENSBTAG00000021381	ENSBTAG00000023895	ENSBTAG00000000175
ENSBTAG00000001508	ENSBTAG00000024901	ENSBTAG00000015475	ENSBTAG00000004413	ENSBTAG00000014598	ENSBTAG00000000492	ENSBTAG00000013451
ENSBTAG00000005454	ENSBTAG00000000799	ENSBTAG00000009739	ENSBTAG00000021677	ENSBTAG00000004631	ENSBTAG00000012715	ENSBTAG00000001572
ENSBTAG00000009269	ENSBTAG00000046207	ENSBTAG00000001019	ENSBTAG00000004524	ENSBTAG00000001258	ENSBTAG00000009795	ENSBTAG00000000287
ENSBTAG00000032253	ENSBTAG00000012394	ENSBTAG00000017694	ENSBTAG00000012071	ENSBTAG00000003221	ENSBTAG00000025220	ENSBTAG00000005062
ENSBTAG00000025942	ENSBTAG00000020338	ENSBTAG00000044926	ENSBTAG00000011179	ENSBTAG00000039766	ENSBTAG00000021466	ENSBTAG00000003443
ENSBTAG00000019486	ENSBTAG00000045651	ENSBTAG00000007395	ENSBTAG00000017216	ENSBTAG00000031119	ENSBTAG00000016061	ENSBTAG00000020647
ENSBTAG00000003820	ENSBTAG00000017860	ENSBTAG00000022368	ENSBTAG00000047436	ENSBTAG00000039018	ENSBTAG00000016878	ENSBTAG00000020648
ENSBTAG00000017495	ENSBTAG00000021568	ENSBTAG00000021882	ENSBTAG00000001506	ENSBTAG00000001207	ENSBTAG00000005455	ENSBTAG00000020653
ENSBTAG00000010191	ENSBTAG00000000138	ENSBTAG00000016548	ENSBTAG00000015076	ENSBTAG00000018452	ENSBTAG00000010341	ENSBTAG00000045812
ENSBTAG00000012953	ENSBTAG00000044760	ENSBTAG00000016341	ENSBTAG00000035241	ENSBTAG00000009665	ENSBTAG00000003541	ENSBTAG00000000782
ENSBTAG00000026322	ENSBTAG00000035007	ENSBTAG00000046708	ENSBTAG00000015131	ENSBTAG00000008287	ENSBTAG00000023249	ENSBTAG00000009471
ENSBTAG00000009554	ENSBTAG00000011682	ENSBTAG00000005470	ENSBTAG00000033993	ENSBTAG00000004484	ENSBTAG00000003100	ENSBTAG00000040398
ENSBTAG00000020035	ENSBTAG00000018106	ENSBTAG00000003313	ENSBTAG00000003906	ENSBTAG00000020379	ENSBTAG00000004227	ENSBTAG00000020583
ENSBTAG00000043975	ENSBTAG00000019781	ENSBTAG00000021905	ENSBTAG00000047770	ENSBTAG00000000878	ENSBTAG00000021322	ENSBTAG00000010571
ENSBTAG00000010343	ENSBTAG00000017852	ENSBTAG00000009948	ENSBTAG00000004277	ENSBTAG00000004694	ENSBTAG00000022534	ENSBTAG00000010593
ENSBTAG00000009191	ENSBTAG00000002056	ENSBTAG00000035776	ENSBTAG00000044796	ENSBTAG00000016284	ENSBTAG00000015587	ENSBTAG00000019368
ENSBTAG00000000421	ENSBTAG00000009199	ENSBTAG00000047600	ENSBTAG00000011831	ENSBTAG00000004593	ENSBTAG00000000074	ENSBTAG00000009438
ENSBTAG00000003791	ENSBTAG00000040324	ENSBTAG00000010550	ENSBTAG00000021600	ENSBTAG00000015591	ENSBTAG00000031967	ENSBTAG00000038520
ENSBTAG00000015061	ENSBTAG00000004781	ENSBTAG00000014355	ENSBTAG00000021323	ENSBTAG00000002444	ENSBTAG00000038888	ENSBTAG00000022205
ENSBTAG00000010388	ENSBTAG00000013916	ENSBTAG00000001873	ENSBTAG00000007230	ENSBTAG00000022368	ENSBTAG00000003093	ENSBTAG00000047198
ENSBTAG00000001356	ENSBTAG00000032918	ENSBTAG00000015047	ENSBTAG00000046756	ENSBTAG00000004401	ENSBTAG00000025756	ENSBTAG00000001249
ENSBTAG00000004294	ENSBTAG00000021543	ENSBTAG00000027409	ENSBTAG00000017597	ENSBTAG00000018252	ENSBTAG00000020359	ENSBTAG00000011952
ENSBTAG00000006864	ENSBTAG00000021298	ENSBTAG00000043972	ENSBTAG00000000531	ENSBTAG00000000061	ENSBTAG00000001712	ENSBTAG00000006810
ENSBTAG00000003928	ENSBTAG00000031071	ENSBTAG00000009798	ENSBTAG00000048309	ENSBTAG00000015917	ENSBTAG00000023963	ENSBTAG00000010346
ENSBTAG00000017924	ENSBTAG00000047743	ENSBTAG00000025078	ENSBTAG00000015805	ENSBTAG00000040442	ENSBTAG00000021024	ENSBTAG00000009310
ENSBTAG00000026085	ENSBTAG00000002902	ENSBTAG00000010129	ENSBTAG00000001510	ENSBTAG00000021292	ENSBTAG00000014191	ENSBTAG00000002348
ENSBTAG00000000285	ENSBTAG00000002071	ENSBTAG00000021180	ENSBTAG00000022509	ENSBTAG00000012101	ENSBTAG00000017644	ENSBTAG00000009070
ENSBTAG00000009331	ENSBTAG00000038462	ENSBTAG00000003250	ENSBTAG00000006619	ENSBTAG00000023023	ENSBTAG00000012780	ENSBTAG00000006507
ENSBTAG00000021573	ENSBTAG00000015910	ENSBTAG00000038103	ENSBTAG00000045860	ENSBTAG00000026381	ENSBTAG00000019041	ENSBTAG00000017131
ENSBTAG00000004505	ENSBTAG00000002669	ENSBTAG00000012855	ENSBTAG00000000421	ENSBTAG00000005683	ENSBTAG00000016315	ENSBTAG00000004052
ENSBTAG00000030706	ENSBTAG00000019434	ENSBTAG00000024603	ENSBTAG00000006043	ENSBTAG00000019540	ENSBTAG00000010383	ENSBTAG00000007190
ENSBTAG00000009275	ENSBTAG00000039991	ENSBTAG00000002978	ENSBTAG00000047374	ENSBTAG00000017895	ENSBTAG00000020919	ENSBTAG00000014038
ENSBTAG00000014175	ENSBTAG00000000629	ENSBTAG00000001132	ENSBTAG00000002579	ENSBTAG00000002725	ENSBTAG00000016667	ENSBTAG00000010954
ENSBTAG00000009637	ENSBTAG00000021707	ENSBTAG00000005882	ENSBTAG00000015778	ENSBTAG00000009975	ENSBTAG00000021526	ENSBTAG00000048196
ENSBTAG00000004863	ENSBTAG00000047600	ENSBTAG00000007935	ENSBTAG00000003669	ENSBTAG00000037989	ENSBTAG00000017037	ENSBTAG00000008479
ENSBTAG00000009400	ENSBTAG00000016017	ENSBTAG00000000942	ENSBTAG00000044092	ENSBTAG00000018460	ENSBTAG00000008307	ENSBTAG00000004353
ENSBTAG00000048107	ENSBTAG00000005967	ENSBTAG00000017580	ENSBTAG00000016448	ENSBTAG00000005985	ENSBTAG00000021143	ENSBTAG00000018360
ENSBTAG00000014751	ENSBTAG00000016867	ENSBTAG00000047412	ENSBTAG00000047260	ENSBTAG00000046473	ENSBTAG00000017852	ENSBTAG00000010716
ENSBTAG00000003531	ENSBTAG00000018425	ENSBTAG00000010353	ENSBTAG00000031890	ENSBTAG00000009267	ENSBTAG00000017087	ENSBTAG00000008887
ENSBTAG00000047833	ENSBTAG00000005912	ENSBTAG00000019502	ENSBTAG00000010030	ENSBTAG00000005615	ENSBTAG00000002531	ENSBTAG00000002978
ENSBTAG00000000342	ENSBTAG00000002683	ENSBTAG00000019024	ENSBTAG00000007953	ENSBTAG00000018833	ENSBTAG00000019498	ENSBTAG00000006561
ENSBTAG00000007794	ENSBTAG00000030792	ENSBTAG00000042096	ENSBTAG00000010401	ENSBTAG00000014001	ENSBTAG00000009026	ENSBTAG00000014805
ENSBTAG00000031235	ENSBTAG00000019193	ENSBTAG00000006975	ENSBTAG00000009459	ENSBTAG00000014063	ENSBTAG00000032905	ENSBTAG00000031750
ENSBTAG00000020658	ENSBTAG00000007566	ENSBTAG00000012596	ENSBTAG00000018661	ENSBTAG00000016420	ENSBTAG00000006954	ENSBTAG00000005745
ENSBTAG00000007569	ENSBTAG00000002205	ENSBTAG00000007508	ENSBTAG00000044080	ENSBTAG00000019327	ENSBTAG00000007247	ENSBTAG00000013495
ENSBTAG00000014343	ENSBTAG00000037971	ENSBTAG00000004079	ENSBTAG00000046624	ENSBTAG00000009852	ENSBTAG00000032588	ENSBTAG00000016794
ENSBTAG00000015655	ENSBTAG00000017840	ENSBTAG00000012251	ENSBTAG00000003301	ENSBTAG00000037549	ENSBTAG00000019309	ENSBTAG00000018488
ENSBTAG00000010777	ENSBTAG00000034776	ENSBTAG00000017024	ENSBTAG00000014129	ENSBTAG00000038865	ENSBTAG00000011672	ENSBTAG00000017829
ENSBTAG00000001803	ENSBTAG00000044044	ENSBTAG00000001617	ENSBTAG00000020303	ENSBTAG00000023976	ENSBTAG00000006264	ENSBTAG00000011170
ENSBTAG00000010980	ENSBTAG00000015676	ENSBTAG00000011600	ENSBTAG00000008092	ENSBTAG00000006640	ENSBTAG00000014230	ENSBTAG00000004277
ENSBTAG00000014124	ENSBTAG00000007434	ENSBTAG00000047706	ENSBTAG00000000291	ENSBTAG00000003910	ENSBTAG00000018710	ENSBTAG00000017296
ENSBTAG00000006999	ENSBTAG00000014458	ENSBTAG00000012971	ENSBTAG00000000492	ENSBTAG00000005497	ENSBTAG00000043717	ENSBTAG00000005964
ENSBTAG00000000675	ENSBTAG00000007731	ENSBTAG00000023172	ENSBTAG00000020073	ENSBTAG00000030360	ENSBTAG00000020074	ENSBTAG00000017480
ENSBTAG00000022244	ENSBTAG00000038650	ENSBTAG00000015520	ENSBTAG00000018052	ENSBTAG00000020797	ENSBTAG00000011179	ENSBTAG00000002247
ENSBTAG00000006507	ENSBTAG00000026403	ENSBTAG00000004941	ENSBTAG00000002055	ENSBTAG00000014560	ENSBTAG00000035659	ENSBTAG00000038340
ENSBTAG00000009255	ENSBTAG00000038082	ENSBTAG00000037576	ENSBTAG00000033214	ENSBTAG00000000958	ENSBTAG00000015912	ENSBTAG00000003218
ENSBTAG00000045916	ENSBTAG00000001533	ENSBTAG00000042503	ENSBTAG00000004035	ENSBTAG00000004802	ENSBTAG00000015464	ENSBTAG00000010343
ENSBTAG00000011573	ENSBTAG00000002679	ENSBTAG00000000362	ENSBTAG00000019041	ENSBTAG00000044105	ENSBTAG00000005108	ENSBTAG00000013569
ENSBTAG00000002778	ENSBTAG00000001241	ENSBTAG00000010865	ENSBTAG00000013740	ENSBTAG00000015935	ENSBTAG00000007244	ENSBTAG00000013736
ENSBTAG00000034495	ENSBTAG00000011849	ENSBTAG00000010951	ENSBTAG00000007833	ENSBTAG00000008629	ENSBTAG00000007177	ENSBTAG00000019451
ENSBTAG00000017391	ENSBTAG00000003336	ENSBTAG00000007442	ENSBTAG00000011992	ENSBTAG00000002716	ENSBTAG00000010229	ENSBTAG00000014058
ENSBTAG00000015374	ENSBTAG00000018400	ENSBTAG00000030454	ENSBTAG00000025847	ENSBTAG00000005145	ENSBTAG00000020905	ENSBTAG00000010181
ENSBTAG00000046549	ENSBTAG00000012423	ENSBTAG00000009152	ENSBTAG00000044112	ENSBTAG00000017636	ENSBTAG00000010964	ENSBTAG00000012458
ENSBTAG00000044007	ENSBTAG00000005586	ENSBTAG00000011786	ENSBTAG00000005576	ENSBTAG00000006591	ENSBTAG00000006392	ENSBTAG00000012464
ENSBTAG00000013534	ENSBTAG00000015559	ENSBTAG00000037807	ENSBTAG00000003231	ENSBTAG00000008382	ENSBTAG00000010694	ENSBTAG00000017362
ENSBTAG00000017597	ENSBTAG00000010419	ENSBTAG00000004753	ENSBTAG00000040496	ENSBTAG00000005321	ENSBTAG00000045746	ENSBTAG00000015611
ENSBTAG00000020236	ENSBTAG00000018837	ENSBTAG00000036304	ENSBTAG00000042777	ENSBTAG00000019309	ENSBTAG00000045709	ENSBTAG00000004191
ENSBTAG00000035007	ENSBTAG00000020014	ENSBTAG00000020314	ENSBTAG00000003594	ENSBTAG00000047203	ENSBTAG00000008826	ENSBTAG00000001764
ENSBTAG00000043656	ENSBTAG00000027569	ENSBTAG00000013326	ENSBTAG00000016385	ENSBTAG00000006267	ENSBTAG00000008639	ENSBTAG00000001817
ENSBTAG00000024952	ENSBTAG00000021408	ENSBTAG00000012606	ENSBTAG00000003062	ENSBTAG00000002226	ENSBTAG00000017650	ENSBTAG00000013291
ENSBTAG00000007142	ENSBTAG00000000792	ENSBTAG00000003960	ENSBTAG00000018991	ENSBTAG00000020517	ENSBTAG00000024394	ENSBTAG00000007698
ENSBTAG00000033190	ENSBTAG00000009852	ENSBTAG00000017617	ENSBTAG00000003359	ENSBTAG00000008714	ENSBTAG00000021216	ENSBTAG00000010545
ENSBTAG00000002885	ENSBTAG00000003479	ENSBTAG00000047310	ENSBTAG00000014418	ENSBTAG00000010791	ENSBTAG00000035147	ENSBTAG00000008335
ENSBTAG00000047507	ENSBTAG00000016494	ENSBTAG00000048138	ENSBTAG00000005073	ENSBTAG00000018375	ENSBTAG00000031891	ENSBTAG00000025748
ENSBTAG00000012095	ENSBTAG00000009831	ENSBTAG00000007094	ENSBTAG00000005069	ENSBTAG00000001051	ENSBTAG00000000477	ENSBTAG00000015186
ENSBTAG00000026924	ENSBTAG00000020589	ENSBTAG00000007020	ENSBTAG00000043972	ENSBTAG00000031507	ENSBTAG00000006620	ENSBTAG00000020615
ENSBTAG00000013909	ENSBTAG00000015525	ENSBTAG00000005562	ENSBTAG00000002211	ENSBTAG00000009132	ENSBTAG00000003650	ENSBTAG00000048208
ENSBTAG00000015308	ENSBTAG00000017181	ENSBTAG00000013338	ENSBTAG00000000555	ENSBTAG00000016633	ENSBTAG00000022069	ENSBTAG00000039877
ENSBTAG00000004328	ENSBTAG00000009650	ENSBTAG00000013302	ENSBTAG00000013215	ENSBTAG00000019421	ENSBTAG00000013718	ENSBTAG00000047244
ENSBTAG00000014832	ENSBTAG00000011771	ENSBTAG00000006601	ENSBTAG00000005076	ENSBTAG00000039011	ENSBTAG00000039171	ENSBTAG00000047696
ENSBTAG00000045905	ENSBTAG00000010693	ENSBTAG00000003532	ENSBTAG00000005075	ENSBTAG00000042482	ENSBTAG00000021318	ENSBTAG00000034917
ENSBTAG00000014418	ENSBTAG00000013294	ENSBTAG00000005306	ENSBTAG00000020537	ENSBTAG00000001110	ENSBTAG00000010877	ENSBTAG00000045561
ENSBTAG00000010351	ENSBTAG00000043867	ENSBTAG00000048219	ENSBTAG00000034700	ENSBTAG00000001491	ENSBTAG00000007245	ENSBTAG00000047433
ENSBTAG00000024021	ENSBTAG00000013004	ENSBTAG00000001178	ENSBTAG00000039054	ENSBTAG00000009475	ENSBTAG00000009393	ENSBTAG00000014365
ENSBTAG00000014395	ENSBTAG00000030424	ENSBTAG00000015130	ENSBTAG00000034501	ENSBTAG00000034681	ENSBTAG00000005195	ENSBTAG00000035399
ENSBTAG00000025221	ENSBTAG00000031614	ENSBTAG00000000555	ENSBTAG00000021997	ENSBTAG00000040150	ENSBTAG00000045520	ENSBTAG00000046808
ENSBTAG00000026263	ENSBTAG00000023179	ENSBTAG00000032183	ENSBTAG00000001022	ENSBTAG00000015107	ENSBTAG00000046602	ENSBTAG00000046982
ENSBTAG00000000555	ENSBTAG00000020056	ENSBTAG00000009235	ENSBTAG00000020944	ENSBTAG00000005869	ENSBTAG00000012784	ENSBTAG00000047921
ENSBTAG00000001262	ENSBTAG00000010309	ENSBTAG00000015590	ENSBTAG00000026263	ENSBTAG00000009822	ENSBTAG00000015694	ENSBTAG00000046249
ENSBTAG00000038000	ENSBTAG00000009387	ENSBTAG00000009708	ENSBTAG00000016525	ENSBTAG00000013960	ENSBTAG00000006520	ENSBTAG00000010179
ENSBTAG00000020242	ENSBTAG00000020641	ENSBTAG00000011823	ENSBTAG00000030348	ENSBTAG00000018837	ENSBTAG00000018691	ENSBTAG00000010188
ENSBTAG00000001941	ENSBTAG00000003061	ENSBTAG00000031777	ENSBTAG00000038316	ENSBTAG00000000512	ENSBTAG00000046139	ENSBTAG00000032293
ENSBTAG00000046280	ENSBTAG00000006262	ENSBTAG00000012002	ENSBTAG00000021466	ENSBTAG00000003061	ENSBTAG00000012285	ENSBTAG00000001116
ENSBTAG00000010083	ENSBTAG00000018580	ENSBTAG00000030999	ENSBTAG00000034753	ENSBTAG00000019555	ENSBTAG00000015834	ENSBTAG00000000682
ENSBTAG00000002284	ENSBTAG00000048259	ENSBTAG00000014189	ENSBTAG00000031786	ENSBTAG00000001898	ENSBTAG00000047650	ENSBTAG00000010959
ENSBTAG00000019544	ENSBTAG00000002083	ENSBTAG00000038951	ENSBTAG00000047566	ENSBTAG00000016615	ENSBTAG00000042482	ENSBTAG00000016145
ENSBTAG00000026004	ENSBTAG00000037432	ENSBTAG00000046297	ENSBTAG00000016058	ENSBTAG00000014058	ENSBTAG00000006060	ENSBTAG00000004860
ENSBTAG00000026885	ENSBTAG00000044173	ENSBTAG00000002170	ENSBTAG00000024394	ENSBTAG00000022461	ENSBTAG00000015805	ENSBTAG00000015307
ENSBTAG00000020261	ENSBTAG00000047498	ENSBTAG00000017380	ENSBTAG00000013066	ENSBTAG00000013598	ENSBTAG00000017438	ENSBTAG00000009637
ENSBTAG00000014296	ENSBTAG00000014334	ENSBTAG00000009996	ENSBTAG00000005449	ENSBTAG00000013298	ENSBTAG00000002413	ENSBTAG00000000329
ENSBTAG00000012209	ENSBTAG00000006720	ENSBTAG00000006747	ENSBTAG00000005987	ENSBTAG00000015198	ENSBTAG00000000421	ENSBTAG00000017835
ENSBTAG00000032887	ENSBTAG00000012439	ENSBTAG00000043959	ENSBTAG00000005165	ENSBTAG00000033669	ENSBTAG00000015550	ENSBTAG00000046696
ENSBTAG00000021007	ENSBTAG00000001899	ENSBTAG00000004380	ENSBTAG00000005091	ENSBTAG00000046992	ENSBTAG00000045197	ENSBTAG00000016137
ENSBTAG00000038252	ENSBTAG00000021906	ENSBTAG00000005799	ENSBTAG00000045746	ENSBTAG00000048235	ENSBTAG00000005925	ENSBTAG00000013184
ENSBTAG00000019193	ENSBTAG00000013245	ENSBTAG00000006262	ENSBTAG00000020099	ENSBTAG00000000715	ENSBTAG00000006129	ENSBTAG00000006748
ENSBTAG00000015599	ENSBTAG00000045217	ENSBTAG00000012712	ENSBTAG00000031590	ENSBTAG00000016695	ENSBTAG00000019369	ENSBTAG00000013628
ENSBTAG00000046284	ENSBTAG00000002977	ENSBTAG00000018852	ENSBTAG00000018420	ENSBTAG00000013856	ENSBTAG00000006635	ENSBTAG00000024713
ENSBTAG00000045985	ENSBTAG00000019799	ENSBTAG00000013953	ENSBTAG00000014081	ENSBTAG00000024539	ENSBTAG00000004911	ENSBTAG00000038284
ENSBTAG00000000767	ENSBTAG00000004864	ENSBTAG00000010852	ENSBTAG00000008126	ENSBTAG00000009786	ENSBTAG00000008577	ENSBTAG00000045762
ENSBTAG00000045858	ENSBTAG00000011448	ENSBTAG00000013071	ENSBTAG00000037968	ENSBTAG00000020186	ENSBTAG00000005702	ENSBTAG00000016797
ENSBTAG00000017273	ENSBTAG00000007818	ENSBTAG00000046913	ENSBTAG00000006264	ENSBTAG00000017201	ENSBTAG00000018488	ENSBTAG00000010979
ENSBTAG00000015804	ENSBTAG00000004971	ENSBTAG00000046945	ENSBTAG00000020793	ENSBTAG00000019391	ENSBTAG00000043962	ENSBTAG00000016105
ENSBTAG00000015614	ENSBTAG00000022917	ENSBTAG00000026986	ENSBTAG00000017919	ENSBTAG00000027759	ENSBTAG00000000776	ENSBTAG00000014638
ENSBTAG00000017883	ENSBTAG00000024245	ENSBTAG00000013300	ENSBTAG00000045916	ENSBTAG00000038755	ENSBTAG00000023736	ENSBTAG00000002796
ENSBTAG00000005733	ENSBTAG00000034823	ENSBTAG00000017731	ENSBTAG00000005239	ENSBTAG00000014132	ENSBTAG00000012510	ENSBTAG00000005293
ENSBTAG00000022847	ENSBTAG00000014498	ENSBTAG00000009635	ENSBTAG00000017861	ENSBTAG00000017717	ENSBTAG00000048104	ENSBTAG00000030227
ENSBTAG00000009711	ENSBTAG00000015027	ENSBTAG00000003894	ENSBTAG00000020459	ENSBTAG00000007962	ENSBTAG00000045905	ENSBTAG00000006762
ENSBTAG00000030029	ENSBTAG00000010855	ENSBTAG00000017095	ENSBTAG00000011816	ENSBTAG00000007152	ENSBTAG00000010475	ENSBTAG00000000626
ENSBTAG00000002714	ENSBTAG00000031891	ENSBTAG00000013290	ENSBTAG00000010576	ENSBTAG00000021452	ENSBTAG00000038655	ENSBTAG00000003349
ENSBTAG00000017690	ENSBTAG00000025220	ENSBTAG00000009502	ENSBTAG00000038797	ENSBTAG00000021935	ENSBTAG00000030393	ENSBTAG00000015558
ENSBTAG00000001223	ENSBTAG00000005133	ENSBTAG00000014871	ENSBTAG00000025837	ENSBTAG00000024915	ENSBTAG00000004899	ENSBTAG00000004153
ENSBTAG00000008626	ENSBTAG00000014366	ENSBTAG00000002445	ENSBTAG00000023971	ENSBTAG00000010801	ENSBTAG00000019123	ENSBTAG00000019140
ENSBTAG00000000305	ENSBTAG00000018449	ENSBTAG00000031810	ENSBTAG00000030413	ENSBTAG00000019792	ENSBTAG00000006267	ENSBTAG00000012945
ENSBTAG00000016456	ENSBTAG00000012907	ENSBTAG00000018690	ENSBTAG00000016137	ENSBTAG00000047054	ENSBTAG00000001644	ENSBTAG00000012771
ENSBTAG00000021969	ENSBTAG00000011581	ENSBTAG00000005843	ENSBTAG00000046423	ENSBTAG00000000199	ENSBTAG00000045527	ENSBTAG00000012671
ENSBTAG00000002915	ENSBTAG00000002931	ENSBTAG00000006948	ENSBTAG00000018745	ENSBTAG00000020099	ENSBTAG00000026263	ENSBTAG00000014809
ENSBTAG00000021235	ENSBTAG00000027900	ENSBTAG00000037811	ENSBTAG00000011227	ENSBTAG00000019895	ENSBTAG00000026283	ENSBTAG00000006624
ENSBTAG00000005414	ENSBTAG00000015737	ENSBTAG00000011956	ENSBTAG00000007307	ENSBTAG00000001209	ENSBTAG00000020858	ENSBTAG00000003498
ENSBTAG00000037786	ENSBTAG00000017486	ENSBTAG00000003640	ENSBTAG00000011515	ENSBTAG00000004680	ENSBTAG00000012937	ENSBTAG00000014835
ENSBTAG00000003902	ENSBTAG00000005800	ENSBTAG00000008639	ENSBTAG00000001892	ENSBTAG00000030548	ENSBTAG00000013165	ENSBTAG00000011131
ENSBTAG00000003510	ENSBTAG00000016434	ENSBTAG00000015165	ENSBTAG00000037842	ENSBTAG00000038992	ENSBTAG00000008098	ENSBTAG00000005800
ENSBTAG00000020073	ENSBTAG00000012789	ENSBTAG00000005105	ENSBTAG00000033107	ENSBTAG00000015662	ENSBTAG00000004645	ENSBTAG00000034113
ENSBTAG00000046126	ENSBTAG00000020552	ENSBTAG00000003579	ENSBTAG00000012382	ENSBTAG00000009085	ENSBTAG00000047181	ENSBTAG00000044046
ENSBTAG00000018991	ENSBTAG00000019469	ENSBTAG00000024643	ENSBTAG00000044179	ENSBTAG00000015717	ENSBTAG00000011237	ENSBTAG00000036102
ENSBTAG00000009072	ENSBTAG00000047311	ENSBTAG00000027684	ENSBTAG00000001485	ENSBTAG00000003887	ENSBTAG00000016933	ENSBTAG00000030259
ENSBTAG00000031917	ENSBTAG00000005604	ENSBTAG00000015380	ENSBTAG00000007876	ENSBTAG00000031354	ENSBTAG00000008416	ENSBTAG00000011110
ENSBTAG00000046233	ENSBTAG00000019557	ENSBTAG00000026275	ENSBTAG00000011562	ENSBTAG00000032277	ENSBTAG00000002227	ENSBTAG00000013856
ENSBTAG00000015487	ENSBTAG00000038149	ENSBTAG00000030029	ENSBTAG00000035858	ENSBTAG00000026156	ENSBTAG00000020560	ENSBTAG00000014906
ENSBTAG00000006732	ENSBTAG00000021899	ENSBTAG00000032521	ENSBTAG00000009735	ENSBTAG00000010616	ENSBTAG00000019297	ENSBTAG00000043717
ENSBTAG00000047340	ENSBTAG00000022689	ENSBTAG00000014172	ENSBTAG00000047793	ENSBTAG00000009521	ENSBTAG00000021072	ENSBTAG00000037330
ENSBTAG00000008024	ENSBTAG00000016664	ENSBTAG00000047996	ENSBTAG00000016776	ENSBTAG00000047970	ENSBTAG00000004277	ENSBTAG00000004413
ENSBTAG00000047803	ENSBTAG00000035776	ENSBTAG00000046665	ENSBTAG00000033351	ENSBTAG00000037929	ENSBTAG00000019627	ENSBTAG00000025029
ENSBTAG00000037603	ENSBTAG00000001293	ENSBTAG00000010878	ENSBTAG00000001037	ENSBTAG00000006753	ENSBTAG00000003419	ENSBTAG00000030198
ENSBTAG00000015593	ENSBTAG00000001357	ENSBTAG00000017333	ENSBTAG00000002775	ENSBTAG00000005299	ENSBTAG00000047681	ENSBTAG00000004944
ENSBTAG00000018703	ENSBTAG00000027637	ENSBTAG00000047202	ENSBTAG00000025021	ENSBTAG00000000071	ENSBTAG00000027854	ENSBTAG00000001081
ENSBTAG00000024275	ENSBTAG00000015394	ENSBTAG00000030470	ENSBTAG00000044068	ENSBTAG00000016075	ENSBTAG00000012016	ENSBTAG00000022013
ENSBTAG00000013321	ENSBTAG00000011899	ENSBTAG00000001744	ENSBTAG00000038578	ENSBTAG00000001826	ENSBTAG00000026403	ENSBTAG00000001508
ENSBTAG00000011011	ENSBTAG00000036115	ENSBTAG00000002329	ENSBTAG00000030784	ENSBTAG00000001137	ENSBTAG00000018658	ENSBTAG00000010326
ENSBTAG00000005830	ENSBTAG00000005576	ENSBTAG00000003856	ENSBTAG00000044185	ENSBTAG00000009315	ENSBTAG00000014560	ENSBTAG00000035007
ENSBTAG00000017390	ENSBTAG00000032407	ENSBTAG00000045542	ENSBTAG00000031802	ENSBTAG00000001342	ENSBTAG00000037989	ENSBTAG00000025954
ENSBTAG00000003447	ENSBTAG00000038088	ENSBTAG00000024075	ENSBTAG00000046397	ENSBTAG00000002948	ENSBTAG00000043581	ENSBTAG00000004769
ENSBTAG00000008347	ENSBTAG00000024815	ENSBTAG00000035396	ENSBTAG00000003625	ENSBTAG00000015478	ENSBTAG00000015543	ENSBTAG00000005425
ENSBTAG00000009841	ENSBTAG00000012326	ENSBTAG00000000962	ENSBTAG00000001533	ENSBTAG00000017731	ENSBTAG00000009181	ENSBTAG00000005049
ENSBTAG00000048272	ENSBTAG00000000841	ENSBTAG00000032407	ENSBTAG00000004328	ENSBTAG00000016751	ENSBTAG00000034366	ENSBTAG00000004134
ENSBTAG00000018162	ENSBTAG00000011330	ENSBTAG00000008292	ENSBTAG00000002413	ENSBTAG00000017393	ENSBTAG00000016615	ENSBTAG00000021632
ENSBTAG00000033515	ENSBTAG00000013790	ENSBTAG00000003289	ENSBTAG00000010179	ENSBTAG00000023929	ENSBTAG00000011024	ENSBTAG00000017232
ENSBTAG00000002955	ENSBTAG00000018799	ENSBTAG00000000977	ENSBTAG00000013602	ENSBTAG00000024420	ENSBTAG00000000629	ENSBTAG00000008845
ENSBTAG00000044033	ENSBTAG00000006491	ENSBTAG00000003107	ENSBTAG00000001223	ENSBTAG00000010693	ENSBTAG00000031824	ENSBTAG00000034626
ENSBTAG00000014051	ENSBTAG00000021237	ENSBTAG00000009602	ENSBTAG00000010644	ENSBTAG00000044184	ENSBTAG00000020566	ENSBTAG00000006547
ENSBTAG00000015214	ENSBTAG00000045489	ENSBTAG00000018358	ENSBTAG00000003568	ENSBTAG00000002685	ENSBTAG00000008272	ENSBTAG00000007657
ENSBTAG00000007719	ENSBTAG00000004377	ENSBTAG00000043867	ENSBTAG00000019940	ENSBTAG00000007674	ENSBTAG00000037330	ENSBTAG00000000555
ENSBTAG00000010096	ENSBTAG00000014904	ENSBTAG00000014395	ENSBTAG00000038896	ENSBTAG00000047635	ENSBTAG00000003097	ENSBTAG00000000804
ENSBTAG00000031441	ENSBTAG00000002313	ENSBTAG00000003594	ENSBTAG00000021523	ENSBTAG00000016760	ENSBTAG00000047054	ENSBTAG00000034391
ENSBTAG00000013843	ENSBTAG00000018307	ENSBTAG00000004509	ENSBTAG00000014355	ENSBTAG00000010838	ENSBTAG00000011375	ENSBTAG00000020151
ENSBTAG00000022384	ENSBTAG00000016080	ENSBTAG00000000244	ENSBTAG00000039346	ENSBTAG00000021343	ENSBTAG00000010959	ENSBTAG00000020148
ENSBTAG00000013116	ENSBTAG00000015392	ENSBTAG00000015894	ENSBTAG00000001736	ENSBTAG00000038453	ENSBTAG00000030543	ENSBTAG00000019568
ENSBTAG00000004856	ENSBTAG00000009117	ENSBTAG00000032142	ENSBTAG00000005014	ENSBTAG00000003276	ENSBTAG00000038189	ENSBTAG00000001223
ENSBTAG00000004987	ENSBTAG00000000053	ENSBTAG00000015614	ENSBTAG00000009654	ENSBTAG00000001302	ENSBTAG00000017690	ENSBTAG00000023412
ENSBTAG00000018831	ENSBTAG00000014151	ENSBTAG00000040257	ENSBTAG00000009235	ENSBTAG00000021882	ENSBTAG00000009441	ENSBTAG00000046348
ENSBTAG00000004721	ENSBTAG00000016566	ENSBTAG00000019636	ENSBTAG00000031572	ENSBTAG00000007634	ENSBTAG00000020893	ENSBTAG00000014124
ENSBTAG00000038182	ENSBTAG00000006136	ENSBTAG00000004247	ENSBTAG00000002685	ENSBTAG00000030190	ENSBTAG00000012785	ENSBTAG00000043972
ENSBTAG00000012801	ENSBTAG00000031119	ENSBTAG00000014493	ENSBTAG00000009785	ENSBTAG00000010338	ENSBTAG00000010395	ENSBTAG00000023462
ENSBTAG00000017536	ENSBTAG00000020301	ENSBTAG00000021177	ENSBTAG00000018870	ENSBTAG00000013941	ENSBTAG00000011885	ENSBTAG00000003097
ENSBTAG00000001061	ENSBTAG00000019453	ENSBTAG00000038485	ENSBTAG00000008309	ENSBTAG00000023601	ENSBTAG00000013042	ENSBTAG00000002997
ENSBTAG00000004722	ENSBTAG00000020428	ENSBTAG00000031433	ENSBTAG00000011682	ENSBTAG00000033214	ENSBTAG00000047238	ENSBTAG00000014103
ENSBTAG00000016625	ENSBTAG00000011928	ENSBTAG00000010777	ENSBTAG00000006084	ENSBTAG00000025210	ENSBTAG00000009899	ENSBTAG00000043961
ENSBTAG00000019569	ENSBTAG00000004802	ENSBTAG00000002531	ENSBTAG00000009833	ENSBTAG00000037555	ENSBTAG00000007569	ENSBTAG00000020985
ENSBTAG00000007166	ENSBTAG00000031295	ENSBTAG00000003528	ENSBTAG00000014620	ENSBTAG00000004921	ENSBTAG00000009654	ENSBTAG00000010178
ENSBTAG00000038180	ENSBTAG00000001030	ENSBTAG00000034657	ENSBTAG00000021177	ENSBTAG00000038281	ENSBTAG00000005715	ENSBTAG00000005972
ENSBTAG00000047634	ENSBTAG00000014230	ENSBTAG00000002395	ENSBTAG00000006136	ENSBTAG00000018631	ENSBTAG00000006042	ENSBTAG00000020815
ENSBTAG00000017815	ENSBTAG00000020319	ENSBTAG00000021876	ENSBTAG00000004613	ENSBTAG00000021019	ENSBTAG00000012678	ENSBTAG00000012047
ENSBTAG00000000329	ENSBTAG00000014194	ENSBTAG00000038584	ENSBTAG00000003800	ENSBTAG00000019511	ENSBTAG00000018400	ENSBTAG00000019125
ENSBTAG00000036331	ENSBTAG00000015160	ENSBTAG00000001508	ENSBTAG00000002531	ENSBTAG00000007506	ENSBTAG00000016622	ENSBTAG00000018517
ENSBTAG00000042723	ENSBTAG00000013718	ENSBTAG00000047225	ENSBTAG00000032156	ENSBTAG00000046265	ENSBTAG00000010838	ENSBTAG00000007494
ENSBTAG00000030999	ENSBTAG00000006904	ENSBTAG00000006579	ENSBTAG00000006010	ENSBTAG00000000008	ENSBTAG00000006250	ENSBTAG00000010976
ENSBTAG00000011483	ENSBTAG00000001074	ENSBTAG00000009021	ENSBTAG00000013974	ENSBTAG00000045641	ENSBTAG00000039766	ENSBTAG00000002190
ENSBTAG00000002190	ENSBTAG00000010227	ENSBTAG00000039714	ENSBTAG00000016413	ENSBTAG00000007520	ENSBTAG00000009155	ENSBTAG00000033190
ENSBTAG00000000792	ENSBTAG00000045998	ENSBTAG00000001692	ENSBTAG00000037580	ENSBTAG00000011448	ENSBTAG00000003848	ENSBTAG00000021586
ENSBTAG00000045276	ENSBTAG00000014554	ENSBTAG00000015160	ENSBTAG00000042941	ENSBTAG00000006525	ENSBTAG00000011315	ENSBTAG00000009917
ENSBTAG00000019076	ENSBTAG00000017830	ENSBTAG00000039172	ENSBTAG00000030706	ENSBTAG00000017087	ENSBTAG00000020477	ENSBTAG00000001306
ENSBTAG00000044764	ENSBTAG00000045727	ENSBTAG00000012608	ENSBTAG00000001429	ENSBTAG00000007705	ENSBTAG00000009915	ENSBTAG00000017369
ENSBTAG00000001254	ENSBTAG00000007586	ENSBTAG00000009069	ENSBTAG00000019368	ENSBTAG00000021762	ENSBTAG00000008112	ENSBTAG00000007778
ENSBTAG00000040438	ENSBTAG00000008762	ENSBTAG00000038533	ENSBTAG00000003493	ENSBTAG00000030824	ENSBTAG00000000184	ENSBTAG00000005090
ENSBTAG00000044097	ENSBTAG00000046730	ENSBTAG00000016355	ENSBTAG00000005339	ENSBTAG00000020634	ENSBTAG00000007948	ENSBTAG00000011545
ENSBTAG00000040460	ENSBTAG00000012020	ENSBTAG00000005182	ENSBTAG00000046221	ENSBTAG00000013602	ENSBTAG00000021905	ENSBTAG00000008103
ENSBTAG00000005247	ENSBTAG00000000278	ENSBTAG00000014015	ENSBTAG00000039329	ENSBTAG00000001562	ENSBTAG00000017233	ENSBTAG00000047442
ENSBTAG00000038890	ENSBTAG00000021600	ENSBTAG00000021046	ENSBTAG00000026637	ENSBTAG00000020605	ENSBTAG00000020895	ENSBTAG00000015978
ENSBTAG00000007615	ENSBTAG00000017289	ENSBTAG00000003255	ENSBTAG00000009071	ENSBTAG00000039803	ENSBTAG00000005958	ENSBTAG00000002746
ENSBTAG00000000531	ENSBTAG00000004328	ENSBTAG00000001249	ENSBTAG00000015549	ENSBTAG00000021060	ENSBTAG00000018639	ENSBTAG00000008101
ENSBTAG00000011590	ENSBTAG00000002321	ENSBTAG00000009643	ENSBTAG00000016891	ENSBTAG00000020407	ENSBTAG00000013081	ENSBTAG00000012991
ENSBTAG00000007777	ENSBTAG00000015130	ENSBTAG00000019794	ENSBTAG00000021233	ENSBTAG00000017361	ENSBTAG00000044764	ENSBTAG00000013960
ENSBTAG00000007175	ENSBTAG00000039714	ENSBTAG00000044185	ENSBTAG00000014002	ENSBTAG00000011849	ENSBTAG00000009560	ENSBTAG00000046462
ENSBTAG00000015525	ENSBTAG00000000599	ENSBTAG00000002431	ENSBTAG00000015326	ENSBTAG00000031802	ENSBTAG00000021217	ENSBTAG00000000256
ENSBTAG00000017216	ENSBTAG00000048314	ENSBTAG00000034867	ENSBTAG00000017505	ENSBTAG00000020215	ENSBTAG00000005523	ENSBTAG00000046782
ENSBTAG00000017907	ENSBTAG00000003786	ENSBTAG00000011966	ENSBTAG00000011106	ENSBTAG00000032846	ENSBTAG00000008280	ENSBTAG00000038982
ENSBTAG00000016879	ENSBTAG00000008477	ENSBTAG00000005870	ENSBTAG00000005390	ENSBTAG00000043992	ENSBTAG00000009459	ENSBTAG00000011403
ENSBTAG00000030845	ENSBTAG00000001280	ENSBTAG00000047303	ENSBTAG00000036115	ENSBTAG00000007316	ENSBTAG00000006978	ENSBTAG00000032671
ENSBTAG00000015060	ENSBTAG00000021062	ENSBTAG00000019926	ENSBTAG00000010048	ENSBTAG00000016629	ENSBTAG00000045803	ENSBTAG00000042096
ENSBTAG00000037972	ENSBTAG00000022058	ENSBTAG00000015728	ENSBTAG00000006620	ENSBTAG00000007559	ENSBTAG00000018669	ENSBTAG00000001137
ENSBTAG00000011138	ENSBTAG00000018095	ENSBTAG00000020270	ENSBTAG00000010227	ENSBTAG00000006291	ENSBTAG00000007421	ENSBTAG00000001142
ENSBTAG00000006549	ENSBTAG00000014387	ENSBTAG00000017676	ENSBTAG00000000617	ENSBTAG00000019961	ENSBTAG00000001683	ENSBTAG00000005519
ENSBTAG00000045603	ENSBTAG00000020667	ENSBTAG00000014340	ENSBTAG00000012019	ENSBTAG00000045905	ENSBTAG00000006040	ENSBTAG00000005133
ENSBTAG00000014915	ENSBTAG00000010299	ENSBTAG00000000629	ENSBTAG00000011616	ENSBTAG00000006045	ENSBTAG00000033267	ENSBTAG00000002457
ENSBTAG00000037767	ENSBTAG00000001308	ENSBTAG00000011602	ENSBTAG00000002103	ENSBTAG00000004172	ENSBTAG00000005945	ENSBTAG00000019143
ENSBTAG00000020564	ENSBTAG00000014130	ENSBTAG00000011012	ENSBTAG00000026966	ENSBTAG00000024639	ENSBTAG00000018713	ENSBTAG00000001864
ENSBTAG00000007887	ENSBTAG00000021491	ENSBTAG00000034693	ENSBTAG00000024044	ENSBTAG00000015412	ENSBTAG00000016980	ENSBTAG00000009804
ENSBTAG00000005825	ENSBTAG00000025847	ENSBTAG00000022360	ENSBTAG00000002081	ENSBTAG00000001941	ENSBTAG00000018762	ENSBTAG00000009806
ENSBTAG00000047053	ENSBTAG00000019214	ENSBTAG00000015139	ENSBTAG00000033180	ENSBTAG00000008074	ENSBTAG00000017435	ENSBTAG00000044003
ENSBTAG00000012585	ENSBTAG00000047429	ENSBTAG00000004081	ENSBTAG00000037803	ENSBTAG00000046152	ENSBTAG00000008180	ENSBTAG00000018095
ENSBTAG00000031891	ENSBTAG00000000939	ENSBTAG00000017829	ENSBTAG00000000113	ENSBTAG00000007035	ENSBTAG00000047522	ENSBTAG00000000841
ENSBTAG00000047817	ENSBTAG00000014488	ENSBTAG00000030338	ENSBTAG00000002243	ENSBTAG00000002576	ENSBTAG00000002765	ENSBTAG00000020665
ENSBTAG00000022167	ENSBTAG00000037302	ENSBTAG00000022160	ENSBTAG00000011597	ENSBTAG00000001810	ENSBTAG00000009249	ENSBTAG00000035958
ENSBTAG00000035083	ENSBTAG00000016967	ENSBTAG00000007722	ENSBTAG00000007388	ENSBTAG00000000918	ENSBTAG00000011244	ENSBTAG00000006768
ENSBTAG00000015307	ENSBTAG00000047461	ENSBTAG00000024928	ENSBTAG00000047719	ENSBTAG00000018535	ENSBTAG00000016217	ENSBTAG00000001221
ENSBTAG00000030533	ENSBTAG00000013393	ENSBTAG00000032887	ENSBTAG00000003528	ENSBTAG00000021140	ENSBTAG00000007821	ENSBTAG00000015513
ENSBTAG00000006961	ENSBTAG00000017421	ENSBTAG00000033315	ENSBTAG00000001081	ENSBTAG00000006138	ENSBTAG00000010457	ENSBTAG00000012921
ENSBTAG00000012796	ENSBTAG00000000581	ENSBTAG00000026068	ENSBTAG00000000061	ENSBTAG00000001189	ENSBTAG00000021756	ENSBTAG00000005495
ENSBTAG00000032289	ENSBTAG00000005449	ENSBTAG00000013793	ENSBTAG00000014691	ENSBTAG00000001022	ENSBTAG00000003529	ENSBTAG00000031793
ENSBTAG00000021216	ENSBTAG00000012443	ENSBTAG00000015996	ENSBTAG00000014262	ENSBTAG00000000874	ENSBTAG00000005012	ENSBTAG00000018613
ENSBTAG00000030502	ENSBTAG00000010899	ENSBTAG00000047336	ENSBTAG00000010326	ENSBTAG00000006520	ENSBTAG00000037739	ENSBTAG00000011824
ENSBTAG00000010178	ENSBTAG00000002431	ENSBTAG00000008082	ENSBTAG00000014124	ENSBTAG00000013219	ENSBTAG00000006531	ENSBTAG00000015608
ENSBTAG00000009765	ENSBTAG00000046712	ENSBTAG00000038643	ENSBTAG00000011849	ENSBTAG00000012096	ENSBTAG00000010277	ENSBTAG00000034867
ENSBTAG00000019884	ENSBTAG00000001885	ENSBTAG00000004554	ENSBTAG00000010299	ENSBTAG00000017495	ENSBTAG00000042941	ENSBTAG00000000885
ENSBTAG00000012096	ENSBTAG00000026259	ENSBTAG00000014099	ENSBTAG00000001036	ENSBTAG00000001998	ENSBTAG00000045571	ENSBTAG00000038794
ENSBTAG00000032055	ENSBTAG00000018126	ENSBTAG00000001280	ENSBTAG00000017844	ENSBTAG00000007436	ENSBTAG00000012848	ENSBTAG00000017063
ENSBTAG00000007737	ENSBTAG00000008098	ENSBTAG00000018326	ENSBTAG00000033315	ENSBTAG00000032844	ENSBTAG00000003528	ENSBTAG00000046602
ENSBTAG00000038961	ENSBTAG00000011743	ENSBTAG00000034196	ENSBTAG00000013596	ENSBTAG00000036008	ENSBTAG00000048230	ENSBTAG00000009654
ENSBTAG00000010508	ENSBTAG00000047053	ENSBTAG00000035247	ENSBTAG00000004608	ENSBTAG00000010475	ENSBTAG00000002097	ENSBTAG00000019807
ENSBTAG00000009646	ENSBTAG00000005228	ENSBTAG00000006372	ENSBTAG00000019454	ENSBTAG00000035286	ENSBTAG00000034753	ENSBTAG00000017306
ENSBTAG00000040239	ENSBTAG00000044224	ENSBTAG00000047730	ENSBTAG00000015307	ENSBTAG00000004667	ENSBTAG00000019940	ENSBTAG00000000575
ENSBTAG00000021462	ENSBTAG00000013877	ENSBTAG00000039242	ENSBTAG00000006779	ENSBTAG00000016890	ENSBTAG00000046564	ENSBTAG00000006240
ENSBTAG00000004257	ENSBTAG00000022799	ENSBTAG00000039855	ENSBTAG00000003977	ENSBTAG00000017350	ENSBTAG00000037288	ENSBTAG00000006532
ENSBTAG00000047815	ENSBTAG00000000812	ENSBTAG00000019633	ENSBTAG00000015543	ENSBTAG00000004305	ENSBTAG00000002090	ENSBTAG00000038375
ENSBTAG00000047743	ENSBTAG00000039755	ENSBTAG00000044903	ENSBTAG00000023907	ENSBTAG00000000175	ENSBTAG00000002033	ENSBTAG00000016225
ENSBTAG00000001816	ENSBTAG00000012677	ENSBTAG00000017717	ENSBTAG00000002457	ENSBTAG00000007884	ENSBTAG00000017746	ENSBTAG00000019139
ENSBTAG00000019006	ENSBTAG00000000767	ENSBTAG00000011658	ENSBTAG00000015074	ENSBTAG00000003550	ENSBTAG00000038022	ENSBTAG00000016374
ENSBTAG00000026290	ENSBTAG00000007966	ENSBTAG00000006532	ENSBTAG00000045985	ENSBTAG00000017573	ENSBTAG00000012030	ENSBTAG00000020238
ENSBTAG00000006451	ENSBTAG00000033669	ENSBTAG00000011321	ENSBTAG00000026260	ENSBTAG00000026754	ENSBTAG00000007243	ENSBTAG00000007791
ENSBTAG00000044022	ENSBTAG00000012626	ENSBTAG00000038275	ENSBTAG00000013938	ENSBTAG00000018067	ENSBTAG00000005165	ENSBTAG00000021814
ENSBTAG00000017844	ENSBTAG00000021795	ENSBTAG00000016770	ENSBTAG00000009736	ENSBTAG00000021062	ENSBTAG00000034776	ENSBTAG00000016839
ENSBTAG00000010251	ENSBTAG00000004637	ENSBTAG00000008947	ENSBTAG00000014459	ENSBTAG00000016413	ENSBTAG00000008321	ENSBTAG00000044053
ENSBTAG00000012501	ENSBTAG00000045916	ENSBTAG00000004667	ENSBTAG00000043971	ENSBTAG00000001132	ENSBTAG00000039411	ENSBTAG00000013222
ENSBTAG00000038990	ENSBTAG00000021723	ENSBTAG00000027246	ENSBTAG00000045892	ENSBTAG00000013004	ENSBTAG00000014099	ENSBTAG00000020056
ENSBTAG00000018010	ENSBTAG00000016244	ENSBTAG00000006744	ENSBTAG00000015240	ENSBTAG00000000049	ENSBTAG00000001804	ENSBTAG00000000053
ENSBTAG00000004518	ENSBTAG00000003569	ENSBTAG00000013398	ENSBTAG00000018114	ENSBTAG00000038180	ENSBTAG00000008708	ENSBTAG00000005869
ENSBTAG00000021886	ENSBTAG00000000818	ENSBTAG00000034147	ENSBTAG00000038981	ENSBTAG00000014612	ENSBTAG00000039054	ENSBTAG00000016751
ENSBTAG00000000343	ENSBTAG00000028811	ENSBTAG00000019814	ENSBTAG00000011197	ENSBTAG00000012448	ENSBTAG00000000803	ENSBTAG00000037429
ENSBTAG00000007110	ENSBTAG00000038345	ENSBTAG00000024826	ENSBTAG00000006451	ENSBTAG00000037383	ENSBTAG00000014058	ENSBTAG00000020825
ENSBTAG00000007658	ENSBTAG00000005708	ENSBTAG00000012824	ENSBTAG00000013855	ENSBTAG00000011802	ENSBTAG00000002676	ENSBTAG00000043950
ENSBTAG00000047496	ENSBTAG00000005615	ENSBTAG00000006683	ENSBTAG00000047054	ENSBTAG00000003027	ENSBTAG00000000555	ENSBTAG00000005456
ENSBTAG00000021785	ENSBTAG00000016338	ENSBTAG00000044080	ENSBTAG00000006697	ENSBTAG00000000140	ENSBTAG00000001826	ENSBTAG00000012096
ENSBTAG00000010241	ENSBTAG00000048276	ENSBTAG00000046786	ENSBTAG00000016442	ENSBTAG00000000983	ENSBTAG00000010236	ENSBTAG00000026716
ENSBTAG00000016270	ENSBTAG00000018966	ENSBTAG00000000827	ENSBTAG00000017872	ENSBTAG00000017028	ENSBTAG00000018419	ENSBTAG00000000676
ENSBTAG00000019743	ENSBTAG00000044212	ENSBTAG00000033429	ENSBTAG00000045971	ENSBTAG00000019120	ENSBTAG00000004388	ENSBTAG00000000679
ENSBTAG00000000179	ENSBTAG00000009265	ENSBTAG00000014310	ENSBTAG00000018077	ENSBTAG00000019960	ENSBTAG00000019120	ENSBTAG00000015911
ENSBTAG00000005027	ENSBTAG00000019026	ENSBTAG00000048013	ENSBTAG00000007893	ENSBTAG00000026522	ENSBTAG00000017289	ENSBTAG00000026708
ENSBTAG00000013537	ENSBTAG00000035708	ENSBTAG00000012683	ENSBTAG00000037844	ENSBTAG00000012529	ENSBTAG00000010124	ENSBTAG00000009355
ENSBTAG00000002223	ENSBTAG00000003389	ENSBTAG00000048104	ENSBTAG00000000611	ENSBTAG00000018765	ENSBTAG00000007047	ENSBTAG00000033195
ENSBTAG00000040413	ENSBTAG00000025920	ENSBTAG00000037842	ENSBTAG00000005974	ENSBTAG00000014227	ENSBTAG00000032680	ENSBTAG00000004394
ENSBTAG00000016179	ENSBTAG00000008708	ENSBTAG00000004052	ENSBTAG00000005235	ENSBTAG00000039700	ENSBTAG00000012106	ENSBTAG00000012946
ENSBTAG00000009764	ENSBTAG00000018807	ENSBTAG00000047198	ENSBTAG00000047697	ENSBTAG00000015235	ENSBTAG00000019883	ENSBTAG00000001835
ENSBTAG00000025964	ENSBTAG00000019125	ENSBTAG00000015779	ENSBTAG00000019906	ENSBTAG00000017896	ENSBTAG00000012854	ENSBTAG00000009575
ENSBTAG00000009696	ENSBTAG00000012464	ENSBTAG00000020480	ENSBTAG00000023928	ENSBTAG00000013273	ENSBTAG00000017120	ENSBTAG00000024381
ENSBTAG00000043999	ENSBTAG00000001728	ENSBTAG00000019262	ENSBTAG00000031824	ENSBTAG00000019808	ENSBTAG00000017507	ENSBTAG00000015467
ENSBTAG00000032947	ENSBTAG00000011356	ENSBTAG00000033127	ENSBTAG00000024199	ENSBTAG00000047869	ENSBTAG00000002484	ENSBTAG00000002059
ENSBTAG00000022169	ENSBTAG00000026376	ENSBTAG00000005015	ENSBTAG00000018690	ENSBTAG00000015951	ENSBTAG00000004207	ENSBTAG00000012929
ENSBTAG00000017458	ENSBTAG00000021652	ENSBTAG00000007262	ENSBTAG00000008987	ENSBTAG00000020924	ENSBTAG00000010077	ENSBTAG00000033657
ENSBTAG00000005679	ENSBTAG00000018035	ENSBTAG00000008253	ENSBTAG00000027274	ENSBTAG00000010756	ENSBTAG00000007066	ENSBTAG00000000264
ENSBTAG00000006246	ENSBTAG00000031686	ENSBTAG00000008324	ENSBTAG00000006075	ENSBTAG00000005483	ENSBTAG00000015356	ENSBTAG00000011890
ENSBTAG00000019887	ENSBTAG00000001081	ENSBTAG00000017120	ENSBTAG00000019291	ENSBTAG00000016142	ENSBTAG00000032253	ENSBTAG00000010885
ENSBTAG00000038485	ENSBTAG00000000962	ENSBTAG00000012667	ENSBTAG00000018713	ENSBTAG00000000400	ENSBTAG00000026611	ENSBTAG00000009127
ENSBTAG00000004413	ENSBTAG00000012444	ENSBTAG00000025775	ENSBTAG00000021099	ENSBTAG00000001602	ENSBTAG00000017681	ENSBTAG00000020018
ENSBTAG00000010860	ENSBTAG00000013869	ENSBTAG00000038761	ENSBTAG00000007395	ENSBTAG00000021225	ENSBTAG00000002328	ENSBTAG00000011849
ENSBTAG00000026181	ENSBTAG00000012262	ENSBTAG00000021576	ENSBTAG00000016354	ENSBTAG00000016298	ENSBTAG00000026977	ENSBTAG00000016584
ENSBTAG00000011495	ENSBTAG00000011517	ENSBTAG00000016515	ENSBTAG00000046172	ENSBTAG00000045507	ENSBTAG00000007520	ENSBTAG00000033367
ENSBTAG00000012443	ENSBTAG00000045754	ENSBTAG00000003113	ENSBTAG00000019014	ENSBTAG00000012166	ENSBTAG00000036331	ENSBTAG00000026637
ENSBTAG00000014259	ENSBTAG00000004830	ENSBTAG00000007589	ENSBTAG00000005027	ENSBTAG00000031332	ENSBTAG00000012192	ENSBTAG00000036087
ENSBTAG00000020859	ENSBTAG00000020540	ENSBTAG00000046284	ENSBTAG00000047111	ENSBTAG00000017924	ENSBTAG00000004197	ENSBTAG00000001533
ENSBTAG00000043990	ENSBTAG00000040294	ENSBTAG00000038990	ENSBTAG00000039944	ENSBTAG00000009515	ENSBTAG00000016193	ENSBTAG00000033153
ENSBTAG00000007728	ENSBTAG00000003425	ENSBTAG00000008283	ENSBTAG00000038011	ENSBTAG00000018442	ENSBTAG00000015012	ENSBTAG00000044061
ENSBTAG00000011245	ENSBTAG00000017306	ENSBTAG00000008939	ENSBTAG00000018833	ENSBTAG00000003624	ENSBTAG00000004514	ENSBTAG00000005729
ENSBTAG00000013262	ENSBTAG00000033657	ENSBTAG00000005934	ENSBTAG00000009055	ENSBTAG00000010548	ENSBTAG00000022004	ENSBTAG00000021420
ENSBTAG00000020166	ENSBTAG00000004738	ENSBTAG00000011062	ENSBTAG00000007108	ENSBTAG00000009029	ENSBTAG00000012991	ENSBTAG00000020713
ENSBTAG00000004401	ENSBTAG00000005091	ENSBTAG00000007316	ENSBTAG00000013259	ENSBTAG00000011787	ENSBTAG00000022020	ENSBTAG00000011315
ENSBTAG00000039416	ENSBTAG00000016285	ENSBTAG00000006060	ENSBTAG00000044175	ENSBTAG00000013274	ENSBTAG00000008828	ENSBTAG00000011313
ENSBTAG00000020747	ENSBTAG00000025242	ENSBTAG00000002472	ENSBTAG00000000145	ENSBTAG00000010932	ENSBTAG00000003470	ENSBTAG00000001644
ENSBTAG00000039676	ENSBTAG00000030322	ENSBTAG00000015392	ENSBTAG00000009554	ENSBTAG00000003075	ENSBTAG00000047690	ENSBTAG00000003455
ENSBTAG00000015905	ENSBTAG00000012683	ENSBTAG00000015572	ENSBTAG00000001133	ENSBTAG00000017753	ENSBTAG00000000718	ENSBTAG00000018438
ENSBTAG00000019314	ENSBTAG00000002545	ENSBTAG00000031873	ENSBTAG00000035735	ENSBTAG00000047496	ENSBTAG00000008338	ENSBTAG00000002725
ENSBTAG00000014774	ENSBTAG00000001283	ENSBTAG00000010244	ENSBTAG00000021202	ENSBTAG00000027900	ENSBTAG00000046611	ENSBTAG00000019469
ENSBTAG00000007818	ENSBTAG00000017301	ENSBTAG00000009233	ENSBTAG00000007335	ENSBTAG00000003490	ENSBTAG00000013274	ENSBTAG00000003764
ENSBTAG00000025920	ENSBTAG00000005729	ENSBTAG00000019272	ENSBTAG00000004660	ENSBTAG00000011483	ENSBTAG00000040294	ENSBTAG00000016967
ENSBTAG00000020749	ENSBTAG00000014651	ENSBTAG00000003093	ENSBTAG00000015935	ENSBTAG00000010243	ENSBTAG00000019295	ENSBTAG00000014057
ENSBTAG00000017912	ENSBTAG00000026290	ENSBTAG00000020748	ENSBTAG00000031473	ENSBTAG00000006949	ENSBTAG00000010050	ENSBTAG00000047011
ENSBTAG00000012508	ENSBTAG00000044033	ENSBTAG00000020237	ENSBTAG00000035782	ENSBTAG00000037819	ENSBTAG00000005016	ENSBTAG00000020829
ENSBTAG00000031302	ENSBTAG00000046274	ENSBTAG00000014465	ENSBTAG00000002407	ENSBTAG00000015326	ENSBTAG00000000861	ENSBTAG00000021361
ENSBTAG00000023179	ENSBTAG00000011333	ENSBTAG00000025531	ENSBTAG00000023788	ENSBTAG00000018753	ENSBTAG00000008649	ENSBTAG00000005960
ENSBTAG00000009235	ENSBTAG00000035054	ENSBTAG00000013755	ENSBTAG00000034998	ENSBTAG00000018438	ENSBTAG00000039628	ENSBTAG00000021830
ENSBTAG00000007436	ENSBTAG00000019497	ENSBTAG00000038442	ENSBTAG00000030674	ENSBTAG00000003786	ENSBTAG00000017743	ENSBTAG00000038761
ENSBTAG00000038496	ENSBTAG00000001537	ENSBTAG00000008527	ENSBTAG00000003658	ENSBTAG00000044029	ENSBTAG00000047316	ENSBTAG00000047985
ENSBTAG00000046696	ENSBTAG00000046152	ENSBTAG00000013074	ENSBTAG00000000799	ENSBTAG00000007872	ENSBTAG00000018690	ENSBTAG00000016357
ENSBTAG00000002935	ENSBTAG00000014284	ENSBTAG00000015888	ENSBTAG00000023541	ENSBTAG00000046894	ENSBTAG00000017861	ENSBTAG00000007799
ENSBTAG00000007998	ENSBTAG00000022954	ENSBTAG00000048203	ENSBTAG00000001260	ENSBTAG00000047489	ENSBTAG00000010581	ENSBTAG00000012544
ENSBTAG00000000781	ENSBTAG00000004503	ENSBTAG00000009950	ENSBTAG00000016187	ENSBTAG00000019884	ENSBTAG00000002853	ENSBTAG00000027312
ENSBTAG00000044157	ENSBTAG00000039041	ENSBTAG00000038190	ENSBTAG00000007156	ENSBTAG00000013222	ENSBTAG00000040575	ENSBTAG00000001446
ENSBTAG00000003272	ENSBTAG00000040398	ENSBTAG00000014885	ENSBTAG00000034827	ENSBTAG00000021902	ENSBTAG00000002059	ENSBTAG00000002964
ENSBTAG00000031890	ENSBTAG00000000189	ENSBTAG00000034987	ENSBTAG00000013468	ENSBTAG00000023374	ENSBTAG00000005974	ENSBTAG00000005851
ENSBTAG00000037821	ENSBTAG00000012265	ENSBTAG00000019895	ENSBTAG00000032373	ENSBTAG00000012897	ENSBTAG00000011772	ENSBTAG00000008159
ENSBTAG00000001826	ENSBTAG00000045812	ENSBTAG00000037972	ENSBTAG00000002580	ENSBTAG00000009051	ENSBTAG00000019581	ENSBTAG00000009795
ENSBTAG00000047327	ENSBTAG00000009080	ENSBTAG00000004685	ENSBTAG00000023895	ENSBTAG00000002850	ENSBTAG00000014766	ENSBTAG00000011236
ENSBTAG00000039916	ENSBTAG00000037576	ENSBTAG00000018488	ENSBTAG00000007214	ENSBTAG00000008285	ENSBTAG00000021971	ENSBTAG00000044181
ENSBTAG00000046223	ENSBTAG00000002859	ENSBTAG00000004362	ENSBTAG00000030557	ENSBTAG00000012817	ENSBTAG00000005635	ENSBTAG00000037531
ENSBTAG00000004079	ENSBTAG00000008313	ENSBTAG00000012938	ENSBTAG00000008318	ENSBTAG00000005907	ENSBTAG00000010774	ENSBTAG00000039444
ENSBTAG00000046044	ENSBTAG00000045854	ENSBTAG00000000861	ENSBTAG00000013270	ENSBTAG00000013380	ENSBTAG00000004413	ENSBTAG00000036287
ENSBTAG00000015273	ENSBTAG00000047030	ENSBTAG00000021471	ENSBTAG00000034964	ENSBTAG00000003848	ENSBTAG00000021874	ENSBTAG00000001826
ENSBTAG00000016933	ENSBTAG00000015980	ENSBTAG00000012126	ENSBTAG00000034140	ENSBTAG00000035083	ENSBTAG00000012241	ENSBTAG00000016980
ENSBTAG00000021762	ENSBTAG00000039628	ENSBTAG00000033890	ENSBTAG00000012992	ENSBTAG00000002531	ENSBTAG00000016751	ENSBTAG00000010196
ENSBTAG00000026882	ENSBTAG00000030775	ENSBTAG00000015834	ENSBTAG00000038745	ENSBTAG00000000363	ENSBTAG00000004517	ENSBTAG00000024751
ENSBTAG00000014805	ENSBTAG00000038340	ENSBTAG00000048193	ENSBTAG00000019302	ENSBTAG00000011990	ENSBTAG00000007896	ENSBTAG00000039329
ENSBTAG00000028811	ENSBTAG00000008956	ENSBTAG00000001526	ENSBTAG00000010860	ENSBTAG00000019317	ENSBTAG00000002744	ENSBTAG00000009679
ENSBTAG00000016077	ENSBTAG00000009438	ENSBTAG00000020602	ENSBTAG00000004976	ENSBTAG00000046016	ENSBTAG00000033351	ENSBTAG00000009846
ENSBTAG00000013125	ENSBTAG00000038252	ENSBTAG00000019041	ENSBTAG00000012439	ENSBTAG00000014289	ENSBTAG00000008801	ENSBTAG00000004099
ENSBTAG00000000617	ENSBTAG00000007969	ENSBTAG00000010225	ENSBTAG00000022185	ENSBTAG00000017746	ENSBTAG00000011538	ENSBTAG00000007159
ENSBTAG00000034075	ENSBTAG00000003644	ENSBTAG00000000120	ENSBTAG00000003183	ENSBTAG00000033225	ENSBTAG00000040463	ENSBTAG00000009362
ENSBTAG00000012694	ENSBTAG00000006733	ENSBTAG00000000266	ENSBTAG00000021906	ENSBTAG00000009654	ENSBTAG00000035631	ENSBTAG00000043975
ENSBTAG00000034384	ENSBTAG00000003449	ENSBTAG00000018669	ENSBTAG00000020650	ENSBTAG00000016274	ENSBTAG00000004944	ENSBTAG00000013551
ENSBTAG00000014099	ENSBTAG00000008546	ENSBTAG00000017624	ENSBTAG00000017794	ENSBTAG00000017664	ENSBTAG00000002457	ENSBTAG00000035623
ENSBTAG00000001873	ENSBTAG00000003358	ENSBTAG00000018438	ENSBTAG00000012507	ENSBTAG00000047107	ENSBTAG00000021903	ENSBTAG00000018464
ENSBTAG00000005795	ENSBTAG00000022109	ENSBTAG00000011127	ENSBTAG00000000764	ENSBTAG00000021592	ENSBTAG00000001829	ENSBTAG00000006323
ENSBTAG00000014857	ENSBTAG00000047219	ENSBTAG00000045787	ENSBTAG00000013064	ENSBTAG00000047611	ENSBTAG00000016324	ENSBTAG00000010334
ENSBTAG00000001533	ENSBTAG00000008710	ENSBTAG00000012053	ENSBTAG00000031741	ENSBTAG00000043972	ENSBTAG00000004438	ENSBTAG00000010347
ENSBTAG00000009180	ENSBTAG00000018010	ENSBTAG00000037844	ENSBTAG00000000686	ENSBTAG00000002966	ENSBTAG00000020610	ENSBTAG00000031701
ENSBTAG00000004547	ENSBTAG00000014823	ENSBTAG00000018625	ENSBTAG00000002964	ENSBTAG00000002714	ENSBTAG00000011108	ENSBTAG00000003938
ENSBTAG00000021298	ENSBTAG00000014722	ENSBTAG00000012529	ENSBTAG00000007000	ENSBTAG00000019416	ENSBTAG00000020613	ENSBTAG00000002827
ENSBTAG00000003345	ENSBTAG00000011284	ENSBTAG00000012350	ENSBTAG00000015103	ENSBTAG00000026283	ENSBTAG00000013740	ENSBTAG00000015166
ENSBTAG00000013211	ENSBTAG00000048054	ENSBTAG00000021337	ENSBTAG00000007421	ENSBTAG00000001356	ENSBTAG00000003510	ENSBTAG00000002402
ENSBTAG00000004200	ENSBTAG00000039416	ENSBTAG00000009665	ENSBTAG00000003027	ENSBTAG00000016387	ENSBTAG00000021099	ENSBTAG00000039080
ENSBTAG00000001132	ENSBTAG00000021727	ENSBTAG00000016703	ENSBTAG00000004036	ENSBTAG00000007062	ENSBTAG00000020914	ENSBTAG00000020079
ENSBTAG00000013677	ENSBTAG00000009219	ENSBTAG00000011598	ENSBTAG00000006446	ENSBTAG00000006729	ENSBTAG00000031890	ENSBTAG00000018996
ENSBTAG00000000721	ENSBTAG00000001551	ENSBTAG00000017468	ENSBTAG00000007247	ENSBTAG00000025859	ENSBTAG00000023928	ENSBTAG00000011106
ENSBTAG00000042354	ENSBTAG00000008419	ENSBTAG00000009086	ENSBTAG00000012828	ENSBTAG00000003339	ENSBTAG00000047496	ENSBTAG00000046733
ENSBTAG00000007743	ENSBTAG00000010833	ENSBTAG00000024555	ENSBTAG00000032821	ENSBTAG00000045948	ENSBTAG00000033656	ENSBTAG00000014498
ENSBTAG00000043214	ENSBTAG00000003808	ENSBTAG00000006505	ENSBTAG00000012628	ENSBTAG00000013632	ENSBTAG00000010227	ENSBTAG00000013176
ENSBTAG00000003961	ENSBTAG00000042871	ENSBTAG00000014904	ENSBTAG00000032059	ENSBTAG00000020003	ENSBTAG00000010338	ENSBTAG00000003493
ENSBTAG00000008202	ENSBTAG00000025210	ENSBTAG00000020143	ENSBTAG00000015728	ENSBTAG00000020858	ENSBTAG00000031500	ENSBTAG00000035858
ENSBTAG00000026148	ENSBTAG00000012106	ENSBTAG00000011927	ENSBTAG00000018404	ENSBTAG00000027201	ENSBTAG00000015361	ENSBTAG00000014750
ENSBTAG00000014230	ENSBTAG00000017824	ENSBTAG00000002604	ENSBTAG00000018823	ENSBTAG00000009994	ENSBTAG00000017024	ENSBTAG00000011076
ENSBTAG00000001081	ENSBTAG00000046364	ENSBTAG00000015527	ENSBTAG00000014359	ENSBTAG00000007108	ENSBTAG00000007019	ENSBTAG00000014027
ENSBTAG00000013306	ENSBTAG00000042250	ENSBTAG00000009058	ENSBTAG00000006744	ENSBTAG00000024726	ENSBTAG00000010326	ENSBTAG00000001895
ENSBTAG00000038625	ENSBTAG00000013861	ENSBTAG00000015296	ENSBTAG00000048078	ENSBTAG00000048090	ENSBTAG00000004613	ENSBTAG00000001898
ENSBTAG00000014969	ENSBTAG00000016294	ENSBTAG00000006876	ENSBTAG00000010662	ENSBTAG00000009235	ENSBTAG00000009980	ENSBTAG00000034998
ENSBTAG00000006505	ENSBTAG00000002625	ENSBTAG00000011153	ENSBTAG00000005710	ENSBTAG00000017794	ENSBTAG00000045429	ENSBTAG00000014536
ENSBTAG00000021903	ENSBTAG00000012411	ENSBTAG00000021237	ENSBTAG00000002215	ENSBTAG00000012507	ENSBTAG00000000573	ENSBTAG00000047719
ENSBTAG00000006188	ENSBTAG00000026796	ENSBTAG00000001098	ENSBTAG00000035293	ENSBTAG00000001440	ENSBTAG00000015166	ENSBTAG00000020199
ENSBTAG00000005708	ENSBTAG00000016345	ENSBTAG00000021529	ENSBTAG00000017955	ENSBTAG00000018852	ENSBTAG00000013221	ENSBTAG00000034848
ENSBTAG00000017095	ENSBTAG00000011083	ENSBTAG00000046256	ENSBTAG00000034921	ENSBTAG00000018727	ENSBTAG00000019302	ENSBTAG00000020202
ENSBTAG00000013861	ENSBTAG00000038201	ENSBTAG00000013057	ENSBTAG00000001400	ENSBTAG00000018607	ENSBTAG00000021433	ENSBTAG00000020205
ENSBTAG00000006561	ENSBTAG00000048096	ENSBTAG00000023895	ENSBTAG00000012512	ENSBTAG00000017195	ENSBTAG00000013187	ENSBTAG00000020212
ENSBTAG00000047219	ENSBTAG00000018131	ENSBTAG00000031299	ENSBTAG00000047190	ENSBTAG00000002214	ENSBTAG00000016448	ENSBTAG00000008341
ENSBTAG00000009733	ENSBTAG00000026309	ENSBTAG00000019291	ENSBTAG00000008468	ENSBTAG00000047569	ENSBTAG00000006907	ENSBTAG00000002110
ENSBTAG00000015638	ENSBTAG00000031569	ENSBTAG00000047650	ENSBTAG00000005961	ENSBTAG00000004745	ENSBTAG00000016717	ENSBTAG00000038234
ENSBTAG00000027134	ENSBTAG00000009305	ENSBTAG00000016920	ENSBTAG00000015950	ENSBTAG00000026234	ENSBTAG00000024044	ENSBTAG00000006823
ENSBTAG00000018705	ENSBTAG00000014891	ENSBTAG00000033146	ENSBTAG00000021361	ENSBTAG00000012019	ENSBTAG00000034373	ENSBTAG00000000821
ENSBTAG00000023601	ENSBTAG00000022449	ENSBTAG00000011661	ENSBTAG00000016841	ENSBTAG00000008448	ENSBTAG00000007830	ENSBTAG00000000062
ENSBTAG00000019686	ENSBTAG00000008435	ENSBTAG00000011011	ENSBTAG00000032277	ENSBTAG00000027770	ENSBTAG00000007893	ENSBTAG00000039658
ENSBTAG00000019350	ENSBTAG00000002699	ENSBTAG00000007893	ENSBTAG00000004339	ENSBTAG00000014044	ENSBTAG00000047682	ENSBTAG00000002821
ENSBTAG00000000613	ENSBTAG00000026122	ENSBTAG00000007958	ENSBTAG00000017128	ENSBTAG00000012100	ENSBTAG00000002382	ENSBTAG00000008828
ENSBTAG00000008368	ENSBTAG00000019040	ENSBTAG00000007806	ENSBTAG00000001571	ENSBTAG00000002147	ENSBTAG00000019262	ENSBTAG00000006440
ENSBTAG00000011727	ENSBTAG00000020956	ENSBTAG00000001528	ENSBTAG00000047642	ENSBTAG00000031358	ENSBTAG00000007890	ENSBTAG00000014807
ENSBTAG00000011767	ENSBTAG00000006717	ENSBTAG00000016448	ENSBTAG00000019542	ENSBTAG00000010812	ENSBTAG00000020079	ENSBTAG00000034140
ENSBTAG00000012936	ENSBTAG00000047396	ENSBTAG00000003319	ENSBTAG00000031209	ENSBTAG00000013937	ENSBTAG00000026497	ENSBTAG00000033983
ENSBTAG00000021970	ENSBTAG00000018802	ENSBTAG00000014076	ENSBTAG00000011793	ENSBTAG00000038797	ENSBTAG00000015346	ENSBTAG00000005214
ENSBTAG00000011733	ENSBTAG00000038180	ENSBTAG00000026822	ENSBTAG00000019877	ENSBTAG00000020520	ENSBTAG00000004172	ENSBTAG00000000218
ENSBTAG00000016561	ENSBTAG00000000175	ENSBTAG00000000721	ENSBTAG00000010964	ENSBTAG00000004354	ENSBTAG00000015062	ENSBTAG00000012681
ENSBTAG00000003495	ENSBTAG00000043962	ENSBTAG00000009942	ENSBTAG00000042503	ENSBTAG00000047238	ENSBTAG00000020762	ENSBTAG00000009030
ENSBTAG00000007304	ENSBTAG00000021756	ENSBTAG00000007687	ENSBTAG00000034917	ENSBTAG00000008139	ENSBTAG00000000581	ENSBTAG00000018320
ENSBTAG00000012458	ENSBTAG00000010265	ENSBTAG00000003570	ENSBTAG00000001462	ENSBTAG00000002822	ENSBTAG00000013305	ENSBTAG00000010944
ENSBTAG00000002332	ENSBTAG00000016401	ENSBTAG00000009840	ENSBTAG00000047675	ENSBTAG00000009187	ENSBTAG00000017901	ENSBTAG00000025814
ENSBTAG00000012969	ENSBTAG00000019611	ENSBTAG00000006157	ENSBTAG00000018852	ENSBTAG00000000329	ENSBTAG00000033083	ENSBTAG00000007149
ENSBTAG00000004911	ENSBTAG00000002935	ENSBTAG00000010659	ENSBTAG00000012030	ENSBTAG00000008275	ENSBTAG00000013076	ENSBTAG00000002707
ENSBTAG00000017333	ENSBTAG00000008324	ENSBTAG00000015175	ENSBTAG00000001035	ENSBTAG00000012943	ENSBTAG00000003244	ENSBTAG00000002705
ENSBTAG00000013288	ENSBTAG00000014729	ENSBTAG00000032859	ENSBTAG00000015986	ENSBTAG00000019877	ENSBTAG00000004330	ENSBTAG00000007099
ENSBTAG00000038619	ENSBTAG00000006193	ENSBTAG00000000098	ENSBTAG00000048040	ENSBTAG00000017116	ENSBTAG00000007131	ENSBTAG00000007097
ENSBTAG00000011352	ENSBTAG00000011337	ENSBTAG00000001961	ENSBTAG00000005499	ENSBTAG00000017617	ENSBTAG00000013551	ENSBTAG00000014820
ENSBTAG00000043969	ENSBTAG00000048141	ENSBTAG00000022509	ENSBTAG00000017255	ENSBTAG00000038627	ENSBTAG00000015184	ENSBTAG00000004694
ENSBTAG00000014926	ENSBTAG00000032947	ENSBTAG00000011763	ENSBTAG00000021471	ENSBTAG00000019547	ENSBTAG00000007067	ENSBTAG00000037452
ENSBTAG00000009067	ENSBTAG00000017907	ENSBTAG00000039035	ENSBTAG00000021988	ENSBTAG00000010153	ENSBTAG00000004139	ENSBTAG00000039315
ENSBTAG00000040496	ENSBTAG00000017711	ENSBTAG00000044150	ENSBTAG00000004824	ENSBTAG00000018228	ENSBTAG00000012830	ENSBTAG00000047483
ENSBTAG00000021522	ENSBTAG00000012628	ENSBTAG00000020705	ENSBTAG00000003914	ENSBTAG00000024201	ENSBTAG00000007110	ENSBTAG00000044029
ENSBTAG00000015010	ENSBTAG00000002048	ENSBTAG00000000781	ENSBTAG00000001873	ENSBTAG00000018400	ENSBTAG00000009219	ENSBTAG00000012712
ENSBTAG00000017141	ENSBTAG00000005235	ENSBTAG00000020817	ENSBTAG00000046686	ENSBTAG00000005108	ENSBTAG00000015018	ENSBTAG00000001364
ENSBTAG00000003002	ENSBTAG00000026826	ENSBTAG00000001299	ENSBTAG00000011727	ENSBTAG00000007142	ENSBTAG00000004081	ENSBTAG00000002006
ENSBTAG00000003595	ENSBTAG00000004484	ENSBTAG00000014663	ENSBTAG00000006592	ENSBTAG00000018416	ENSBTAG00000037770	ENSBTAG00000019079
ENSBTAG00000016061	ENSBTAG00000001299	ENSBTAG00000011771	ENSBTAG00000011857	ENSBTAG00000008449	ENSBTAG00000009145	ENSBTAG00000021924
ENSBTAG00000017837	ENSBTAG00000002733	ENSBTAG00000020837	ENSBTAG00000013912	ENSBTAG00000045662	ENSBTAG00000019251	ENSBTAG00000005268
ENSBTAG00000011360	ENSBTAG00000020793	ENSBTAG00000031750	ENSBTAG00000010277	ENSBTAG00000015582	ENSBTAG00000045742	ENSBTAG00000004079
ENSBTAG00000046502	ENSBTAG00000031777	ENSBTAG00000013801	ENSBTAG00000003819	ENSBTAG00000017567	ENSBTAG00000019806	ENSBTAG00000005697
ENSBTAG00000016156	ENSBTAG00000046616	ENSBTAG00000003665	ENSBTAG00000027080	ENSBTAG00000022120	ENSBTAG00000018420	ENSBTAG00000005550
ENSBTAG00000030348	ENSBTAG00000014714	ENSBTAG00000016915	ENSBTAG00000002180	ENSBTAG00000010786	ENSBTAG00000030348	ENSBTAG00000020281
ENSBTAG00000004925	ENSBTAG00000005519	ENSBTAG00000005427	ENSBTAG00000014310	ENSBTAG00000047833	ENSBTAG00000013334	ENSBTAG00000031707
ENSBTAG00000006021	ENSBTAG00000007210	ENSBTAG00000002323	ENSBTAG00000019595	ENSBTAG00000001847	ENSBTAG00000017713	ENSBTAG00000038920
ENSBTAG00000014406	ENSBTAG00000026792	ENSBTAG00000010930	ENSBTAG00000017531	ENSBTAG00000000629	ENSBTAG00000002578	ENSBTAG00000013830
ENSBTAG00000019871	ENSBTAG00000000555	ENSBTAG00000044144	ENSBTAG00000001128	ENSBTAG00000025667	ENSBTAG00000011622	ENSBTAG00000019601
ENSBTAG00000011104	ENSBTAG00000005321	ENSBTAG00000010420	ENSBTAG00000012897	ENSBTAG00000047235	ENSBTAG00000005355	ENSBTAG00000010145
ENSBTAG00000012413	ENSBTAG00000010658	ENSBTAG00000036262	ENSBTAG00000009739	ENSBTAG00000007878	ENSBTAG00000019385	ENSBTAG00000004854
ENSBTAG00000037803	ENSBTAG00000013598	ENSBTAG00000031898	ENSBTAG00000018203	ENSBTAG00000000599	ENSBTAG00000016377	ENSBTAG00000006267
ENSBTAG00000012302	ENSBTAG00000003726	ENSBTAG00000013105	ENSBTAG00000024420	ENSBTAG00000020352	ENSBTAG00000013984	ENSBTAG00000019924
ENSBTAG00000040031	ENSBTAG00000018181	ENSBTAG00000001623	ENSBTAG00000019960	ENSBTAG00000020893	ENSBTAG00000006233	ENSBTAG00000019120
ENSBTAG00000023412	ENSBTAG00000032603	ENSBTAG00000006030	ENSBTAG00000019851	ENSBTAG00000014103	ENSBTAG00000021902	ENSBTAG00000017713
ENSBTAG00000003871	ENSBTAG00000021901	ENSBTAG00000002614	ENSBTAG00000023018	ENSBTAG00000037302	ENSBTAG00000014606	ENSBTAG00000005141
ENSBTAG00000012411	ENSBTAG00000031166	ENSBTAG00000009219	ENSBTAG00000011706	ENSBTAG00000019486	ENSBTAG00000031017	ENSBTAG00000030881
ENSBTAG00000006349	ENSBTAG00000011373	ENSBTAG00000017005	ENSBTAG00000022504	ENSBTAG00000038318	ENSBTAG00000044033	ENSBTAG00000012998
ENSBTAG00000008371	ENSBTAG00000003056	ENSBTAG00000004095	ENSBTAG00000006408	ENSBTAG00000013951	ENSBTAG00000016063	ENSBTAG00000009862
ENSBTAG00000023912	ENSBTAG00000007231	ENSBTAG00000004039	ENSBTAG00000000581	ENSBTAG00000019906	ENSBTAG00000016247	ENSBTAG00000020880
ENSBTAG00000003389	ENSBTAG00000000588	ENSBTAG00000021452	ENSBTAG00000005392	ENSBTAG00000017362	ENSBTAG00000012124	ENSBTAG00000005984
ENSBTAG00000020151	ENSBTAG00000014332	ENSBTAG00000014698	ENSBTAG00000024751	ENSBTAG00000013718	ENSBTAG00000035915	ENSBTAG00000020729
ENSBTAG00000020769	ENSBTAG00000021125	ENSBTAG00000047436	ENSBTAG00000016424	ENSBTAG00000007362	ENSBTAG00000039700	ENSBTAG00000014657
ENSBTAG00000013856	ENSBTAG00000012671	ENSBTAG00000032234	ENSBTAG00000003444	ENSBTAG00000014081	ENSBTAG00000002686	ENSBTAG00000007931
ENSBTAG00000005495	ENSBTAG00000002847	ENSBTAG00000003553	ENSBTAG00000047817	ENSBTAG00000008481	ENSBTAG00000007176	ENSBTAG00000018947
ENSBTAG00000004212	ENSBTAG00000002966	ENSBTAG00000009310	ENSBTAG00000019486	ENSBTAG00000002564	ENSBTAG00000013569	ENSBTAG00000025450
ENSBTAG00000016168	ENSBTAG00000038125	ENSBTAG00000006232	ENSBTAG00000000074	ENSBTAG00000012071	ENSBTAG00000008153	ENSBTAG00000030599
ENSBTAG00000032079	ENSBTAG00000002821	ENSBTAG00000043717	ENSBTAG00000014027	ENSBTAG00000005717	ENSBTAG00000010693	ENSBTAG00000015805
ENSBTAG00000007642	ENSBTAG00000010860	ENSBTAG00000031861	ENSBTAG00000009438	ENSBTAG00000010875	ENSBTAG00000017599	ENSBTAG00000011041
ENSBTAG00000031707	ENSBTAG00000012929	ENSBTAG00000038549	ENSBTAG00000034436	ENSBTAG00000015415	ENSBTAG00000039815	ENSBTAG00000011683
ENSBTAG00000038726	ENSBTAG00000019568	ENSBTAG00000032640	ENSBTAG00000021526	ENSBTAG00000015460	ENSBTAG00000030676	ENSBTAG00000020327
ENSBTAG00000018535	ENSBTAG00000012312	ENSBTAG00000012387	ENSBTAG00000013068	ENSBTAG00000018870	ENSBTAG00000016244	ENSBTAG00000020329
ENSBTAG00000000616	ENSBTAG00000001616	ENSBTAG00000007534	ENSBTAG00000006667	ENSBTAG00000004732	ENSBTAG00000030108	ENSBTAG00000030557
ENSBTAG00000009569	ENSBTAG00000013932	ENSBTAG00000021970	ENSBTAG00000034338	ENSBTAG00000043955	ENSBTAG00000014603	ENSBTAG00000014632
ENSBTAG00000045833	ENSBTAG00000006446	ENSBTAG00000038972	ENSBTAG00000021092	ENSBTAG00000006558	ENSBTAG00000009199	ENSBTAG00000014633
ENSBTAG00000005932	ENSBTAG00000040338	ENSBTAG00000004993	ENSBTAG00000012067	ENSBTAG00000023007	ENSBTAG00000007876	ENSBTAG00000021955
ENSBTAG00000033267	ENSBTAG00000020537	ENSBTAG00000018833	ENSBTAG00000015095	ENSBTAG00000027949	ENSBTAG00000032148	ENSBTAG00000021956
ENSBTAG00000007298	ENSBTAG00000016643	ENSBTAG00000025964	ENSBTAG00000020829	ENSBTAG00000018629	ENSBTAG00000034189	ENSBTAG00000021957
ENSBTAG00000008600	ENSBTAG00000019138	ENSBTAG00000009226	ENSBTAG00000015014	ENSBTAG00000003845	ENSBTAG00000016703	ENSBTAG00000020379
ENSBTAG00000014589	ENSBTAG00000009912	ENSBTAG00000035623	ENSBTAG00000021143	ENSBTAG00000010662	ENSBTAG00000003697	ENSBTAG00000008287
ENSBTAG00000020649	ENSBTAG00000033128	ENSBTAG00000014380	ENSBTAG00000020815	ENSBTAG00000008279	ENSBTAG00000001223	ENSBTAG00000019279
ENSBTAG00000015607	ENSBTAG00000004739	ENSBTAG00000009679	ENSBTAG00000038700	ENSBTAG00000012363	ENSBTAG00000013699	ENSBTAG00000013983
ENSBTAG00000014564	ENSBTAG00000008062	ENSBTAG00000001315	ENSBTAG00000000625	ENSBTAG00000013109	ENSBTAG00000000287	ENSBTAG00000005694
ENSBTAG00000037302	ENSBTAG00000001902	ENSBTAG00000004401	ENSBTAG00000024708	ENSBTAG00000010253	ENSBTAG00000038088	ENSBTAG00000045886
ENSBTAG00000009055	ENSBTAG00000015979	ENSBTAG00000016204	ENSBTAG00000004354	ENSBTAG00000002669	ENSBTAG00000003568	ENSBTAG00000005489
ENSBTAG00000001526	ENSBTAG00000047341	ENSBTAG00000011283	ENSBTAG00000045762	ENSBTAG00000010229	ENSBTAG00000008368	ENSBTAG00000011985
ENSBTAG00000019003	ENSBTAG00000014572	ENSBTAG00000025220	ENSBTAG00000037383	ENSBTAG00000004038	ENSBTAG00000009620	ENSBTAG00000019454
ENSBTAG00000001574	ENSBTAG00000047254	ENSBTAG00000007882	ENSBTAG00000007615	ENSBTAG00000012953	ENSBTAG00000017629	ENSBTAG00000020471
ENSBTAG00000001748	ENSBTAG00000039813	ENSBTAG00000015965	ENSBTAG00000012854	ENSBTAG00000006765	ENSBTAG00000035706	ENSBTAG00000012106
ENSBTAG00000011772	ENSBTAG00000019436	ENSBTAG00000010932	ENSBTAG00000002736	ENSBTAG00000038058	ENSBTAG00000009797	ENSBTAG00000008083
ENSBTAG00000048078	ENSBTAG00000034113	ENSBTAG00000010311	ENSBTAG00000005309	ENSBTAG00000002859	ENSBTAG00000015385	ENSBTAG00000021393
ENSBTAG00000003353	ENSBTAG00000004554	ENSBTAG00000046513	ENSBTAG00000007680	ENSBTAG00000018792	ENSBTAG00000009019	ENSBTAG00000009994
ENSBTAG00000008868	ENSBTAG00000003192	ENSBTAG00000026032	ENSBTAG00000003075	ENSBTAG00000015381	ENSBTAG00000003242	ENSBTAG00000030432
ENSBTAG00000014044	ENSBTAG00000020813	ENSBTAG00000017125	ENSBTAG00000002425	ENSBTAG00000000928	ENSBTAG00000008172	ENSBTAG00000013138
ENSBTAG00000034674	ENSBTAG00000011549	ENSBTAG00000033580	ENSBTAG00000009502	ENSBTAG00000046782	ENSBTAG00000001081	ENSBTAG00000005427
ENSBTAG00000009995	ENSBTAG00000043694	ENSBTAG00000012412	ENSBTAG00000046016	ENSBTAG00000005110	ENSBTAG00000035710	ENSBTAG00000010906
ENSBTAG00000014879	ENSBTAG00000015632	ENSBTAG00000020440	ENSBTAG00000004941	ENSBTAG00000012067	ENSBTAG00000016663	ENSBTAG00000015385
ENSBTAG00000046144	ENSBTAG00000004277	ENSBTAG00000011928	ENSBTAG00000018181	ENSBTAG00000007581	ENSBTAG00000000221	ENSBTAG00000000362
ENSBTAG00000011003	ENSBTAG00000017350	ENSBTAG00000021978	ENSBTAG00000021076	ENSBTAG00000047507	ENSBTAG00000018358	ENSBTAG00000001558
ENSBTAG00000010536	ENSBTAG00000032350	ENSBTAG00000012628	ENSBTAG00000009191	ENSBTAG00000020890	ENSBTAG00000015986	ENSBTAG00000012330
ENSBTAG00000016411	ENSBTAG00000011036	ENSBTAG00000003135	ENSBTAG00000047496	ENSBTAG00000014189	ENSBTAG00000014295	ENSBTAG00000027991
ENSBTAG00000039644	ENSBTAG00000006045	ENSBTAG00000017233	ENSBTAG00000046945	ENSBTAG00000018237	ENSBTAG00000006811	ENSBTAG00000034384
ENSBTAG00000000278	ENSBTAG00000014652	ENSBTAG00000009819	ENSBTAG00000031898	ENSBTAG00000000266	ENSBTAG00000020726	ENSBTAG00000010388
ENSBTAG00000002739	ENSBTAG00000004270	ENSBTAG00000031707	ENSBTAG00000011658	ENSBTAG00000004413	ENSBTAG00000048309	ENSBTAG00000025898
ENSBTAG00000047436	ENSBTAG00000010413	ENSBTAG00000006506	ENSBTAG00000014469	ENSBTAG00000001173	ENSBTAG00000046513	ENSBTAG00000006343
ENSBTAG00000004738	ENSBTAG00000021841	ENSBTAG00000004061	ENSBTAG00000006143	ENSBTAG00000027204	ENSBTAG00000021988	ENSBTAG00000005704
ENSBTAG00000010593	ENSBTAG00000040394	ENSBTAG00000007073	ENSBTAG00000015166	ENSBTAG00000018277	ENSBTAG00000018613	ENSBTAG00000033748
ENSBTAG00000047007	ENSBTAG00000019738	ENSBTAG00000010383	ENSBTAG00000038726	ENSBTAG00000001668	ENSBTAG00000001241	ENSBTAG00000001086
ENSBTAG00000021775	ENSBTAG00000013298	ENSBTAG00000002332	ENSBTAG00000035744	ENSBTAG00000010760	ENSBTAG00000007445	ENSBTAG00000012037
ENSBTAG00000002099	ENSBTAG00000043402	ENSBTAG00000023832	ENSBTAG00000014026	ENSBTAG00000033429	ENSBTAG00000012087	ENSBTAG00000018555
ENSBTAG00000020344	ENSBTAG00000009064	ENSBTAG00000004472	ENSBTAG00000004249	ENSBTAG00000022530	ENSBTAG00000026260	ENSBTAG00000012519
ENSBTAG00000018446	ENSBTAG00000008652	ENSBTAG00000035027	ENSBTAG00000020364	ENSBTAG00000012026	ENSBTAG00000018824	ENSBTAG00000008006
ENSBTAG00000007210	ENSBTAG00000020084	ENSBTAG00000039041	ENSBTAG00000002755	ENSBTAG00000047104	ENSBTAG00000039281	ENSBTAG00000008548
ENSBTAG00000006893	ENSBTAG00000013949	ENSBTAG00000030432	ENSBTAG00000027113	ENSBTAG00000002782	ENSBTAG00000004005	ENSBTAG00000018590
ENSBTAG00000014885	ENSBTAG00000015739	ENSBTAG00000023000	ENSBTAG00000015356	ENSBTAG00000009281	ENSBTAG00000023929	ENSBTAG00000010531
ENSBTAG00000017170	ENSBTAG00000023445	ENSBTAG00000017326	ENSBTAG00000017489	ENSBTAG00000006052	ENSBTAG00000011928	ENSBTAG00000007508
ENSBTAG00000046574	ENSBTAG00000004010	ENSBTAG00000001164	ENSBTAG00000030817	ENSBTAG00000040480	ENSBTAG00000003943	ENSBTAG00000020614
ENSBTAG00000015810	ENSBTAG00000017260	ENSBTAG00000006015	ENSBTAG00000005145	ENSBTAG00000030425	ENSBTAG00000016758	ENSBTAG00000024021
ENSBTAG00000046744	ENSBTAG00000015611	ENSBTAG00000020933	ENSBTAG00000017599	ENSBTAG00000020447	ENSBTAG00000001308	ENSBTAG00000008048
ENSBTAG00000006002	ENSBTAG00000006740	ENSBTAG00000012168	ENSBTAG00000001528	ENSBTAG00000014027	ENSBTAG00000012443	ENSBTAG00000002557
ENSBTAG00000011742	ENSBTAG00000005733	ENSBTAG00000013537	ENSBTAG00000020524	ENSBTAG00000046387	ENSBTAG00000014262	ENSBTAG00000000703
ENSBTAG00000019337	ENSBTAG00000002326	ENSBTAG00000023635	ENSBTAG00000003479	ENSBTAG00000037511	ENSBTAG00000017362	ENSBTAG00000003408
ENSBTAG00000003034	ENSBTAG00000047088	ENSBTAG00000013314	ENSBTAG00000045992	ENSBTAG00000044055	ENSBTAG00000000090	ENSBTAG00000040093
ENSBTAG00000009744	ENSBTAG00000021833	ENSBTAG00000015767	ENSBTAG00000017525	ENSBTAG00000046082	ENSBTAG00000012575	ENSBTAG00000021140
ENSBTAG00000017971	ENSBTAG00000026068	ENSBTAG00000002625	ENSBTAG00000008103	ENSBTAG00000012849	ENSBTAG00000006855	ENSBTAG00000021935
ENSBTAG00000044061	ENSBTAG00000020713	ENSBTAG00000039813	ENSBTAG00000024539	ENSBTAG00000000070	ENSBTAG00000012068	ENSBTAG00000021934
ENSBTAG00000021211	ENSBTAG00000021393	ENSBTAG00000004425	ENSBTAG00000036282	ENSBTAG00000012349	ENSBTAG00000013927	ENSBTAG00000010111
ENSBTAG00000000874	ENSBTAG00000004909	ENSBTAG00000024485	ENSBTAG00000001308	ENSBTAG00000034373	ENSBTAG00000000394	ENSBTAG00000006075
ENSBTAG00000010450	ENSBTAG00000035265	ENSBTAG00000010613	ENSBTAG00000019926	ENSBTAG00000018271	ENSBTAG00000004824	ENSBTAG00000011727
ENSBTAG00000004333	ENSBTAG00000032026	ENSBTAG00000020944	ENSBTAG00000008840	ENSBTAG00000004371	ENSBTAG00000006528	ENSBTAG00000004567
ENSBTAG00000017434	ENSBTAG00000013017	ENSBTAG00000047219	ENSBTAG00000019376	ENSBTAG00000016813	ENSBTAG00000002474	ENSBTAG00000009658
ENSBTAG00000011337	ENSBTAG00000013801	ENSBTAG00000006907	ENSBTAG00000010029	ENSBTAG00000001634	ENSBTAG00000010801	ENSBTAG00000018401
ENSBTAG00000011271	ENSBTAG00000032519	ENSBTAG00000017715	ENSBTAG00000024555	ENSBTAG00000023144	ENSBTAG00000011343	ENSBTAG00000023976
ENSBTAG00000001429	ENSBTAG00000021225	ENSBTAG00000000625	ENSBTAG00000007430	ENSBTAG00000038139	ENSBTAG00000000560	ENSBTAG00000017199
ENSBTAG00000005108	ENSBTAG00000025830	ENSBTAG00000025642	ENSBTAG00000038920	ENSBTAG00000006635	ENSBTAG00000018833	ENSBTAG00000007808
ENSBTAG00000018146	ENSBTAG00000001966	ENSBTAG00000019152	ENSBTAG00000018214	ENSBTAG00000021993	ENSBTAG00000010660	ENSBTAG00000009343
ENSBTAG00000042503	ENSBTAG00000015214	ENSBTAG00000002683	ENSBTAG00000016804	ENSBTAG00000043694	ENSBTAG00000017847	ENSBTAG00000031332
ENSBTAG00000033669	ENSBTAG00000013215	ENSBTAG00000005678	ENSBTAG00000004581	ENSBTAG00000016997	ENSBTAG00000000522	ENSBTAG00000018269
ENSBTAG00000012638	ENSBTAG00000012166	ENSBTAG00000002485	ENSBTAG00000003178	ENSBTAG00000012824	ENSBTAG00000024426	ENSBTAG00000008113
ENSBTAG00000024091	ENSBTAG00000016220	ENSBTAG00000007331	ENSBTAG00000023000	ENSBTAG00000009428	ENSBTAG00000011495	ENSBTAG00000037812
ENSBTAG00000005235	ENSBTAG00000019971	ENSBTAG00000038518	ENSBTAG00000013290	ENSBTAG00000048106	ENSBTAG00000009763	ENSBTAG00000004948
ENSBTAG00000014966	ENSBTAG00000004145	ENSBTAG00000019532	ENSBTAG00000002702	ENSBTAG00000005650	ENSBTAG00000001013	ENSBTAG00000016045
ENSBTAG00000011149	ENSBTAG00000020315	ENSBTAG00000003904	ENSBTAG00000010961	ENSBTAG00000007545	ENSBTAG00000037537	ENSBTAG00000007689
ENSBTAG00000037580	ENSBTAG00000046430	ENSBTAG00000046885	ENSBTAG00000012953	ENSBTAG00000046597	ENSBTAG00000043992	ENSBTAG00000015402
ENSBTAG00000024688	ENSBTAG00000017258	ENSBTAG00000017713	ENSBTAG00000012068	ENSBTAG00000008357	ENSBTAG00000016507	ENSBTAG00000020297
ENSBTAG00000009037	ENSBTAG00000037580	ENSBTAG00000019884	ENSBTAG00000027900	ENSBTAG00000014418	ENSBTAG00000021106	ENSBTAG00000002716
ENSBTAG00000015490	ENSBTAG00000046805	ENSBTAG00000000939	ENSBTAG00000002660	ENSBTAG00000015083	ENSBTAG00000019437	ENSBTAG00000016061
ENSBTAG00000015016	ENSBTAG00000013511	ENSBTAG00000017826	ENSBTAG00000013225	ENSBTAG00000039411	ENSBTAG00000001446	ENSBTAG00000006716
ENSBTAG00000000181	ENSBTAG00000031509	ENSBTAG00000035827	ENSBTAG00000014295	ENSBTAG00000014458	ENSBTAG00000038797	ENSBTAG00000047610
ENSBTAG00000001191	ENSBTAG00000046473	ENSBTAG00000005365	ENSBTAG00000020517	ENSBTAG00000032789	ENSBTAG00000025021	ENSBTAG00000037739
ENSBTAG00000000418	ENSBTAG00000011957	ENSBTAG00000017719	ENSBTAG00000015313	ENSBTAG00000022395	ENSBTAG00000009029	ENSBTAG00000038726
ENSBTAG00000010005	ENSBTAG00000005763	ENSBTAG00000019443	ENSBTAG00000010510	ENSBTAG00000019592	ENSBTAG00000040239	ENSBTAG00000046126
ENSBTAG00000047021	ENSBTAG00000003846	ENSBTAG00000037348	ENSBTAG00000002582	ENSBTAG00000034501	ENSBTAG00000002982	ENSBTAG00000040047
ENSBTAG00000040398	ENSBTAG00000005934	ENSBTAG00000022530	ENSBTAG00000018942	ENSBTAG00000013869	ENSBTAG00000012312	ENSBTAG00000037767
ENSBTAG00000002444	ENSBTAG00000009980	ENSBTAG00000011197	ENSBTAG00000011024	ENSBTAG00000044171	ENSBTAG00000013715	ENSBTAG00000047728
ENSBTAG00000009389	ENSBTAG00000015587	ENSBTAG00000004783	ENSBTAG00000038409	ENSBTAG00000003676	ENSBTAG00000001557	ENSBTAG00000045545
ENSBTAG00000004746	ENSBTAG00000002608	ENSBTAG00000019486	ENSBTAG00000013222	ENSBTAG00000009939	ENSBTAG00000013592	ENSBTAG00000046221
ENSBTAG00000016551	ENSBTAG00000016298	ENSBTAG00000015434	ENSBTAG00000037820	ENSBTAG00000020440	ENSBTAG00000000037	ENSBTAG00000001549
ENSBTAG00000009950	ENSBTAG00000026604	ENSBTAG00000003825	ENSBTAG00000012971	ENSBTAG00000015520	ENSBTAG00000022509	ENSBTAG00000048218
ENSBTAG00000003089	ENSBTAG00000011001	ENSBTAG00000017339	ENSBTAG00000031544	ENSBTAG00000032092	ENSBTAG00000046435	ENSBTAG00000040296
ENSBTAG00000004864	ENSBTAG00000002920	ENSBTAG00000001128	ENSBTAG00000014581	ENSBTAG00000016448	ENSBTAG00000013855	ENSBTAG00000024604
ENSBTAG00000005180	ENSBTAG00000005766	ENSBTAG00000044121	ENSBTAG00000000257	ENSBTAG00000014714	ENSBTAG00000019697	ENSBTAG00000003610
ENSBTAG00000007236	ENSBTAG00000039161	ENSBTAG00000038806	ENSBTAG00000021697	ENSBTAG00000007457	ENSBTAG00000011706	ENSBTAG00000003067
ENSBTAG00000008906	ENSBTAG00000011808	ENSBTAG00000019801	ENSBTAG00000007176	ENSBTAG00000012876	ENSBTAG00000015758	ENSBTAG00000009017
ENSBTAG00000017753	ENSBTAG00000019120	ENSBTAG00000004283	ENSBTAG00000010877	ENSBTAG00000008442	ENSBTAG00000002313	ENSBTAG00000040585
ENSBTAG00000020858	ENSBTAG00000019156	ENSBTAG00000014750	ENSBTAG00000006103	ENSBTAG00000025450	ENSBTAG00000010016	ENSBTAG00000004848
ENSBTAG00000008639	ENSBTAG00000019157	ENSBTAG00000038520	ENSBTAG00000011048	ENSBTAG00000021316	ENSBTAG00000036115	ENSBTAG00000011544
ENSBTAG00000001440	ENSBTAG00000032092	ENSBTAG00000018575	ENSBTAG00000014975	ENSBTAG00000038798	ENSBTAG00000001021	ENSBTAG00000010271
ENSBTAG00000000183	ENSBTAG00000009123	ENSBTAG00000038416	ENSBTAG00000002728	ENSBTAG00000006879	ENSBTAG00000014581	ENSBTAG00000013314
ENSBTAG00000012191	ENSBTAG00000002503	ENSBTAG00000011514	ENSBTAG00000008151	ENSBTAG00000005182	ENSBTAG00000017885	ENSBTAG00000010228
ENSBTAG00000032944	ENSBTAG00000016629	ENSBTAG00000004675	ENSBTAG00000003501	ENSBTAG00000012239	ENSBTAG00000030710	ENSBTAG00000012844
ENSBTAG00000047030	ENSBTAG00000010352	ENSBTAG00000017179	ENSBTAG00000043992	ENSBTAG00000015475	ENSBTAG00000007395	ENSBTAG00000038831
ENSBTAG00000012760	ENSBTAG00000008175	ENSBTAG00000014560	ENSBTAG00000006054	ENSBTAG00000026004	ENSBTAG00000018857	ENSBTAG00000017922
ENSBTAG00000015591	ENSBTAG00000020769	ENSBTAG00000018680	ENSBTAG00000007270	ENSBTAG00000004739	ENSBTAG00000006704	ENSBTAG00000006558
ENSBTAG00000002185	ENSBTAG00000012946	ENSBTAG00000010221	ENSBTAG00000000336	ENSBTAG00000020600	ENSBTAG00000011163	ENSBTAG00000012126
ENSBTAG00000018114	ENSBTAG00000007823	ENSBTAG00000012908	ENSBTAG00000015298	ENSBTAG00000019310	ENSBTAG00000013215	ENSBTAG00000012121
ENSBTAG00000011316	ENSBTAG00000024979	ENSBTAG00000001179	ENSBTAG00000001739	ENSBTAG00000011227	ENSBTAG00000021547	ENSBTAG00000023776
ENSBTAG00000044158	ENSBTAG00000011514	ENSBTAG00000012016	ENSBTAG00000017397	ENSBTAG00000019794	ENSBTAG00000021959	ENSBTAG00000047998
ENSBTAG00000006789	ENSBTAG00000006982	ENSBTAG00000002573	ENSBTAG00000002835	ENSBTAG00000005027	ENSBTAG00000005871	ENSBTAG00000002045
ENSBTAG00000009864	ENSBTAG00000011976	ENSBTAG00000020053	ENSBTAG00000011389	ENSBTAG00000038650	ENSBTAG00000009057	ENSBTAG00000012443
ENSBTAG00000001847	ENSBTAG00000002854	ENSBTAG00000012111	ENSBTAG00000047414	ENSBTAG00000030343	ENSBTAG00000039486	ENSBTAG00000022779
ENSBTAG00000038868	ENSBTAG00000018362	ENSBTAG00000007559	ENSBTAG00000013167	ENSBTAG00000000492	ENSBTAG00000030674	ENSBTAG00000046664
ENSBTAG00000013715	ENSBTAG00000000253	ENSBTAG00000034269	ENSBTAG00000037739	ENSBTAG00000024787	ENSBTAG00000020151	ENSBTAG00000013498
ENSBTAG00000000965	ENSBTAG00000018489	ENSBTAG00000003664	ENSBTAG00000013128	ENSBTAG00000017824	ENSBTAG00000013614	ENSBTAG00000017508
ENSBTAG00000002471	ENSBTAG00000010460	ENSBTAG00000008275	ENSBTAG00000003970	ENSBTAG00000030977	ENSBTAG00000009067	ENSBTAG00000010475
ENSBTAG00000001728	ENSBTAG00000014099	ENSBTAG00000016151	ENSBTAG00000035396	ENSBTAG00000011164	ENSBTAG00000038929	ENSBTAG00000008176
ENSBTAG00000018431	ENSBTAG00000021102	ENSBTAG00000012511	ENSBTAG00000005248	ENSBTAG00000017682	ENSBTAG00000011275	ENSBTAG00000007457
ENSBTAG00000019327	ENSBTAG00000004939	ENSBTAG00000008428	ENSBTAG00000008368	ENSBTAG00000020829	ENSBTAG00000025837	ENSBTAG00000010353
ENSBTAG00000011373	ENSBTAG00000004040	ENSBTAG00000006013	ENSBTAG00000015379	ENSBTAG00000019793	ENSBTAG00000013060	ENSBTAG00000019134
ENSBTAG00000021882	ENSBTAG00000005670	ENSBTAG00000001801	ENSBTAG00000017463	ENSBTAG00000026085	ENSBTAG00000015651	ENSBTAG00000010951
ENSBTAG00000003472	ENSBTAG00000012414	ENSBTAG00000018383	ENSBTAG00000016963	ENSBTAG00000030775	ENSBTAG00000021856	ENSBTAG00000010787
ENSBTAG00000017852	ENSBTAG00000001223	ENSBTAG00000015593	ENSBTAG00000008673	ENSBTAG00000035226	ENSBTAG00000019427	ENSBTAG00000013201
ENSBTAG00000005299	ENSBTAG00000004246	ENSBTAG00000006048	ENSBTAG00000008714	ENSBTAG00000001635	ENSBTAG00000020352	ENSBTAG00000019545
ENSBTAG00000009739	ENSBTAG00000017655	ENSBTAG00000016739	ENSBTAG00000047340	ENSBTAG00000015249	ENSBTAG00000006561	ENSBTAG00000011726
ENSBTAG00000003559	ENSBTAG00000020648	ENSBTAG00000008074	ENSBTAG00000047743	ENSBTAG00000009446	ENSBTAG00000012919	ENSBTAG00000025400
ENSBTAG00000007833	ENSBTAG00000013591	ENSBTAG00000037647	ENSBTAG00000012024	ENSBTAG00000004344	ENSBTAG00000034140	ENSBTAG00000010693
ENSBTAG00000038058	ENSBTAG00000026586	ENSBTAG00000008858	ENSBTAG00000003910	ENSBTAG00000026716	ENSBTAG00000020685	ENSBTAG00000005299
ENSBTAG00000000492	ENSBTAG00000039380	ENSBTAG00000037756	ENSBTAG00000005562	ENSBTAG00000012119	ENSBTAG00000019593	ENSBTAG00000014227
ENSBTAG00000003754	ENSBTAG00000016525	ENSBTAG00000016140	ENSBTAG00000013069	ENSBTAG00000021393	ENSBTAG00000006912	ENSBTAG00000045992
ENSBTAG00000009510	ENSBTAG00000038600	ENSBTAG00000019723	ENSBTAG00000046536	ENSBTAG00000012992	ENSBTAG00000039104	ENSBTAG00000004388
ENSBTAG00000004613	ENSBTAG00000013018	ENSBTAG00000012409	ENSBTAG00000016193	ENSBTAG00000000436	ENSBTAG00000032792	ENSBTAG00000010129
ENSBTAG00000012815	ENSBTAG00000006434	ENSBTAG00000003752	ENSBTAG00000011786	ENSBTAG00000034998	ENSBTAG00000038063	ENSBTAG00000008708
ENSBTAG00000017072	ENSBTAG00000019313	ENSBTAG00000013693	ENSBTAG00000005427	ENSBTAG00000026383	ENSBTAG00000040169	ENSBTAG00000032603
ENSBTAG00000034385	ENSBTAG00000010130	ENSBTAG00000013825	ENSBTAG00000031647	ENSBTAG00000001013	ENSBTAG00000005362	ENSBTAG00000045751
ENSBTAG00000007787	ENSBTAG00000016413	ENSBTAG00000015650	ENSBTAG00000017883	ENSBTAG00000020311	ENSBTAG00000044173	ENSBTAG00000046041
ENSBTAG00000004175	ENSBTAG00000007484	ENSBTAG00000025898	ENSBTAG00000000918	ENSBTAG00000013551	ENSBTAG00000000065	ENSBTAG00000047764
ENSBTAG00000019798	ENSBTAG00000030393	ENSBTAG00000000460	ENSBTAG00000005738	ENSBTAG00000010915	ENSBTAG00000000418	ENSBTAG00000026070
ENSBTAG00000004860	ENSBTAG00000010008	ENSBTAG00000003837	ENSBTAG00000013984	ENSBTAG00000017764	ENSBTAG00000020608	ENSBTAG00000039714
ENSBTAG00000046364	ENSBTAG00000033214	ENSBTAG00000039503	ENSBTAG00000013116	ENSBTAG00000010221	ENSBTAG00000019595	ENSBTAG00000003568
ENSBTAG00000024015	ENSBTAG00000002267	ENSBTAG00000038490	ENSBTAG00000003322	ENSBTAG00000001178	ENSBTAG00000016564	ENSBTAG00000003569
ENSBTAG00000009077	ENSBTAG00000001010	ENSBTAG00000010989	ENSBTAG00000030432	ENSBTAG00000047164	ENSBTAG00000017027	ENSBTAG00000004401
ENSBTAG00000003267	ENSBTAG00000017032	ENSBTAG00000006280	ENSBTAG00000017885	ENSBTAG00000010299	ENSBTAG00000005174	ENSBTAG00000018313
ENSBTAG00000024791	ENSBTAG00000033313	ENSBTAG00000024042	ENSBTAG00000019139	ENSBTAG00000002170	ENSBTAG00000038523	ENSBTAG00000020412
ENSBTAG00000039789	ENSBTAG00000015905	ENSBTAG00000004237	ENSBTAG00000016800	ENSBTAG00000046911	ENSBTAG00000013226	ENSBTAG00000012168
ENSBTAG00000000799	ENSBTAG00000016327	ENSBTAG00000017083	ENSBTAG00000013699	ENSBTAG00000006801	ENSBTAG00000024420	ENSBTAG00000032234
ENSBTAG00000005719	ENSBTAG00000003063	ENSBTAG00000005248	ENSBTAG00000025856	ENSBTAG00000045861	ENSBTAG00000047164	ENSBTAG00000010395
ENSBTAG00000010306	ENSBTAG00000003652	ENSBTAG00000006659	ENSBTAG00000039809	ENSBTAG00000017719	ENSBTAG00000001892	ENSBTAG00000001589
ENSBTAG00000047198	ENSBTAG00000001429	ENSBTAG00000039050	ENSBTAG00000020359	ENSBTAG00000012846	ENSBTAG00000011389	ENSBTAG00000025246
ENSBTAG00000015996	ENSBTAG00000015475	ENSBTAG00000006999	ENSBTAG00000007581	ENSBTAG00000021073	ENSBTAG00000018125	ENSBTAG00000010672
ENSBTAG00000003930	ENSBTAG00000010550	ENSBTAG00000000275	ENSBTAG00000045488	ENSBTAG00000021617	ENSBTAG00000009789	ENSBTAG00000046552
ENSBTAG00000008271	ENSBTAG00000013400	ENSBTAG00000045556	ENSBTAG00000021568	ENSBTAG00000009833	ENSBTAG00000046957	ENSBTAG00000007066
ENSBTAG00000007350	ENSBTAG00000006561	ENSBTAG00000026148	ENSBTAG00000047713	ENSBTAG00000007262	ENSBTAG00000007758	ENSBTAG00000037786
ENSBTAG00000017814	ENSBTAG00000016800	ENSBTAG00000015778	ENSBTAG00000000087	ENSBTAG00000007749	ENSBTAG00000007142	ENSBTAG00000044027
ENSBTAG00000003592	ENSBTAG00000005300	ENSBTAG00000032918	ENSBTAG00000038761	ENSBTAG00000016879	ENSBTAG00000017141	ENSBTAG00000020389
ENSBTAG00000004099	ENSBTAG00000018160	ENSBTAG00000006998	ENSBTAG00000004637	ENSBTAG00000007808	ENSBTAG00000011435	ENSBTAG00000008880
ENSBTAG00000018658	ENSBTAG00000018072	ENSBTAG00000009472	ENSBTAG00000003531	ENSBTAG00000019697	ENSBTAG00000015240	ENSBTAG00000005925
ENSBTAG00000011808	ENSBTAG00000000573	ENSBTAG00000018446	ENSBTAG00000001446	ENSBTAG00000047367	ENSBTAG00000010860	ENSBTAG00000025220
ENSBTAG00000033153	ENSBTAG00000039075	ENSBTAG00000007520	ENSBTAG00000018502	ENSBTAG00000010341	ENSBTAG00000003634	ENSBTAG00000018237
ENSBTAG00000015558	ENSBTAG00000008513	ENSBTAG00000004936	ENSBTAG00000020195	ENSBTAG00000006638	ENSBTAG00000003051	ENSBTAG00000012019
ENSBTAG00000016951	ENSBTAG00000009749	ENSBTAG00000001855	ENSBTAG00000005444	ENSBTAG00000010285	ENSBTAG00000012938	ENSBTAG00000012849
ENSBTAG00000020860	ENSBTAG00000020344	ENSBTAG00000017044	ENSBTAG00000014349	ENSBTAG00000012439	ENSBTAG00000021177	ENSBTAG00000007298
ENSBTAG00000043867	ENSBTAG00000046732	ENSBTAG00000001504	ENSBTAG00000009975	ENSBTAG00000013732	ENSBTAG00000039906	ENSBTAG00000044184
ENSBTAG00000046397	ENSBTAG00000017296	ENSBTAG00000018093	ENSBTAG00000003066	ENSBTAG00000046561	ENSBTAG00000012977	ENSBTAG00000016385
ENSBTAG00000013215	ENSBTAG00000011944	ENSBTAG00000008112	ENSBTAG00000047003	ENSBTAG00000020667	ENSBTAG00000001618	ENSBTAG00000019645
ENSBTAG00000014645	ENSBTAG00000002578	ENSBTAG00000007878	ENSBTAG00000000223	ENSBTAG00000009516	ENSBTAG00000030962	ENSBTAG00000019961
ENSBTAG00000018137	ENSBTAG00000020363	ENSBTAG00000011315	ENSBTAG00000015408	ENSBTAG00000037844	ENSBTAG00000015513	ENSBTAG00000019964
ENSBTAG00000000679	ENSBTAG00000015840	ENSBTAG00000006611	ENSBTAG00000015912	ENSBTAG00000010420	ENSBTAG00000021292	ENSBTAG00000020858
ENSBTAG00000015405	ENSBTAG00000047944	ENSBTAG00000020447	ENSBTAG00000034366	ENSBTAG00000004407	ENSBTAG00000014503	ENSBTAG00000013116
ENSBTAG00000017833	ENSBTAG00000020630	ENSBTAG00000018557	ENSBTAG00000007842	ENSBTAG00000015835	ENSBTAG00000013033	ENSBTAG00000021614
ENSBTAG00000006824	ENSBTAG00000020944	ENSBTAG00000027759	ENSBTAG00000009650	ENSBTAG00000046329	ENSBTAG00000008810	ENSBTAG00000003319
ENSBTAG00000015222	ENSBTAG00000037937	ENSBTAG00000014774	ENSBTAG00000027118	ENSBTAG00000030556	ENSBTAG00000011667	ENSBTAG00000034441
ENSBTAG00000011883	ENSBTAG00000002332	ENSBTAG00000045132	ENSBTAG00000009510	ENSBTAG00000009693	ENSBTAG00000020363	ENSBTAG00000000939
ENSBTAG00000005243	ENSBTAG00000009844	ENSBTAG00000001822	ENSBTAG00000014059	ENSBTAG00000009637	ENSBTAG00000019322	ENSBTAG00000027506
ENSBTAG00000014611	ENSBTAG00000004052	ENSBTAG00000044105	ENSBTAG00000015557	ENSBTAG00000016980	ENSBTAG00000045948	ENSBTAG00000000686
ENSBTAG00000007066	ENSBTAG00000000246	ENSBTAG00000031915	ENSBTAG00000022954	ENSBTAG00000046765	ENSBTAG00000003359	ENSBTAG00000023169
ENSBTAG00000001839	ENSBTAG00000010178	ENSBTAG00000017507	ENSBTAG00000033190	ENSBTAG00000017073	ENSBTAG00000016396	ENSBTAG00000004354
ENSBTAG00000012121	ENSBTAG00000014324	ENSBTAG00000009093	ENSBTAG00000019625	ENSBTAG00000003012	ENSBTAG00000046718	ENSBTAG00000008650
ENSBTAG00000025391	ENSBTAG00000000613	ENSBTAG00000012068	ENSBTAG00000006810	ENSBTAG00000002935	ENSBTAG00000020748	ENSBTAG00000019511
ENSBTAG00000001504	ENSBTAG00000009355	ENSBTAG00000021306	ENSBTAG00000019924	ENSBTAG00000002739	ENSBTAG00000011611	ENSBTAG00000019509
ENSBTAG00000016274	ENSBTAG00000015715	ENSBTAG00000005523	ENSBTAG00000018727	ENSBTAG00000030557	ENSBTAG00000039821	ENSBTAG00000000288
ENSBTAG00000047303	ENSBTAG00000024162	ENSBTAG00000000584	ENSBTAG00000004178	ENSBTAG00000008493	ENSBTAG00000006805	ENSBTAG00000039571
ENSBTAG00000004770	ENSBTAG00000010111	ENSBTAG00000025221	ENSBTAG00000016666	ENSBTAG00000040399	ENSBTAG00000020635	ENSBTAG00000008937
ENSBTAG00000011966	ENSBTAG00000007904	ENSBTAG00000005161	ENSBTAG00000040046	ENSBTAG00000016331	ENSBTAG00000021487	ENSBTAG00000014075
ENSBTAG00000025068	ENSBTAG00000046332	ENSBTAG00000011471	ENSBTAG00000013716	ENSBTAG00000038132	ENSBTAG00000023529	ENSBTAG00000005915
ENSBTAG00000024199	ENSBTAG00000008126	ENSBTAG00000021769	ENSBTAG00000016388	ENSBTAG00000030966	ENSBTAG00000030548	ENSBTAG00000017012
ENSBTAG00000004714	ENSBTAG00000000886	ENSBTAG00000019062	ENSBTAG00000007599	ENSBTAG00000019225	ENSBTAG00000035985	ENSBTAG00000008288
ENSBTAG00000045542	ENSBTAG00000020583	ENSBTAG00000021260	ENSBTAG00000045610	ENSBTAG00000010822	ENSBTAG00000047107	ENSBTAG00000023216
ENSBTAG00000013498	ENSBTAG00000038489	ENSBTAG00000039005	ENSBTAG00000014589	ENSBTAG00000020611	ENSBTAG00000020956	ENSBTAG00000021857
ENSBTAG00000014402	ENSBTAG00000017814	ENSBTAG00000003848	ENSBTAG00000010338	ENSBTAG00000011417	ENSBTAG00000019685	ENSBTAG00000003640
ENSBTAG00000034089	ENSBTAG00000002685	ENSBTAG00000037907	ENSBTAG00000015694	ENSBTAG00000007329	ENSBTAG00000002341	ENSBTAG00000020800
ENSBTAG00000016799	ENSBTAG00000001868	ENSBTAG00000004337	ENSBTAG00000016331	ENSBTAG00000010610	ENSBTAG00000009273	ENSBTAG00000007602
ENSBTAG00000020093	ENSBTAG00000019378	ENSBTAG00000027205	ENSBTAG00000009049	ENSBTAG00000039141	ENSBTAG00000005493	ENSBTAG00000005072
ENSBTAG00000046708	ENSBTAG00000011959	ENSBTAG00000005891	ENSBTAG00000010667	ENSBTAG00000045268	ENSBTAG00000045802	ENSBTAG00000007678
ENSBTAG00000016805	ENSBTAG00000017431	ENSBTAG00000009169	ENSBTAG00000017061	ENSBTAG00000038858	ENSBTAG00000001898	ENSBTAG00000009871
ENSBTAG00000018297	ENSBTAG00000008025	ENSBTAG00000017012	ENSBTAG00000013778	ENSBTAG00000011908	ENSBTAG00000016776	ENSBTAG00000008826
ENSBTAG00000016823	ENSBTAG00000008849	ENSBTAG00000001826	ENSBTAG00000003850	ENSBTAG00000021272	ENSBTAG00000013884	ENSBTAG00000005202
ENSBTAG00000040061	ENSBTAG00000012192	ENSBTAG00000044125	ENSBTAG00000026986	ENSBTAG00000016017	ENSBTAG00000007599	ENSBTAG00000009291
ENSBTAG00000010745	ENSBTAG00000016747	ENSBTAG00000018729	ENSBTAG00000011822	ENSBTAG00000014859	ENSBTAG00000015066	ENSBTAG00000014178
ENSBTAG00000009245	ENSBTAG00000045702	ENSBTAG00000003075	ENSBTAG00000024426	ENSBTAG00000002089	ENSBTAG00000016164	ENSBTAG00000011304
ENSBTAG00000017517	ENSBTAG00000019938	ENSBTAG00000021445	ENSBTAG00000035827	ENSBTAG00000017121	ENSBTAG00000030632	ENSBTAG00000012407
ENSBTAG00000034940	ENSBTAG00000017746	ENSBTAG00000019140	ENSBTAG00000006060	ENSBTAG00000013224	ENSBTAG00000009851	ENSBTAG00000004207
ENSBTAG00000046954	ENSBTAG00000007166	ENSBTAG00000014881	ENSBTAG00000015392	ENSBTAG00000015587	ENSBTAG00000030482	ENSBTAG00000032704
ENSBTAG00000014605	ENSBTAG00000004912	ENSBTAG00000019530	ENSBTAG00000004327	ENSBTAG00000004705	ENSBTAG00000048259	ENSBTAG00000009881
ENSBTAG00000021643	ENSBTAG00000027204	ENSBTAG00000020615	ENSBTAG00000017664	ENSBTAG00000042310	ENSBTAG00000032613	ENSBTAG00000004625
ENSBTAG00000043829	ENSBTAG00000010989	ENSBTAG00000020831	ENSBTAG00000023163	ENSBTAG00000048276	ENSBTAG00000026371	ENSBTAG00000039071
ENSBTAG00000009343	ENSBTAG00000001815	ENSBTAG00000002444	ENSBTAG00000006434	ENSBTAG00000004539	ENSBTAG00000047770	ENSBTAG00000019197
ENSBTAG00000014111	ENSBTAG00000018711	ENSBTAG00000012312	ENSBTAG00000019044	ENSBTAG00000001429	ENSBTAG00000047996	ENSBTAG00000039643
ENSBTAG00000006860	ENSBTAG00000013990	ENSBTAG00000021130	ENSBTAG00000008423	ENSBTAG00000008639	ENSBTAG00000017378	ENSBTAG00000015188
ENSBTAG00000002847	ENSBTAG00000014859	ENSBTAG00000013464	ENSBTAG00000018009	ENSBTAG00000011514	ENSBTAG00000014611	ENSBTAG00000002685
ENSBTAG00000019621	ENSBTAG00000014355	ENSBTAG00000012019	ENSBTAG00000026716	ENSBTAG00000008092	ENSBTAG00000019244	ENSBTAG00000005111
ENSBTAG00000022004	ENSBTAG00000046285	ENSBTAG00000000988	ENSBTAG00000006864	ENSBTAG00000011811	ENSBTAG00000000527	ENSBTAG00000045520
ENSBTAG00000018207	ENSBTAG00000003112	ENSBTAG00000016525	ENSBTAG00000047532	ENSBTAG00000005495	ENSBTAG00000006487	ENSBTAG00000015058
ENSBTAG00000017764	ENSBTAG00000009405	ENSBTAG00000014792	ENSBTAG00000039803	ENSBTAG00000009733	ENSBTAG00000019805	ENSBTAG00000018784
ENSBTAG00000001829	ENSBTAG00000010277	ENSBTAG00000021807	ENSBTAG00000004330	ENSBTAG00000003788	ENSBTAG00000003297	ENSBTAG00000018783
ENSBTAG00000009376	ENSBTAG00000016032	ENSBTAG00000010379	ENSBTAG00000045832	ENSBTAG00000010353	ENSBTAG00000000977	ENSBTAG00000005937
ENSBTAG00000010129	ENSBTAG00000004822	ENSBTAG00000030423	ENSBTAG00000034373	ENSBTAG00000001224	ENSBTAG00000047634	ENSBTAG00000038412
ENSBTAG00000009305	ENSBTAG00000000793	ENSBTAG00000030710	ENSBTAG00000000942	ENSBTAG00000011237	ENSBTAG00000007273	ENSBTAG00000038453
ENSBTAG00000034917	ENSBTAG00000017167	ENSBTAG00000003172	ENSBTAG00000030632	ENSBTAG00000018025	ENSBTAG00000040438	ENSBTAG00000017098
ENSBTAG00000030881	ENSBTAG00000018203	ENSBTAG00000007826	ENSBTAG00000007063	ENSBTAG00000010924	ENSBTAG00000010306	ENSBTAG00000031361
ENSBTAG00000021469	ENSBTAG00000024493	ENSBTAG00000020348	ENSBTAG00000018237	ENSBTAG00000021339	ENSBTAG00000007522	ENSBTAG00000031354
ENSBTAG00000013175	ENSBTAG00000005526	ENSBTAG00000002590	ENSBTAG00000018085	ENSBTAG00000030817	ENSBTAG00000018831	ENSBTAG00000000512
ENSBTAG00000011538	ENSBTAG00000012715	ENSBTAG00000012326	ENSBTAG00000010935	ENSBTAG00000019509	ENSBTAG00000026437	ENSBTAG00000003946
ENSBTAG00000009895	ENSBTAG00000001396	ENSBTAG00000008625	ENSBTAG00000047483	ENSBTAG00000012116	ENSBTAG00000017711	ENSBTAG00000006670
ENSBTAG00000027759	ENSBTAG00000039313	ENSBTAG00000000841	ENSBTAG00000045795	ENSBTAG00000045916	ENSBTAG00000004342	ENSBTAG00000005571
ENSBTAG00000038674	ENSBTAG00000013857	ENSBTAG00000046807	ENSBTAG00000003867	ENSBTAG00000047646	ENSBTAG00000023000	ENSBTAG00000000528
ENSBTAG00000004777	ENSBTAG00000000964	ENSBTAG00000020858	ENSBTAG00000040116	ENSBTAG00000011197	ENSBTAG00000017759	ENSBTAG00000003209
ENSBTAG00000013011	ENSBTAG00000004080	ENSBTAG00000020451	ENSBTAG00000038088	ENSBTAG00000003493	ENSBTAG00000000570	ENSBTAG00000044744
ENSBTAG00000012397	ENSBTAG00000005106	ENSBTAG00000003171	ENSBTAG00000019818	ENSBTAG00000010598	ENSBTAG00000008937	ENSBTAG00000014345
ENSBTAG00000021699	ENSBTAG00000006532	ENSBTAG00000040140	ENSBTAG00000018644	ENSBTAG00000016315	ENSBTAG00000015195	ENSBTAG00000030802
ENSBTAG00000018126	ENSBTAG00000044796	ENSBTAG00000021106	ENSBTAG00000017901	ENSBTAG00000000675	ENSBTAG00000015868	ENSBTAG00000002942
ENSBTAG00000007235	ENSBTAG00000012355	ENSBTAG00000006064	ENSBTAG00000019160	ENSBTAG00000004954	ENSBTAG00000014103	ENSBTAG00000013114
ENSBTAG00000008342	ENSBTAG00000012558	ENSBTAG00000001815	ENSBTAG00000048230	ENSBTAG00000010830	ENSBTAG00000017026	ENSBTAG00000015609
ENSBTAG00000020033	ENSBTAG00000042096	ENSBTAG00000001081	ENSBTAG00000014611	ENSBTAG00000001564	ENSBTAG00000015917	ENSBTAG00000007962
ENSBTAG00000037831	ENSBTAG00000000286	ENSBTAG00000004351	ENSBTAG00000012516	ENSBTAG00000004787	ENSBTAG00000003532	ENSBTAG00000030564
ENSBTAG00000013740	ENSBTAG00000014773	ENSBTAG00000038978	ENSBTAG00000045596	ENSBTAG00000007652	ENSBTAG00000018464	ENSBTAG00000030556
ENSBTAG00000016255	ENSBTAG00000000031	ENSBTAG00000045948	ENSBTAG00000019520	ENSBTAG00000017505	ENSBTAG00000009218	ENSBTAG00000048001
ENSBTAG00000016324	ENSBTAG00000019900	ENSBTAG00000040296	ENSBTAG00000000765	ENSBTAG00000016505	ENSBTAG00000013498	ENSBTAG00000045727
ENSBTAG00000006139	ENSBTAG00000009711	ENSBTAG00000004303	ENSBTAG00000019743	ENSBTAG00000005476	ENSBTAG00000037375	ENSBTAG00000008421
ENSBTAG00000046160	ENSBTAG00000014081	ENSBTAG00000005433	ENSBTAG00000018557	ENSBTAG00000002104	ENSBTAG00000025718	ENSBTAG00000019864
ENSBTAG00000015915	ENSBTAG00000014600	ENSBTAG00000017078	ENSBTAG00000021072	ENSBTAG00000010667	ENSBTAG00000021462	ENSBTAG00000000158
ENSBTAG00000008636	ENSBTAG00000023670	ENSBTAG00000039727	ENSBTAG00000005026	ENSBTAG00000005021	ENSBTAG00000010787	ENSBTAG00000015374
ENSBTAG00000005105	ENSBTAG00000015038	ENSBTAG00000004269	ENSBTAG00000013949	ENSBTAG00000007016	ENSBTAG00000020606	ENSBTAG00000018218
ENSBTAG00000002888	ENSBTAG00000019794	ENSBTAG00000005542	ENSBTAG00000006893	ENSBTAG00000033803	ENSBTAG00000006366	ENSBTAG00000048078
ENSBTAG00000000848	ENSBTAG00000001956	ENSBTAG00000037389	ENSBTAG00000013916	ENSBTAG00000016140	ENSBTAG00000021052	ENSBTAG00000002181
ENSBTAG00000007910	ENSBTAG00000044172	ENSBTAG00000019137	ENSBTAG00000008862	ENSBTAG00000047654	ENSBTAG00000008083	ENSBTAG00000017731
ENSBTAG00000015479	ENSBTAG00000044107	ENSBTAG00000015235	ENSBTAG00000020688	ENSBTAG00000001104	ENSBTAG00000039497	ENSBTAG00000001156
ENSBTAG00000004716	ENSBTAG00000040063	ENSBTAG00000009822	ENSBTAG00000012262	ENSBTAG00000004613	ENSBTAG00000000246	ENSBTAG00000000711
ENSBTAG00000046225	ENSBTAG00000034501	ENSBTAG00000009362	ENSBTAG00000015908	ENSBTAG00000020568	ENSBTAG00000030322	ENSBTAG00000000707
ENSBTAG00000009302	ENSBTAG00000012549	ENSBTAG00000018449	ENSBTAG00000008098	ENSBTAG00000019071	ENSBTAG00000021675	ENSBTAG00000007823
ENSBTAG00000022360	ENSBTAG00000032047	ENSBTAG00000007988	ENSBTAG00000015505	ENSBTAG00000000601	ENSBTAG00000013078	ENSBTAG00000010548
ENSBTAG00000018742	ENSBTAG00000011011	ENSBTAG00000011899	ENSBTAG00000018415	ENSBTAG00000006780	ENSBTAG00000025068	ENSBTAG00000020667
ENSBTAG00000000987	ENSBTAG00000009748	ENSBTAG00000007953	ENSBTAG00000008169	ENSBTAG00000036260	ENSBTAG00000014300	ENSBTAG00000007731
ENSBTAG00000020329	ENSBTAG00000017676	ENSBTAG00000004387	ENSBTAG00000013663	ENSBTAG00000039787	ENSBTAG00000019569	ENSBTAG00000014600
ENSBTAG00000044744	ENSBTAG00000001321	ENSBTAG00000006912	ENSBTAG00000016283	ENSBTAG00000002982	ENSBTAG00000004685	ENSBTAG00000003185
ENSBTAG00000038084	ENSBTAG00000011101	ENSBTAG00000012921	ENSBTAG00000002907	ENSBTAG00000001446	ENSBTAG00000003447	ENSBTAG00000020801
ENSBTAG00000046698	ENSBTAG00000030029	ENSBTAG00000023971	ENSBTAG00000043442	ENSBTAG00000010033	ENSBTAG00000039153	ENSBTAG00000017478
ENSBTAG00000012186	ENSBTAG00000010976	ENSBTAG00000027727	ENSBTAG00000009129	ENSBTAG00000009226	ENSBTAG00000016844	ENSBTAG00000037897
ENSBTAG00000007245	ENSBTAG00000027775	ENSBTAG00000005925	ENSBTAG00000004895	ENSBTAG00000022580	ENSBTAG00000013302	ENSBTAG00000008409
ENSBTAG00000004517	ENSBTAG00000016662	ENSBTAG00000006487	ENSBTAG00000014044	ENSBTAG00000000421	ENSBTAG00000017618	ENSBTAG00000020405
ENSBTAG00000016113	ENSBTAG00000038494	ENSBTAG00000026111	ENSBTAG00000000628	ENSBTAG00000000119	ENSBTAG00000032331	ENSBTAG00000005585
ENSBTAG00000002606	ENSBTAG00000011986	ENSBTAG00000038340	ENSBTAG00000001777	ENSBTAG00000019876	ENSBTAG00000039509	ENSBTAG00000005877
ENSBTAG00000014455	ENSBTAG00000038920	ENSBTAG00000020605	ENSBTAG00000007958	ENSBTAG00000018365	ENSBTAG00000004948	ENSBTAG00000026309
ENSBTAG00000020626	ENSBTAG00000046379	ENSBTAG00000005681	ENSBTAG00000007333	ENSBTAG00000004909	ENSBTAG00000012794	ENSBTAG00000019892
ENSBTAG00000008158	ENSBTAG00000018629	ENSBTAG00000030706	ENSBTAG00000009974	ENSBTAG00000015406	ENSBTAG00000015164	ENSBTAG00000044106
ENSBTAG00000026585	ENSBTAG00000039340	ENSBTAG00000003718	ENSBTAG00000006721	ENSBTAG00000012106	ENSBTAG00000038268	ENSBTAG00000017019
ENSBTAG00000016529	ENSBTAG00000004294	ENSBTAG00000003185	ENSBTAG00000043511	ENSBTAG00000002888	ENSBTAG00000000900	ENSBTAG00000008693
ENSBTAG00000009833	ENSBTAG00000035230	ENSBTAG00000003051	ENSBTAG00000044195	ENSBTAG00000044027	ENSBTAG00000006630	ENSBTAG00000027760
ENSBTAG00000015014	ENSBTAG00000004613	ENSBTAG00000000888	ENSBTAG00000047568	ENSBTAG00000030898	ENSBTAG00000017505	ENSBTAG00000002448
ENSBTAG00000002746	ENSBTAG00000014329	ENSBTAG00000017201	ENSBTAG00000011392	ENSBTAG00000019198	ENSBTAG00000009539	ENSBTAG00000017492
ENSBTAG00000008924	ENSBTAG00000006666	ENSBTAG00000021090	ENSBTAG00000014826	ENSBTAG00000001513	ENSBTAG00000003272	ENSBTAG00000005560
ENSBTAG00000007309	ENSBTAG00000031278	ENSBTAG00000046552	ENSBTAG00000003791	ENSBTAG00000004624	ENSBTAG00000005321	ENSBTAG00000026306
ENSBTAG00000017183	ENSBTAG00000005138	ENSBTAG00000000008	ENSBTAG00000000928	ENSBTAG00000012628	ENSBTAG00000005961	ENSBTAG00000000878
ENSBTAG00000039566	ENSBTAG00000008639	ENSBTAG00000010809	ENSBTAG00000003865	ENSBTAG00000012192	ENSBTAG00000031111	ENSBTAG00000003450
ENSBTAG00000002385	ENSBTAG00000012554	ENSBTAG00000006343	ENSBTAG00000012822	ENSBTAG00000033182	ENSBTAG00000038521	ENSBTAG00000003454
ENSBTAG00000019368	ENSBTAG00000000727	ENSBTAG00000016228	ENSBTAG00000003319	ENSBTAG00000046697	ENSBTAG00000006868	ENSBTAG00000003460
ENSBTAG00000045948	ENSBTAG00000003036	ENSBTAG00000018028	ENSBTAG00000008650	ENSBTAG00000036016	ENSBTAG00000003856	ENSBTAG00000022539
ENSBTAG00000019132	ENSBTAG00000010163	ENSBTAG00000024639	ENSBTAG00000000522	ENSBTAG00000015416	ENSBTAG00000012355	ENSBTAG00000011203
ENSBTAG00000047314	ENSBTAG00000018575	ENSBTAG00000005493	ENSBTAG00000009315	ENSBTAG00000023529	ENSBTAG00000014334	ENSBTAG00000047303
ENSBTAG00000014130	ENSBTAG00000016131	ENSBTAG00000017181	ENSBTAG00000048020	ENSBTAG00000016854	ENSBTAG00000004596	ENSBTAG00000044050
ENSBTAG00000032637	ENSBTAG00000030519	ENSBTAG00000021491	ENSBTAG00000026290	ENSBTAG00000018694	ENSBTAG00000021393	ENSBTAG00000015637
ENSBTAG00000017824	ENSBTAG00000005960	ENSBTAG00000009855	ENSBTAG00000017627	ENSBTAG00000006197	ENSBTAG00000018361	ENSBTAG00000004954
ENSBTAG00000011504	ENSBTAG00000005339	ENSBTAG00000002341	ENSBTAG00000015012	ENSBTAG00000003130	ENSBTAG00000004965	ENSBTAG00000017529
ENSBTAG00000007767	ENSBTAG00000011626	ENSBTAG00000010291	ENSBTAG00000014555	ENSBTAG00000011587	ENSBTAG00000012781	ENSBTAG00000000948
ENSBTAG00000014470	ENSBTAG00000026929	ENSBTAG00000019129	ENSBTAG00000000527	ENSBTAG00000023169	ENSBTAG00000004167	ENSBTAG00000021841
ENSBTAG00000005923	ENSBTAG00000048109	ENSBTAG00000000214	ENSBTAG00000023600	ENSBTAG00000016800	ENSBTAG00000010644	ENSBTAG00000026283
ENSBTAG00000007139	ENSBTAG00000004097	ENSBTAG00000003097	ENSBTAG00000036175	ENSBTAG00000007439	ENSBTAG00000019139	ENSBTAG00000007534
ENSBTAG00000020798	ENSBTAG00000004059	ENSBTAG00000011659	ENSBTAG00000012804	ENSBTAG00000021775	ENSBTAG00000047840	ENSBTAG00000018557
ENSBTAG00000008721	ENSBTAG00000031430	ENSBTAG00000005304	ENSBTAG00000021538	ENSBTAG00000006707	ENSBTAG00000015198	ENSBTAG00000001299
ENSBTAG00000002982	ENSBTAG00000020658	ENSBTAG00000002765	ENSBTAG00000002107	ENSBTAG00000020837	ENSBTAG00000037424	ENSBTAG00000015901
ENSBTAG00000022689	ENSBTAG00000017339	ENSBTAG00000038992	ENSBTAG00000021675	ENSBTAG00000017167	ENSBTAG00000004297	ENSBTAG00000008629
ENSBTAG00000016305	ENSBTAG00000017125	ENSBTAG00000014262	ENSBTAG00000020141	ENSBTAG00000019446	ENSBTAG00000017013	ENSBTAG00000011614
ENSBTAG00000038981	ENSBTAG00000005064	ENSBTAG00000037603	ENSBTAG00000017069	ENSBTAG00000010131	ENSBTAG00000047679	ENSBTAG00000015229
ENSBTAG00000005199	ENSBTAG00000002948	ENSBTAG00000043971	ENSBTAG00000047181	ENSBTAG00000015980	ENSBTAG00000019870	ENSBTAG00000021009
ENSBTAG00000031741	ENSBTAG00000026543	ENSBTAG00000019369	ENSBTAG00000021260	ENSBTAG00000020327	ENSBTAG00000017627	ENSBTAG00000033128
ENSBTAG00000009698	ENSBTAG00000045521	ENSBTAG00000009387	ENSBTAG00000010420	ENSBTAG00000032148	ENSBTAG00000045542	ENSBTAG00000044080
ENSBTAG00000021815	ENSBTAG00000026307	ENSBTAG00000016244	ENSBTAG00000023007	ENSBTAG00000019870	ENSBTAG00000019926	ENSBTAG00000022169
ENSBTAG00000019008	ENSBTAG00000007896	ENSBTAG00000020956	ENSBTAG00000002883	ENSBTAG00000031041	ENSBTAG00000010760	ENSBTAG00000004720
ENSBTAG00000003061	ENSBTAG00000023374	ENSBTAG00000046614	ENSBTAG00000004685	ENSBTAG00000006943	ENSBTAG00000008318	ENSBTAG00000032881
ENSBTAG00000018245	ENSBTAG00000038215	ENSBTAG00000008357	ENSBTAG00000005882	ENSBTAG00000024826	ENSBTAG00000014828	ENSBTAG00000001808
ENSBTAG00000015917	ENSBTAG00000015128	ENSBTAG00000017419	ENSBTAG00000038674	ENSBTAG00000019987	ENSBTAG00000006408	ENSBTAG00000048138
ENSBTAG00000018069	ENSBTAG00000020327	ENSBTAG00000046233	ENSBTAG00000047238	ENSBTAG00000012464	ENSBTAG00000002977	ENSBTAG00000011298
ENSBTAG00000008172	ENSBTAG00000045548	ENSBTAG00000013495	ENSBTAG00000018160	ENSBTAG00000020106	ENSBTAG00000003353	ENSBTAG00000048040
ENSBTAG00000025898	ENSBTAG00000011266	ENSBTAG00000009191	ENSBTAG00000020236	ENSBTAG00000014751	ENSBTAG00000047566	ENSBTAG00000040496
ENSBTAG00000023411	ENSBTAG00000027020	ENSBTAG00000023929	ENSBTAG00000045590	ENSBTAG00000017366	ENSBTAG00000019376	ENSBTAG00000032982
ENSBTAG00000017746	ENSBTAG00000009242	ENSBTAG00000047190	ENSBTAG00000015834	ENSBTAG00000047625	ENSBTAG00000011092	ENSBTAG00000032944
ENSBTAG00000012907	ENSBTAG00000004129	ENSBTAG00000015606	ENSBTAG00000047730	ENSBTAG00000021686	ENSBTAG00000001133	ENSBTAG00000008842
ENSBTAG00000019090	ENSBTAG00000021857	ENSBTAG00000001706	ENSBTAG00000014805	ENSBTAG00000016063	ENSBTAG00000046808	ENSBTAG00000012608
ENSBTAG00000017662	ENSBTAG00000023912	ENSBTAG00000006446	ENSBTAG00000030286	ENSBTAG00000038340	ENSBTAG00000014329	ENSBTAG00000004411
ENSBTAG00000019302	ENSBTAG00000048015	ENSBTAG00000000698	ENSBTAG00000015713	ENSBTAG00000016776	ENSBTAG00000014093	ENSBTAG00000008280
ENSBTAG00000046430	ENSBTAG00000008577	ENSBTAG00000021984	ENSBTAG00000038234	ENSBTAG00000006246	ENSBTAG00000015133	ENSBTAG00000003885
ENSBTAG00000020482	ENSBTAG00000008647	ENSBTAG00000005111	ENSBTAG00000015343	ENSBTAG00000039533	ENSBTAG00000020266	ENSBTAG00000016284
ENSBTAG00000015791	ENSBTAG00000016519	ENSBTAG00000013287	ENSBTAG00000037831	ENSBTAG00000000522	ENSBTAG00000010477	ENSBTAG00000043511
ENSBTAG00000004783	ENSBTAG00000023832	ENSBTAG00000038414	ENSBTAG00000011352	ENSBTAG00000006534	ENSBTAG00000005235	ENSBTAG00000014026
ENSBTAG00000040209	ENSBTAG00000001957	ENSBTAG00000039260	ENSBTAG00000025898	ENSBTAG00000016841	ENSBTAG00000015467	ENSBTAG00000037526
ENSBTAG00000018404	ENSBTAG00000007194	ENSBTAG00000004094	ENSBTAG00000014697	ENSBTAG00000038103	ENSBTAG00000032097	ENSBTAG00000011779
ENSBTAG00000001195	ENSBTAG00000001146	ENSBTAG00000003234	ENSBTAG00000022461	ENSBTAG00000015307	ENSBTAG00000009520	ENSBTAG00000017343
ENSBTAG00000012808	ENSBTAG00000003001	ENSBTAG00000018025	ENSBTAG00000019748	ENSBTAG00000000065	ENSBTAG00000003092	ENSBTAG00000007423
ENSBTAG00000016316	ENSBTAG00000006481	ENSBTAG00000039728	ENSBTAG00000011275	ENSBTAG00000019065	ENSBTAG00000030555	ENSBTAG00000043996
ENSBTAG00000046677	ENSBTAG00000026505	ENSBTAG00000000936	ENSBTAG00000010193	ENSBTAG00000012361	ENSBTAG00000019545	ENSBTAG00000014032
ENSBTAG00000022242	ENSBTAG00000022044	ENSBTAG00000014111	ENSBTAG00000009679	ENSBTAG00000022004	ENSBTAG00000005912	ENSBTAG00000008285
ENSBTAG00000035396	ENSBTAG00000033008	ENSBTAG00000000064	ENSBTAG00000016170	ENSBTAG00000004824	ENSBTAG00000001023	ENSBTAG00000021240
ENSBTAG00000047489	ENSBTAG00000017745	ENSBTAG00000008169	ENSBTAG00000034940	ENSBTAG00000006214	ENSBTAG00000007644	ENSBTAG00000003827
ENSBTAG00000013513	ENSBTAG00000018652	ENSBTAG00000015743	ENSBTAG00000034302	ENSBTAG00000005859	ENSBTAG00000037913	ENSBTAG00000021449
ENSBTAG00000011857	ENSBTAG00000021570	ENSBTAG00000011081	ENSBTAG00000033195	ENSBTAG00000047522	ENSBTAG00000021323	ENSBTAG00000032591
ENSBTAG00000003108	ENSBTAG00000000340	ENSBTAG00000002830	ENSBTAG00000001179	ENSBTAG00000009831	ENSBTAG00000011590	ENSBTAG00000014130
ENSBTAG00000026319	ENSBTAG00000010647	ENSBTAG00000017082	ENSBTAG00000009308	ENSBTAG00000012350	ENSBTAG00000037844	ENSBTAG00000018206
ENSBTAG00000026772	ENSBTAG00000015457	ENSBTAG00000016627	ENSBTAG00000000698	ENSBTAG00000002451	ENSBTAG00000001736	ENSBTAG00000004902
ENSBTAG00000024647	ENSBTAG00000015527	ENSBTAG00000032674	ENSBTAG00000006260	ENSBTAG00000045551	ENSBTAG00000004702	ENSBTAG00000021964
ENSBTAG00000020378	ENSBTAG00000005567	ENSBTAG00000003498	ENSBTAG00000007618	ENSBTAG00000006898	ENSBTAG00000023416	ENSBTAG00000047532
ENSBTAG00000046786	ENSBTAG00000026199	ENSBTAG00000012447	ENSBTAG00000017852	ENSBTAG00000020650	ENSBTAG00000002613	ENSBTAG00000013225
ENSBTAG00000003568	ENSBTAG00000004339	ENSBTAG00000007665	ENSBTAG00000012312	ENSBTAG00000015913	ENSBTAG00000006934	ENSBTAG00000017717
ENSBTAG00000000288	ENSBTAG00000000824	ENSBTAG00000018753	ENSBTAG00000047497	ENSBTAG00000016275	ENSBTAG00000004939	ENSBTAG00000010486
ENSBTAG00000026275	ENSBTAG00000019454	ENSBTAG00000026936	ENSBTAG00000003644	ENSBTAG00000002526	ENSBTAG00000004066	ENSBTAG00000045790
ENSBTAG00000009330	ENSBTAG00000007767	ENSBTAG00000016187	ENSBTAG00000030942	ENSBTAG00000022847	ENSBTAG00000010462	ENSBTAG00000047461
ENSBTAG00000018095	ENSBTAG00000018364	ENSBTAG00000015184	ENSBTAG00000011339	ENSBTAG00000033519	ENSBTAG00000042354	ENSBTAG00000015059
ENSBTAG00000003234	ENSBTAG00000003234	ENSBTAG00000018694	ENSBTAG00000012715	ENSBTAG00000032021	ENSBTAG00000020944	ENSBTAG00000005308
ENSBTAG00000001265	ENSBTAG00000019627	ENSBTAG00000030670	ENSBTAG00000001295	ENSBTAG00000007876	ENSBTAG00000027770	ENSBTAG00000011227
ENSBTAG00000019813	ENSBTAG00000011195	ENSBTAG00000017804	ENSBTAG00000009472	ENSBTAG00000009472	ENSBTAG00000010947	ENSBTAG00000006581
ENSBTAG00000003809	ENSBTAG00000002444	ENSBTAG00000046432	ENSBTAG00000046435	ENSBTAG00000019863	ENSBTAG00000013947	ENSBTAG00000018945
ENSBTAG00000025903	ENSBTAG00000016406	ENSBTAG00000008437	ENSBTAG00000016612	ENSBTAG00000018745	ENSBTAG00000043955	ENSBTAG00000014910
ENSBTAG00000001010	ENSBTAG00000007120	ENSBTAG00000005014	ENSBTAG00000001492	ENSBTAG00000020762	ENSBTAG00000014016	ENSBTAG00000038062
ENSBTAG00000004934	ENSBTAG00000017713	ENSBTAG00000006027	ENSBTAG00000021107	ENSBTAG00000012855	ENSBTAG00000012630	ENSBTAG00000018629
ENSBTAG00000015113	ENSBTAG00000019625	ENSBTAG00000003493	ENSBTAG00000010731	ENSBTAG00000039443	ENSBTAG00000048298	ENSBTAG00000044144
ENSBTAG00000033759	ENSBTAG00000000476	ENSBTAG00000023445	ENSBTAG00000010959	ENSBTAG00000010382	ENSBTAG00000001114	ENSBTAG00000012885
ENSBTAG00000001062	ENSBTAG00000007778	ENSBTAG00000007439	ENSBTAG00000004939	ENSBTAG00000048011	ENSBTAG00000019871	ENSBTAG00000003111
ENSBTAG00000017181	ENSBTAG00000004278	ENSBTAG00000006222	ENSBTAG00000016415	ENSBTAG00000016541	ENSBTAG00000006591	ENSBTAG00000006282
ENSBTAG00000037885	ENSBTAG00000007489	ENSBTAG00000003076	ENSBTAG00000011981	ENSBTAG00000018966	ENSBTAG00000011067	ENSBTAG00000034193
ENSBTAG00000012482	ENSBTAG00000015637	ENSBTAG00000002039	ENSBTAG00000024157	ENSBTAG00000031871	ENSBTAG00000009602	ENSBTAG00000015810
ENSBTAG00000045927	ENSBTAG00000018517	ENSBTAG00000035544	ENSBTAG00000008946	ENSBTAG00000044081	ENSBTAG00000015103	ENSBTAG00000010008
ENSBTAG00000019783	ENSBTAG00000022360	ENSBTAG00000011581	ENSBTAG00000004172	ENSBTAG00000017743	ENSBTAG00000016900	ENSBTAG00000010855
ENSBTAG00000013100	ENSBTAG00000001086	ENSBTAG00000017680	ENSBTAG00000002331	ENSBTAG00000030855	ENSBTAG00000020661	ENSBTAG00000017650
ENSBTAG00000013736	ENSBTAG00000012332	ENSBTAG00000007591	ENSBTAG00000008332	ENSBTAG00000018310	ENSBTAG00000008952	ENSBTAG00000020066
ENSBTAG00000026962	ENSBTAG00000018220	ENSBTAG00000031524	ENSBTAG00000011772	ENSBTAG00000000942	ENSBTAG00000044184	ENSBTAG00000002323
ENSBTAG00000002835	ENSBTAG00000008008	ENSBTAG00000020344	ENSBTAG00000021134	ENSBTAG00000010529	ENSBTAG00000013949	ENSBTAG00000008564
ENSBTAG00000014556	ENSBTAG00000004394	ENSBTAG00000013128	ENSBTAG00000007981	ENSBTAG00000021807	ENSBTAG00000017457	ENSBTAG00000005843
ENSBTAG00000021242	ENSBTAG00000034659	ENSBTAG00000003272	ENSBTAG00000002539	ENSBTAG00000043581	ENSBTAG00000031362	ENSBTAG00000005945
ENSBTAG00000026586	ENSBTAG00000004718	ENSBTAG00000019198	ENSBTAG00000018373	ENSBTAG00000019152	ENSBTAG00000036262	ENSBTAG00000042354
ENSBTAG00000021272	ENSBTAG00000038918	ENSBTAG00000016223	ENSBTAG00000012608	ENSBTAG00000019182	ENSBTAG00000008786	ENSBTAG00000000977
ENSBTAG00000014082	ENSBTAG00000031654	ENSBTAG00000031575	ENSBTAG00000012263	ENSBTAG00000044144	ENSBTAG00000018261	ENSBTAG00000002258
ENSBTAG00000018237	ENSBTAG00000021024	ENSBTAG00000017200	ENSBTAG00000009707	ENSBTAG00000015046	ENSBTAG00000021798	ENSBTAG00000001233
ENSBTAG00000007122	ENSBTAG00000009966	ENSBTAG00000003192	ENSBTAG00000010581	ENSBTAG00000007642	ENSBTAG00000043068	ENSBTAG00000021343
ENSBTAG00000037490	ENSBTAG00000018169	ENSBTAG00000001295	ENSBTAG00000030097	ENSBTAG00000020760	ENSBTAG00000018256	ENSBTAG00000014611
ENSBTAG00000008836	ENSBTAG00000030403	ENSBTAG00000014498	ENSBTAG00000001618	ENSBTAG00000013825	ENSBTAG00000017366	ENSBTAG00000013989
ENSBTAG00000016338	ENSBTAG00000001734	ENSBTAG00000007248	ENSBTAG00000000226	ENSBTAG00000005936	ENSBTAG00000009974	ENSBTAG00000009150
ENSBTAG00000005717	ENSBTAG00000047468	ENSBTAG00000036175	ENSBTAG00000011631	ENSBTAG00000032544	ENSBTAG00000040193	ENSBTAG00000013029
ENSBTAG00000005227	ENSBTAG00000001529	ENSBTAG00000016122	ENSBTAG00000016316	ENSBTAG00000019662	ENSBTAG00000001086	ENSBTAG00000008310
ENSBTAG00000021276	ENSBTAG00000031718	ENSBTAG00000011266	ENSBTAG00000023963	ENSBTAG00000015681	ENSBTAG00000009430	ENSBTAG00000005356
ENSBTAG00000025021	ENSBTAG00000016864	ENSBTAG00000018790	ENSBTAG00000032130	ENSBTAG00000019080	ENSBTAG00000000738	ENSBTAG00000020890
ENSBTAG00000046454	ENSBTAG00000026822	ENSBTAG00000001533	ENSBTAG00000038093	ENSBTAG00000014400	ENSBTAG00000019967	ENSBTAG00000004863
ENSBTAG00000020665	ENSBTAG00000003089	ENSBTAG00000020900	ENSBTAG00000017083	ENSBTAG00000011098	ENSBTAG00000021273	ENSBTAG00000039405
ENSBTAG00000009169	ENSBTAG00000046756	ENSBTAG00000014525	ENSBTAG00000016855	ENSBTAG00000005052	ENSBTAG00000000807	ENSBTAG00000040285
ENSBTAG00000016794	ENSBTAG00000011120	ENSBTAG00000020079	ENSBTAG00000000446	ENSBTAG00000025589	ENSBTAG00000001801	ENSBTAG00000038598
ENSBTAG00000011578	ENSBTAG00000031026	ENSBTAG00000019569	ENSBTAG00000009831	ENSBTAG00000006679	ENSBTAG00000017343	ENSBTAG00000032079
ENSBTAG00000031461	ENSBTAG00000044105	ENSBTAG00000019712	ENSBTAG00000004553	ENSBTAG00000003255	ENSBTAG00000018825	ENSBTAG00000002289
ENSBTAG00000047876	ENSBTAG00000021993	ENSBTAG00000016494	ENSBTAG00000002023	ENSBTAG00000046611	ENSBTAG00000019524	ENSBTAG00000036031
ENSBTAG00000022368	ENSBTAG00000017929	ENSBTAG00000012078	ENSBTAG00000000819	ENSBTAG00000007888	ENSBTAG00000003148	ENSBTAG00000005228
ENSBTAG00000013927	ENSBTAG00000039218	ENSBTAG00000046038	ENSBTAG00000038865	ENSBTAG00000017605	ENSBTAG00000038969	ENSBTAG00000027443
ENSBTAG00000000160	ENSBTAG00000011992	ENSBTAG00000047452	ENSBTAG00000013782	ENSBTAG00000012193	ENSBTAG00000014805	ENSBTAG00000026924
ENSBTAG00000018425	ENSBTAG00000007970	ENSBTAG00000048184	ENSBTAG00000019197	ENSBTAG00000032132	ENSBTAG00000012955	ENSBTAG00000046618
ENSBTAG00000042836	ENSBTAG00000017611	ENSBTAG00000006626	ENSBTAG00000007147	ENSBTAG00000033315	ENSBTAG00000000025	ENSBTAG00000019549
ENSBTAG00000008117	ENSBTAG00000000712	ENSBTAG00000004887	ENSBTAG00000008280	ENSBTAG00000009674	ENSBTAG00000006393	ENSBTAG00000037815
ENSBTAG00000025220	ENSBTAG00000010083	ENSBTAG00000003569	ENSBTAG00000046718	ENSBTAG00000020468	ENSBTAG00000010241	ENSBTAG00000020673
ENSBTAG00000026963	ENSBTAG00000006768	ENSBTAG00000012170	ENSBTAG00000045802	ENSBTAG00000007118	ENSBTAG00000018044	ENSBTAG00000048301
ENSBTAG00000047062	ENSBTAG00000014991	ENSBTAG00000007108	ENSBTAG00000010579	ENSBTAG00000036262	ENSBTAG00000031772	ENSBTAG00000039773
ENSBTAG00000026383	ENSBTAG00000009181	ENSBTAG00000047728	ENSBTAG00000003958	ENSBTAG00000043959	ENSBTAG00000014824	ENSBTAG00000040408
ENSBTAG00000023249	ENSBTAG00000047770	ENSBTAG00000006943	ENSBTAG00000020250	ENSBTAG00000020649	ENSBTAG00000017069	ENSBTAG00000008312
ENSBTAG00000021328	ENSBTAG00000016448	ENSBTAG00000015044	ENSBTAG00000010786	ENSBTAG00000038472	ENSBTAG00000003802	ENSBTAG00000045488
ENSBTAG00000017121	ENSBTAG00000038000	ENSBTAG00000015666	ENSBTAG00000008202	ENSBTAG00000004939	ENSBTAG00000017684	ENSBTAG00000047021
ENSBTAG00000009474	ENSBTAG00000009686	ENSBTAG00000023279	ENSBTAG00000003904	ENSBTAG00000045703	ENSBTAG00000002471	ENSBTAG00000017934
ENSBTAG00000039287	ENSBTAG00000048311	ENSBTAG00000011092	ENSBTAG00000018680	ENSBTAG00000000703	ENSBTAG00000008324	ENSBTAG00000020033
ENSBTAG00000048218	ENSBTAG00000010353	ENSBTAG00000040584	ENSBTAG00000017012	ENSBTAG00000005708	ENSBTAG00000005180	ENSBTAG00000038787
ENSBTAG00000012721	ENSBTAG00000003101	ENSBTAG00000010610	ENSBTAG00000021911	ENSBTAG00000005678	ENSBTAG00000028811	ENSBTAG00000027637
ENSBTAG00000008964	ENSBTAG00000020634	ENSBTAG00000004175	ENSBTAG00000026004	ENSBTAG00000022160	ENSBTAG00000009963	ENSBTAG00000039467
ENSBTAG00000020817	ENSBTAG00000014588	ENSBTAG00000003550	ENSBTAG00000004305	ENSBTAG00000018482	ENSBTAG00000007192	ENSBTAG00000012505
ENSBTAG00000031590	ENSBTAG00000019506	ENSBTAG00000040456	ENSBTAG00000032279	ENSBTAG00000032059	ENSBTAG00000016943	ENSBTAG00000015596
ENSBTAG00000003827	ENSBTAG00000018432	ENSBTAG00000005284	ENSBTAG00000006972	ENSBTAG00000001623	ENSBTAG00000014166	ENSBTAG00000016355
ENSBTAG00000027438	ENSBTAG00000031358	ENSBTAG00000015061	ENSBTAG00000009498	ENSBTAG00000020236	ENSBTAG00000012867	ENSBTAG00000010820
ENSBTAG00000015580	ENSBTAG00000015683	ENSBTAG00000024815	ENSBTAG00000022169	ENSBTAG00000014885	ENSBTAG00000048020	ENSBTAG00000027438
ENSBTAG00000038770	ENSBTAG00000004787	ENSBTAG00000015363	ENSBTAG00000000326	ENSBTAG00000046651	ENSBTAG00000019511	ENSBTAG00000043398
ENSBTAG00000047880	ENSBTAG00000027274	ENSBTAG00000046602	ENSBTAG00000038442	ENSBTAG00000001117	ENSBTAG00000016512	ENSBTAG00000003361
ENSBTAG00000011813	ENSBTAG00000021434	ENSBTAG00000001001	ENSBTAG00000015478	ENSBTAG00000004941	ENSBTAG00000016954	ENSBTAG00000020956
ENSBTAG00000004172	ENSBTAG00000003827	ENSBTAG00000020713	ENSBTAG00000017681	ENSBTAG00000010560	ENSBTAG00000045854	ENSBTAG00000006060
ENSBTAG00000011246	ENSBTAG00000016045	ENSBTAG00000046372	ENSBTAG00000013004	ENSBTAG00000007153	ENSBTAG00000021445	ENSBTAG00000047362
ENSBTAG00000010590	ENSBTAG00000007169	ENSBTAG00000040547	ENSBTAG00000016648	ENSBTAG00000020270	ENSBTAG00000001265	ENSBTAG00000020731
ENSBTAG00000017362	ENSBTAG00000003650	ENSBTAG00000011895	ENSBTAG00000008139	ENSBTAG00000006789	ENSBTAG00000009263	ENSBTAG00000014399
ENSBTAG00000015449	ENSBTAG00000009732	ENSBTAG00000038252	ENSBTAG00000039071	ENSBTAG00000016299	ENSBTAG00000007639	ENSBTAG00000008613
ENSBTAG00000026273	ENSBTAG00000012654	ENSBTAG00000031941	ENSBTAG00000037781	ENSBTAG00000018653	ENSBTAG00000016918	ENSBTAG00000008617
ENSBTAG00000002248	ENSBTAG00000007388	ENSBTAG00000020860	ENSBTAG00000031332	ENSBTAG00000014890	ENSBTAG00000019748	ENSBTAG00000012846
ENSBTAG00000047670	ENSBTAG00000006893	ENSBTAG00000043829	ENSBTAG00000001224	ENSBTAG00000010393	ENSBTAG00000019504	ENSBTAG00000002302
ENSBTAG00000026966	ENSBTAG00000034940	ENSBTAG00000030913	ENSBTAG00000011752	ENSBTAG00000008553	ENSBTAG00000001444	ENSBTAG00000016744
ENSBTAG00000013524	ENSBTAG00000009298	ENSBTAG00000008948	ENSBTAG00000005176	ENSBTAG00000007835	ENSBTAG00000001492	ENSBTAG00000016747
ENSBTAG00000020270	ENSBTAG00000014215	ENSBTAG00000020151	ENSBTAG00000005146	ENSBTAG00000010462	ENSBTAG00000011112	ENSBTAG00000005923
ENSBTAG00000009497	ENSBTAG00000019526	ENSBTAG00000010486	ENSBTAG00000003650	ENSBTAG00000011964	ENSBTAG00000012907	ENSBTAG00000017150
ENSBTAG00000013691	ENSBTAG00000031332	ENSBTAG00000006542	ENSBTAG00000009952	ENSBTAG00000009396	ENSBTAG00000031358	ENSBTAG00000011578
ENSBTAG00000012029	ENSBTAG00000006508	ENSBTAG00000013819	ENSBTAG00000018994	ENSBTAG00000019368	ENSBTAG00000003237	ENSBTAG00000012628
ENSBTAG00000010659	ENSBTAG00000004509	ENSBTAG00000006985	ENSBTAG00000017672	ENSBTAG00000012889	ENSBTAG00000005733	ENSBTAG00000012630
ENSBTAG00000014284	ENSBTAG00000007108	ENSBTAG00000012808	ENSBTAG00000009265	ENSBTAG00000019251	ENSBTAG00000047497	ENSBTAG00000021029
ENSBTAG00000040252	ENSBTAG00000014083	ENSBTAG00000011930	ENSBTAG00000017731	ENSBTAG00000018010	ENSBTAG00000017222	ENSBTAG00000001623
ENSBTAG00000005311	ENSBTAG00000001492	ENSBTAG00000011849	ENSBTAG00000025471	ENSBTAG00000006609	ENSBTAG00000005679	ENSBTAG00000037580
ENSBTAG00000002654	ENSBTAG00000007295	ENSBTAG00000011019	ENSBTAG00000020272	ENSBTAG00000012878	ENSBTAG00000017794	ENSBTAG00000000087
ENSBTAG00000002249	ENSBTAG00000002980	ENSBTAG00000001506	ENSBTAG00000021211	ENSBTAG00000031696	ENSBTAG00000012507	ENSBTAG00000012053
ENSBTAG00000004964	ENSBTAG00000024647	ENSBTAG00000015271	ENSBTAG00000018947	ENSBTAG00000042503	ENSBTAG00000022376	ENSBTAG00000001703
ENSBTAG00000001249	ENSBTAG00000015291	ENSBTAG00000032711	ENSBTAG00000008617	ENSBTAG00000012630	ENSBTAG00000012693	ENSBTAG00000003721
ENSBTAG00000011367	ENSBTAG00000015261	ENSBTAG00000006864	ENSBTAG00000037645	ENSBTAG00000038489	ENSBTAG00000008687	ENSBTAG00000021223
ENSBTAG00000018272	ENSBTAG00000006214	ENSBTAG00000007117	ENSBTAG00000045535	ENSBTAG00000016878	ENSBTAG00000039206	ENSBTAG00000000317
ENSBTAG00000033127	ENSBTAG00000047616	ENSBTAG00000018730	ENSBTAG00000003882	ENSBTAG00000003857	ENSBTAG00000003014	ENSBTAG00000006143
ENSBTAG00000006716	ENSBTAG00000022504	ENSBTAG00000020398	ENSBTAG00000008292	ENSBTAG00000040279	ENSBTAG00000019813	ENSBTAG00000013636
ENSBTAG00000003965	ENSBTAG00000006671	ENSBTAG00000015460	ENSBTAG00000023416	ENSBTAG00000047310	ENSBTAG00000038761	ENSBTAG00000004282
ENSBTAG00000014809	ENSBTAG00000016794	ENSBTAG00000018989	ENSBTAG00000033656	ENSBTAG00000017823	ENSBTAG00000016388	ENSBTAG00000008429
ENSBTAG00000024928	ENSBTAG00000018237	ENSBTAG00000037821	ENSBTAG00000035985	ENSBTAG00000005937	ENSBTAG00000019084	ENSBTAG00000009573
ENSBTAG00000019455	ENSBTAG00000034891	ENSBTAG00000018577	ENSBTAG00000045769	ENSBTAG00000021346	ENSBTAG00000046397	ENSBTAG00000009574
ENSBTAG00000040106	ENSBTAG00000019636	ENSBTAG00000003754	ENSBTAG00000017713	ENSBTAG00000019082	ENSBTAG00000002470	ENSBTAG00000018482
ENSBTAG00000019260	ENSBTAG00000047181	ENSBTAG00000017629	ENSBTAG00000019627	ENSBTAG00000031111	ENSBTAG00000015499	ENSBTAG00000018483
ENSBTAG00000046243	ENSBTAG00000007113	ENSBTAG00000031249	ENSBTAG00000009073	ENSBTAG00000004092	ENSBTAG00000033580	ENSBTAG00000018742
ENSBTAG00000017489	ENSBTAG00000016997	ENSBTAG00000002413	ENSBTAG00000030962	ENSBTAG00000006040	ENSBTAG00000003112	ENSBTAG00000020911
ENSBTAG00000013290	ENSBTAG00000013545	ENSBTAG00000035265	ENSBTAG00000003634	ENSBTAG00000005733	ENSBTAG00000009174	ENSBTAG00000021125
ENSBTAG00000000581	ENSBTAG00000044117	ENSBTAG00000024593	ENSBTAG00000034936	ENSBTAG00000020769	ENSBTAG00000004189	ENSBTAG00000031026
ENSBTAG00000015142	ENSBTAG00000016368	ENSBTAG00000013480	ENSBTAG00000008564	ENSBTAG00000039310	ENSBTAG00000030210	ENSBTAG00000031119
ENSBTAG00000008708	ENSBTAG00000007553	ENSBTAG00000005665	ENSBTAG00000015739	ENSBTAG00000014927	ENSBTAG00000001404	ENSBTAG00000024788
ENSBTAG00000005058	ENSBTAG00000000285	ENSBTAG00000022069	ENSBTAG00000009844	ENSBTAG00000009600	ENSBTAG00000009351	ENSBTAG00000039821
ENSBTAG00000015073	ENSBTAG00000005299	ENSBTAG00000001229	ENSBTAG00000002683	ENSBTAG00000004608	ENSBTAG00000002508	ENSBTAG00000048037
ENSBTAG00000040250	ENSBTAG00000040399	ENSBTAG00000020904	ENSBTAG00000018489	ENSBTAG00000000949	ENSBTAG00000001915	ENSBTAG00000035489
ENSBTAG00000010959	ENSBTAG00000012971	ENSBTAG00000011855	ENSBTAG00000043694	ENSBTAG00000011108	ENSBTAG00000006974	ENSBTAG00000010005
ENSBTAG00000005938	ENSBTAG00000021780	ENSBTAG00000038579	ENSBTAG00000006531	ENSBTAG00000027569	ENSBTAG00000018123	ENSBTAG00000005874
ENSBTAG00000039735	ENSBTAG00000030557	ENSBTAG00000004830	ENSBTAG00000001249	ENSBTAG00000017778	ENSBTAG00000015408	ENSBTAG00000030920
ENSBTAG00000008446	ENSBTAG00000012035	ENSBTAG00000002685	ENSBTAG00000007436	ENSBTAG00000006126	ENSBTAG00000012677	ENSBTAG00000046285
ENSBTAG00000017205	ENSBTAG00000021688	ENSBTAG00000006470	ENSBTAG00000009034	ENSBTAG00000031898	ENSBTAG00000013837	ENSBTAG00000001291
ENSBTAG00000046462	ENSBTAG00000015085	ENSBTAG00000007163	ENSBTAG00000039274	ENSBTAG00000012352	ENSBTAG00000002166	ENSBTAG00000037878
ENSBTAG00000011187	ENSBTAG00000014227	ENSBTAG00000019555	ENSBTAG00000020629	ENSBTAG00000023249	ENSBTAG00000030413	ENSBTAG00000046278
ENSBTAG00000015912	ENSBTAG00000011397	ENSBTAG00000044197	ENSBTAG00000032021	ENSBTAG00000014484	ENSBTAG00000023462	ENSBTAG00000024423
ENSBTAG00000025667	ENSBTAG00000005540	ENSBTAG00000018650	ENSBTAG00000002845	ENSBTAG00000018673	ENSBTAG00000009698	ENSBTAG00000035990
ENSBTAG00000009350	ENSBTAG00000022000	ENSBTAG00000017780	ENSBTAG00000000874	ENSBTAG00000005571	ENSBTAG00000013879	ENSBTAG00000038049
ENSBTAG00000010852	ENSBTAG00000000072	ENSBTAG00000003644	ENSBTAG00000015327	ENSBTAG00000022084	ENSBTAG00000002055	ENSBTAG00000040330
ENSBTAG00000018792	ENSBTAG00000015460	ENSBTAG00000006085	ENSBTAG00000014651	ENSBTAG00000002260	ENSBTAG00000010284	ENSBTAG00000023542
ENSBTAG00000027516	ENSBTAG00000021019	ENSBTAG00000010647	ENSBTAG00000011186	ENSBTAG00000019139	ENSBTAG00000024647	ENSBTAG00000036131
ENSBTAG00000002703	ENSBTAG00000000920	ENSBTAG00000032224	ENSBTAG00000015599	ENSBTAG00000008313	ENSBTAG00000020141	ENSBTAG00000040463
ENSBTAG00000017112	ENSBTAG00000038107	ENSBTAG00000005546	ENSBTAG00000009569	ENSBTAG00000007031	ENSBTAG00000007680	ENSBTAG00000024952
ENSBTAG00000018214	ENSBTAG00000020141	ENSBTAG00000003467	ENSBTAG00000000250	ENSBTAG00000023202	ENSBTAG00000032704	ENSBTAG00000027516
ENSBTAG00000044144	ENSBTAG00000027162	ENSBTAG00000007051	ENSBTAG00000046561	ENSBTAG00000014588	ENSBTAG00000021658	ENSBTAG00000000376
ENSBTAG00000019453	ENSBTAG00000007304	ENSBTAG00000048208	ENSBTAG00000000875	ENSBTAG00000008564	ENSBTAG00000004430	ENSBTAG00000002007
ENSBTAG00000002097	ENSBTAG00000001827	ENSBTAG00000009717	ENSBTAG00000001992	ENSBTAG00000018954	ENSBTAG00000004241	ENSBTAG00000027524
ENSBTAG00000010169	ENSBTAG00000020106	ENSBTAG00000031500	ENSBTAG00000003392	ENSBTAG00000020672	ENSBTAG00000015793	ENSBTAG00000002411
ENSBTAG00000018015	ENSBTAG00000018088	ENSBTAG00000040482	ENSBTAG00000009552	ENSBTAG00000001639	ENSBTAG00000037462	ENSBTAG00000002404
ENSBTAG00000040156	ENSBTAG00000009832	ENSBTAG00000016305	ENSBTAG00000011125	ENSBTAG00000001512	ENSBTAG00000037645	ENSBTAG00000047968
ENSBTAG00000009852	ENSBTAG00000004770	ENSBTAG00000047625	ENSBTAG00000004650	ENSBTAG00000005710	ENSBTAG00000008139	ENSBTAG00000030908
ENSBTAG00000026437	ENSBTAG00000008142	ENSBTAG00000017574	ENSBTAG00000013545	ENSBTAG00000013050	ENSBTAG00000010420	ENSBTAG00000040150
ENSBTAG00000008409	ENSBTAG00000010180	ENSBTAG00000007187	ENSBTAG00000004344	ENSBTAG00000012629	ENSBTAG00000003036	ENSBTAG00000040197
ENSBTAG00000019097	ENSBTAG00000005027	ENSBTAG00000002809	ENSBTAG00000009906	ENSBTAG00000014655	ENSBTAG00000007329	ENSBTAG00000027942
ENSBTAG00000010694	ENSBTAG00000005239	ENSBTAG00000019672	ENSBTAG00000013060	ENSBTAG00000006223	ENSBTAG00000047165	ENSBTAG00000047464
ENSBTAG00000015581	ENSBTAG00000001692	ENSBTAG00000004780	ENSBTAG00000037989	ENSBTAG00000038275	ENSBTAG00000004903	ENSBTAG00000003624
ENSBTAG00000047094	ENSBTAG00000010401	ENSBTAG00000038691	ENSBTAG00000016797	ENSBTAG00000000569	ENSBTAG00000047796	ENSBTAG00000038969
ENSBTAG00000014171	ENSBTAG00000021940	ENSBTAG00000014001	ENSBTAG00000005787	ENSBTAG00000006176	ENSBTAG00000001354	ENSBTAG00000038058
ENSBTAG00000039991	ENSBTAG00000004976	ENSBTAG00000012414	ENSBTAG00000039197	ENSBTAG00000003774	ENSBTAG00000048193	ENSBTAG00000002450
ENSBTAG00000001209	ENSBTAG00000026326	ENSBTAG00000005672	ENSBTAG00000043963	ENSBTAG00000012343	ENSBTAG00000000874	ENSBTAG00000004046
ENSBTAG00000005626	ENSBTAG00000038275	ENSBTAG00000019520	ENSBTAG00000003495	ENSBTAG00000024822	ENSBTAG00000007397	ENSBTAG00000030845
ENSBTAG00000012753	ENSBTAG00000012412	ENSBTAG00000008481	ENSBTAG00000022120	ENSBTAG00000007658	ENSBTAG00000003131	ENSBTAG00000033519
ENSBTAG00000038635	ENSBTAG00000033604	ENSBTAG00000019621	ENSBTAG00000012054	ENSBTAG00000047511	ENSBTAG00000007581	ENSBTAG00000033509
ENSBTAG00000009071	ENSBTAG00000037770	ENSBTAG00000002190	ENSBTAG00000016622	ENSBTAG00000020569	ENSBTAG00000019062	ENSBTAG00000012820
ENSBTAG00000004061	ENSBTAG00000018588	ENSBTAG00000011044	ENSBTAG00000008165	ENSBTAG00000000081	ENSBTAG00000005148	ENSBTAG00000012057
ENSBTAG00000009035	ENSBTAG00000007721	ENSBTAG00000018481	ENSBTAG00000014172	ENSBTAG00000014900	ENSBTAG00000008202	ENSBTAG00000004580
ENSBTAG00000007826	ENSBTAG00000018312	ENSBTAG00000022185	ENSBTAG00000014904	ENSBTAG00000037765	ENSBTAG00000001280	ENSBTAG00000035659
ENSBTAG00000009975	ENSBTAG00000024081	ENSBTAG00000011298	ENSBTAG00000016980	ENSBTAG00000011672	ENSBTAG00000013686	ENSBTAG00000015517
ENSBTAG00000003848	ENSBTAG00000027390	ENSBTAG00000046290	ENSBTAG00000004949	ENSBTAG00000011581	ENSBTAG00000017731	ENSBTAG00000047603
ENSBTAG00000047697	ENSBTAG00000013454	ENSBTAG00000008648	ENSBTAG00000039653	ENSBTAG00000020477	ENSBTAG00000017242	ENSBTAG00000015885
ENSBTAG00000012566	ENSBTAG00000012849	ENSBTAG00000000855	ENSBTAG00000006419	ENSBTAG00000040329	ENSBTAG00000003479	ENSBTAG00000006030
ENSBTAG00000000795	ENSBTAG00000014564	ENSBTAG00000013932	ENSBTAG00000038327	ENSBTAG00000004269	ENSBTAG00000021276	ENSBTAG00000011461
ENSBTAG00000000802	ENSBTAG00000006198	ENSBTAG00000014368	ENSBTAG00000017421	ENSBTAG00000003938	ENSBTAG00000012263	ENSBTAG00000018223
ENSBTAG00000012065	ENSBTAG00000014429	ENSBTAG00000005729	ENSBTAG00000032079	ENSBTAG00000012215	ENSBTAG00000034963	ENSBTAG00000015711
ENSBTAG00000003263	ENSBTAG00000015470	ENSBTAG00000006721	ENSBTAG00000003018	ENSBTAG00000047340	ENSBTAG00000019300	ENSBTAG00000014912
ENSBTAG00000012180	ENSBTAG00000043972	ENSBTAG00000010536	ENSBTAG00000005650	ENSBTAG00000014478	ENSBTAG00000003018	ENSBTAG00000017834
ENSBTAG00000017647	ENSBTAG00000009351	ENSBTAG00000004514	ENSBTAG00000032166	ENSBTAG00000009996	ENSBTAG00000007508	ENSBTAG00000013764
ENSBTAG00000046936	ENSBTAG00000018483	ENSBTAG00000030792	ENSBTAG00000031383	ENSBTAG00000039461	ENSBTAG00000008596	ENSBTAG00000014059
ENSBTAG00000000031	ENSBTAG00000046284	ENSBTAG00000019783	ENSBTAG00000033367	ENSBTAG00000001241	ENSBTAG00000010945	ENSBTAG00000012349
ENSBTAG00000012496	ENSBTAG00000013716	ENSBTAG00000016260	ENSBTAG00000040157	ENSBTAG00000021134	ENSBTAG00000021600	ENSBTAG00000045702
ENSBTAG00000004237	ENSBTAG00000038714	ENSBTAG00000000205	ENSBTAG00000008101	ENSBTAG00000018585	ENSBTAG00000018784	ENSBTAG00000021200
ENSBTAG00000047710	ENSBTAG00000034875	ENSBTAG00000015482	ENSBTAG00000006552	ENSBTAG00000046789	ENSBTAG00000009717	ENSBTAG00000024633
ENSBTAG00000004190	ENSBTAG00000044579	ENSBTAG00000016924	ENSBTAG00000016179	ENSBTAG00000012971	ENSBTAG00000018415	ENSBTAG00000006255
ENSBTAG00000025931	ENSBTAG00000004135	ENSBTAG00000002845	ENSBTAG00000030977	ENSBTAG00000016271	ENSBTAG00000003819	ENSBTAG00000026068
ENSBTAG00000011137	ENSBTAG00000003403	ENSBTAG00000047030	ENSBTAG00000012383	ENSBTAG00000044428	ENSBTAG00000016434	ENSBTAG00000015945
ENSBTAG00000001387	ENSBTAG00000006747	ENSBTAG00000002755	ENSBTAG00000015249	ENSBTAG00000016457	ENSBTAG00000031741	ENSBTAG00000016618
ENSBTAG00000047235	ENSBTAG00000018682	ENSBTAG00000005063	ENSBTAG00000015462	ENSBTAG00000008815	ENSBTAG00000048078	ENSBTAG00000015197
ENSBTAG00000048309	ENSBTAG00000015812	ENSBTAG00000027900	ENSBTAG00000006491	ENSBTAG00000045768	ENSBTAG00000018994	ENSBTAG00000034632
ENSBTAG00000020537	ENSBTAG00000019946	ENSBTAG00000018707	ENSBTAG00000004971	ENSBTAG00000013699	ENSBTAG00000031561	ENSBTAG00000001382
ENSBTAG00000044277	ENSBTAG00000024275	ENSBTAG00000017993	ENSBTAG00000007273	ENSBTAG00000018808	ENSBTAG00000012217	ENSBTAG00000012774
ENSBTAG00000030543	ENSBTAG00000025756	ENSBTAG00000012397	ENSBTAG00000038520	ENSBTAG00000015715	ENSBTAG00000044551	ENSBTAG00000010408
ENSBTAG00000018644	ENSBTAG00000021270	ENSBTAG00000009421	ENSBTAG00000014050	ENSBTAG00000012497	ENSBTAG00000019469	ENSBTAG00000038107
ENSBTAG00000003843	ENSBTAG00000019002	ENSBTAG00000023216	ENSBTAG00000016374	ENSBTAG00000001425	ENSBTAG00000005851	ENSBTAG00000006692
ENSBTAG00000033010	ENSBTAG00000010475	ENSBTAG00000003802	ENSBTAG00000039877	ENSBTAG00000013117	ENSBTAG00000021235	ENSBTAG00000002757
ENSBTAG00000003586	ENSBTAG00000001356	ENSBTAG00000012876	ENSBTAG00000017458	ENSBTAG00000013802	ENSBTAG00000000611	ENSBTAG00000019798
ENSBTAG00000020415	ENSBTAG00000031941	ENSBTAG00000010251	ENSBTAG00000003361	ENSBTAG00000012412	ENSBTAG00000004114	ENSBTAG00000019799
ENSBTAG00000007722	ENSBTAG00000023971	ENSBTAG00000006630	ENSBTAG00000018872	ENSBTAG00000021543	ENSBTAG00000011186	ENSBTAG00000007851
ENSBTAG00000018329	ENSBTAG00000033137	ENSBTAG00000013138	ENSBTAG00000016943	ENSBTAG00000012064	ENSBTAG00000015942	ENSBTAG00000020273
ENSBTAG00000022917	ENSBTAG00000004413	ENSBTAG00000002044	ENSBTAG00000000184	ENSBTAG00000047035	ENSBTAG00000013495	ENSBTAG00000002126
ENSBTAG00000019627	ENSBTAG00000000078	ENSBTAG00000012263	ENSBTAG00000005340	ENSBTAG00000032373	ENSBTAG00000006533	ENSBTAG00000017714
ENSBTAG00000006805	ENSBTAG00000033563	ENSBTAG00000008571	ENSBTAG00000035706	ENSBTAG00000019041	ENSBTAG00000021523	ENSBTAG00000009876
ENSBTAG00000000527	ENSBTAG00000007335	ENSBTAG00000045197	ENSBTAG00000003163	ENSBTAG00000021767	ENSBTAG00000002023	ENSBTAG00000039196
ENSBTAG00000012554	ENSBTAG00000017685	ENSBTAG00000004307	ENSBTAG00000042435	ENSBTAG00000019468	ENSBTAG00000008908	ENSBTAG00000047621
ENSBTAG00000006176	ENSBTAG00000010191	ENSBTAG00000016867	ENSBTAG00000005694	ENSBTAG00000015042	ENSBTAG00000017993	ENSBTAG00000006984
ENSBTAG00000000711	ENSBTAG00000005285	ENSBTAG00000012865	ENSBTAG00000006855	ENSBTAG00000034674	ENSBTAG00000034238	ENSBTAG00000038496
ENSBTAG00000016388	ENSBTAG00000001752	ENSBTAG00000003970	ENSBTAG00000010394	ENSBTAG00000011658	ENSBTAG00000046447	ENSBTAG00000024647
ENSBTAG00000031718	ENSBTAG00000009840	ENSBTAG00000016091	ENSBTAG00000003189	ENSBTAG00000020944	ENSBTAG00000006291	ENSBTAG00000016729
ENSBTAG00000019849	ENSBTAG00000046611	ENSBTAG00000042836	ENSBTAG00000035990	ENSBTAG00000008817	ENSBTAG00000001558	ENSBTAG00000031741
ENSBTAG00000008548	ENSBTAG00000012854	ENSBTAG00000009125	ENSBTAG00000009037	ENSBTAG00000004081	ENSBTAG00000015559	ENSBTAG00000034366
ENSBTAG00000021246	ENSBTAG00000004823	ENSBTAG00000007089	ENSBTAG00000010324	ENSBTAG00000000744	ENSBTAG00000016791	ENSBTAG00000013849
ENSBTAG00000002853	ENSBTAG00000001510	ENSBTAG00000015550	ENSBTAG00000016000	ENSBTAG00000017508	ENSBTAG00000013415	ENSBTAG00000013064
ENSBTAG00000014132	ENSBTAG00000019432	ENSBTAG00000019469	ENSBTAG00000019385	ENSBTAG00000021471	ENSBTAG00000002736	ENSBTAG00000008420
ENSBTAG00000047026	ENSBTAG00000001210	ENSBTAG00000016998	ENSBTAG00000016434	ENSBTAG00000015058	ENSBTAG00000001295	ENSBTAG00000006186
ENSBTAG00000018360	ENSBTAG00000014574	ENSBTAG00000019750	ENSBTAG00000027506	ENSBTAG00000010899	ENSBTAG00000047204	ENSBTAG00000006188
ENSBTAG00000013569	ENSBTAG00000004574	ENSBTAG00000011573	ENSBTAG00000037330	ENSBTAG00000019755	ENSBTAG00000009512	ENSBTAG00000010392
ENSBTAG00000009405	ENSBTAG00000010716	ENSBTAG00000003938	ENSBTAG00000011139	ENSBTAG00000000804	ENSBTAG00000020327	ENSBTAG00000014560
ENSBTAG00000012385	ENSBTAG00000007680	ENSBTAG00000001223	ENSBTAG00000021338	ENSBTAG00000004490	ENSBTAG00000000675	ENSBTAG00000001729
ENSBTAG00000040547	ENSBTAG00000024788	ENSBTAG00000012678	ENSBTAG00000013983	ENSBTAG00000019623	ENSBTAG00000006432	ENSBTAG00000013483
ENSBTAG00000047977	ENSBTAG00000010219	ENSBTAG00000014556	ENSBTAG00000021217	ENSBTAG00000002016	ENSBTAG00000044796	ENSBTAG00000006718
ENSBTAG00000021208	ENSBTAG00000016541	ENSBTAG00000004014	ENSBTAG00000011088	ENSBTAG00000008143	ENSBTAG00000039172	ENSBTAG00000044171
ENSBTAG00000013789	ENSBTAG00000046199	ENSBTAG00000000648	ENSBTAG00000044022	ENSBTAG00000017431	ENSBTAG00000046473	ENSBTAG00000008449
ENSBTAG00000017790	ENSBTAG00000045751	ENSBTAG00000021846	ENSBTAG00000004078	ENSBTAG00000008862	ENSBTAG00000002300	ENSBTAG00000008453
ENSBTAG00000027020	ENSBTAG00000013628	ENSBTAG00000007392	ENSBTAG00000000560	ENSBTAG00000001037	ENSBTAG00000015950	ENSBTAG00000002854
ENSBTAG00000022744	ENSBTAG00000021725	ENSBTAG00000020979	ENSBTAG00000016198	ENSBTAG00000013300	ENSBTAG00000018966	ENSBTAG00000012787
ENSBTAG00000006470	ENSBTAG00000004714	ENSBTAG00000024952	ENSBTAG00000001242	ENSBTAG00000047301	ENSBTAG00000017174	ENSBTAG00000033267
ENSBTAG00000016377	ENSBTAG00000017844	ENSBTAG00000044010	ENSBTAG00000012036	ENSBTAG00000046358	ENSBTAG00000038281	ENSBTAG00000013197
ENSBTAG00000033502	ENSBTAG00000026340	ENSBTAG00000011108	ENSBTAG00000047920	ENSBTAG00000004821	ENSBTAG00000005164	ENSBTAG00000013949
ENSBTAG00000010662	ENSBTAG00000010820	ENSBTAG00000020552	ENSBTAG00000005238	ENSBTAG00000013180	ENSBTAG00000026461	ENSBTAG00000003804
ENSBTAG00000008892	ENSBTAG00000017150	ENSBTAG00000020530	ENSBTAG00000040294	ENSBTAG00000044004	ENSBTAG00000047166	ENSBTAG00000012715
ENSBTAG00000021135	ENSBTAG00000047850	ENSBTAG00000040119	ENSBTAG00000044033	ENSBTAG00000026122	ENSBTAG00000013790	ENSBTAG00000033127
ENSBTAG00000003813	ENSBTAG00000040279	ENSBTAG00000021092	ENSBTAG00000015385	ENSBTAG00000021769	ENSBTAG00000040293	ENSBTAG00000007566
ENSBTAG00000005791	ENSBTAG00000011374	ENSBTAG00000012124	ENSBTAG00000014265	ENSBTAG00000024950	ENSBTAG00000010938	ENSBTAG00000009396
ENSBTAG00000014038	ENSBTAG00000005314	ENSBTAG00000003625	ENSBTAG00000000946	ENSBTAG00000000257	ENSBTAG00000005578	ENSBTAG00000005200
ENSBTAG00000011439	ENSBTAG00000017426	ENSBTAG00000009832	ENSBTAG00000000593	ENSBTAG00000027245	ENSBTAG00000023814	ENSBTAG00000014439
ENSBTAG00000017218	ENSBTAG00000019602	ENSBTAG00000012064	ENSBTAG00000017851	ENSBTAG00000004685	ENSBTAG00000007071	ENSBTAG00000005410
ENSBTAG00000003097	ENSBTAG00000031507	ENSBTAG00000006188	ENSBTAG00000046454	ENSBTAG00000025293	ENSBTAG00000021876	ENSBTAG00000002690
ENSBTAG00000033137	ENSBTAG00000020359	ENSBTAG00000008893	ENSBTAG00000021621	ENSBTAG00000017098	ENSBTAG00000010163	ENSBTAG00000020264
ENSBTAG00000013294	ENSBTAG00000002834	ENSBTAG00000009980	ENSBTAG00000017141	ENSBTAG00000027172	ENSBTAG00000035293	ENSBTAG00000020266
ENSBTAG00000003116	ENSBTAG00000001652	ENSBTAG00000011042	ENSBTAG00000016775	ENSBTAG00000004907	ENSBTAG00000007316	ENSBTAG00000020755
ENSBTAG00000006744	ENSBTAG00000000721	ENSBTAG00000047238	ENSBTAG00000004821	ENSBTAG00000048309	ENSBTAG00000001396	ENSBTAG00000021298
ENSBTAG00000047970	ENSBTAG00000019704	ENSBTAG00000038698	ENSBTAG00000005174	ENSBTAG00000005394	ENSBTAG00000009642	ENSBTAG00000024928
ENSBTAG00000021432	ENSBTAG00000018735	ENSBTAG00000046423	ENSBTAG00000018840	ENSBTAG00000001179	ENSBTAG00000047110	ENSBTAG00000014777
ENSBTAG00000013598	ENSBTAG00000000885	ENSBTAG00000003177	ENSBTAG00000003529	ENSBTAG00000014178	ENSBTAG00000047837	ENSBTAG00000009515
ENSBTAG00000014112	ENSBTAG00000008499	ENSBTAG00000027182	ENSBTAG00000032782	ENSBTAG00000038235	ENSBTAG00000003361	ENSBTAG00000018272
ENSBTAG00000013884	ENSBTAG00000032711	ENSBTAG00000014752	ENSBTAG00000043954	ENSBTAG00000014523	ENSBTAG00000005339	ENSBTAG00000008126
ENSBTAG00000021767	ENSBTAG00000009338	ENSBTAG00000047200	ENSBTAG00000000179	ENSBTAG00000047099	ENSBTAG00000023412	ENSBTAG00000000792
ENSBTAG00000013117	ENSBTAG00000031741	ENSBTAG00000009711	ENSBTAG00000007559	ENSBTAG00000003649	ENSBTAG00000038526	ENSBTAG00000005300
ENSBTAG00000013099	ENSBTAG00000026788	ENSBTAG00000046247	ENSBTAG00000021819	ENSBTAG00000005715	ENSBTAG00000021185	ENSBTAG00000017883
ENSBTAG00000013098	ENSBTAG00000025954	ENSBTAG00000039483	ENSBTAG00000003281	ENSBTAG00000017326	ENSBTAG00000008819	ENSBTAG00000015650
ENSBTAG00000013096	ENSBTAG00000002055	ENSBTAG00000017565	ENSBTAG00000000885	ENSBTAG00000015212	ENSBTAG00000042757	ENSBTAG00000018303
ENSBTAG00000047832	ENSBTAG00000038415	ENSBTAG00000005149	ENSBTAG00000008649	ENSBTAG00000004908	ENSBTAG00000016210	ENSBTAG00000013715
ENSBTAG00000006694	ENSBTAG00000001302	ENSBTAG00000046416	ENSBTAG00000013789	ENSBTAG00000008710	ENSBTAG00000014885	ENSBTAG00000046172
ENSBTAG00000009717	ENSBTAG00000039916	ENSBTAG00000011921	ENSBTAG00000015184	ENSBTAG00000014075	ENSBTAG00000034854	ENSBTAG00000010718
ENSBTAG00000016691	ENSBTAG00000013505	ENSBTAG00000045590	ENSBTAG00000006775	ENSBTAG00000011076	ENSBTAG00000038340	ENSBTAG00000002164
ENSBTAG00000008945	ENSBTAG00000032274	ENSBTAG00000031561	ENSBTAG00000001915	ENSBTAG00000012143	ENSBTAG00000017012	ENSBTAG00000002407
ENSBTAG00000001623	ENSBTAG00000019143	ENSBTAG00000012885	ENSBTAG00000019251	ENSBTAG00000012946	ENSBTAG00000018223	ENSBTAG00000008082
ENSBTAG00000004352	ENSBTAG00000014314	ENSBTAG00000010047	ENSBTAG00000020196	ENSBTAG00000004073	ENSBTAG00000002614	ENSBTAG00000013631
ENSBTAG00000005251	ENSBTAG00000034869	ENSBTAG00000025942	ENSBTAG00000009560	ENSBTAG00000047953	ENSBTAG00000014015	ENSBTAG00000018220
ENSBTAG00000021347	ENSBTAG00000007906	ENSBTAG00000035072	ENSBTAG00000001221	ENSBTAG00000047336	ENSBTAG00000019190	ENSBTAG00000000793
ENSBTAG00000031231	ENSBTAG00000007890	ENSBTAG00000011597	ENSBTAG00000020713	ENSBTAG00000007268	ENSBTAG00000013825	ENSBTAG00000016369
ENSBTAG00000013222	ENSBTAG00000017141	ENSBTAG00000018361	ENSBTAG00000045709	ENSBTAG00000007567	ENSBTAG00000009033	ENSBTAG00000011285
ENSBTAG00000007062	ENSBTAG00000017170	ENSBTAG00000000065	ENSBTAG00000019623	ENSBTAG00000012753	ENSBTAG00000037602	ENSBTAG00000014249
ENSBTAG00000012876	ENSBTAG00000001080	ENSBTAG00000018203	ENSBTAG00000013879	ENSBTAG00000021360	ENSBTAG00000008579	ENSBTAG00000015235
ENSBTAG00000015351	ENSBTAG00000024826	ENSBTAG00000005857	ENSBTAG00000011622	ENSBTAG00000007378	ENSBTAG00000020366	ENSBTAG00000013298
ENSBTAG00000047818	ENSBTAG00000015280	ENSBTAG00000006508	ENSBTAG00000021046	ENSBTAG00000004509	ENSBTAG00000015177	ENSBTAG00000004407
ENSBTAG00000031185	ENSBTAG00000010838	ENSBTAG00000031943	ENSBTAG00000045998	ENSBTAG00000018313	ENSBTAG00000007917	ENSBTAG00000024449
ENSBTAG00000044029	ENSBTAG00000020480	ENSBTAG00000007695	ENSBTAG00000001635	ENSBTAG00000014823	ENSBTAG00000017531	ENSBTAG00000011772
ENSBTAG00000009046	ENSBTAG00000015750	ENSBTAG00000013294	ENSBTAG00000026586	ENSBTAG00000008801	ENSBTAG00000012997	ENSBTAG00000044760
ENSBTAG00000004327	ENSBTAG00000010426	ENSBTAG00000047178	ENSBTAG00000019255	ENSBTAG00000021939	ENSBTAG00000019255	ENSBTAG00000008710
ENSBTAG00000023529	ENSBTAG00000016076	ENSBTAG00000020298	ENSBTAG00000001889	ENSBTAG00000011532	ENSBTAG00000010777	ENSBTAG00000000070
ENSBTAG00000039922	ENSBTAG00000034678	ENSBTAG00000006214	ENSBTAG00000019193	ENSBTAG00000000053	ENSBTAG00000010372	ENSBTAG00000007860
ENSBTAG00000020164	ENSBTAG00000004184	ENSBTAG00000047602	ENSBTAG00000002750	ENSBTAG00000007020	ENSBTAG00000009554	ENSBTAG00000008944
ENSBTAG00000007977	ENSBTAG00000021276	ENSBTAG00000012817	ENSBTAG00000012907	ENSBTAG00000021480	ENSBTAG00000010026	ENSBTAG00000044926
ENSBTAG00000016334	ENSBTAG00000019768	ENSBTAG00000010676	ENSBTAG00000000792	ENSBTAG00000003928	ENSBTAG00000007309	ENSBTAG00000016943
ENSBTAG00000000963	ENSBTAG00000007338	ENSBTAG00000032881	ENSBTAG00000009714	ENSBTAG00000021948	ENSBTAG00000024545	ENSBTAG00000019890
ENSBTAG00000003829	ENSBTAG00000012272	ENSBTAG00000014612	ENSBTAG00000046953	ENSBTAG00000022005	ENSBTAG00000003191	ENSBTAG00000023144
ENSBTAG00000019265	ENSBTAG00000032424	ENSBTAG00000047188	ENSBTAG00000031793	ENSBTAG00000009789	ENSBTAG00000042435	ENSBTAG00000005263
ENSBTAG00000018223	ENSBTAG00000002382	ENSBTAG00000000630	ENSBTAG00000009895	ENSBTAG00000027375	ENSBTAG00000015222	ENSBTAG00000016514
ENSBTAG00000005696	ENSBTAG00000016589	ENSBTAG00000005299	ENSBTAG00000018295	ENSBTAG00000008505	ENSBTAG00000019211	ENSBTAG00000006745
ENSBTAG00000004211	ENSBTAG00000001274	ENSBTAG00000048056	ENSBTAG00000013632	ENSBTAG00000037794	ENSBTAG00000047367	ENSBTAG00000008098
ENSBTAG00000034113	ENSBTAG00000024361	ENSBTAG00000021499	ENSBTAG00000003592	ENSBTAG00000007449	ENSBTAG00000001872	ENSBTAG00000002531
ENSBTAG00000013060	ENSBTAG00000046970	ENSBTAG00000021156	ENSBTAG00000012738	ENSBTAG00000010178	ENSBTAG00000021616	ENSBTAG00000012800
ENSBTAG00000000676	ENSBTAG00000047532	ENSBTAG00000044033	ENSBTAG00000004066	ENSBTAG00000020319	ENSBTAG00000012600	ENSBTAG00000001356
ENSBTAG00000046347	ENSBTAG00000002582	ENSBTAG00000026915	ENSBTAG00000040382	ENSBTAG00000011547	ENSBTAG00000017463	ENSBTAG00000014007
ENSBTAG00000015294	ENSBTAG00000017138	ENSBTAG00000004038	ENSBTAG00000019545	ENSBTAG00000004039	ENSBTAG00000020802	ENSBTAG00000034075
ENSBTAG00000008253	ENSBTAG00000007835	ENSBTAG00000008530	ENSBTAG00000030564	ENSBTAG00000003919	ENSBTAG00000017664	ENSBTAG00000023895
ENSBTAG00000007814	ENSBTAG00000042125	ENSBTAG00000007093	ENSBTAG00000012630	ENSBTAG00000003322	ENSBTAG00000016902	ENSBTAG00000017493
ENSBTAG00000030553	ENSBTAG00000019964	ENSBTAG00000000744	ENSBTAG00000000831	ENSBTAG00000007860	ENSBTAG00000032538	ENSBTAG00000012824
ENSBTAG00000047681	ENSBTAG00000004204	ENSBTAG00000045803	ENSBTAG00000030393	ENSBTAG00000047979	ENSBTAG00000046326	ENSBTAG00000000125
ENSBTAG00000014650	ENSBTAG00000010311	ENSBTAG00000027932	ENSBTAG00000016244	ENSBTAG00000008302	ENSBTAG00000031647	ENSBTAG00000046191
ENSBTAG00000033580	ENSBTAG00000040584	ENSBTAG00000005576	ENSBTAG00000010716	ENSBTAG00000002088	ENSBTAG00000013632	ENSBTAG00000042250
ENSBTAG00000012866	ENSBTAG00000004464	ENSBTAG00000035915	ENSBTAG00000043398	ENSBTAG00000031359	ENSBTAG00000015599	ENSBTAG00000012450
ENSBTAG00000034255	ENSBTAG00000017316	ENSBTAG00000044230	ENSBTAG00000016663	ENSBTAG00000002972	ENSBTAG00000008714	ENSBTAG00000011970
ENSBTAG00000009076	ENSBTAG00000026283	ENSBTAG00000010662	ENSBTAG00000014600	ENSBTAG00000013421	ENSBTAG00000015307	ENSBTAG00000010306
ENSBTAG00000017627	ENSBTAG00000032277	ENSBTAG00000020445	ENSBTAG00000015018	ENSBTAG00000011682	ENSBTAG00000030564	ENSBTAG00000004775
ENSBTAG00000012667	ENSBTAG00000016633	ENSBTAG00000011544	ENSBTAG00000021102	ENSBTAG00000005585	ENSBTAG00000023970	ENSBTAG00000043959
ENSBTAG00000012706	ENSBTAG00000001326	ENSBTAG00000009199	ENSBTAG00000018528	ENSBTAG00000024545	ENSBTAG00000012925	ENSBTAG00000007047
ENSBTAG00000047733	ENSBTAG00000003943	ENSBTAG00000010542	ENSBTAG00000017362	ENSBTAG00000025531	ENSBTAG00000037786	ENSBTAG00000020414
ENSBTAG00000007627	ENSBTAG00000014376	ENSBTAG00000015286	ENSBTAG00000020119	ENSBTAG00000026779	ENSBTAG00000015739	ENSBTAG00000024603
ENSBTAG00000021338	ENSBTAG00000007948	ENSBTAG00000002240	ENSBTAG00000014661	ENSBTAG00000020985	ENSBTAG00000013219	ENSBTAG00000018369
ENSBTAG00000046544	ENSBTAG00000012274	ENSBTAG00000047415	ENSBTAG00000020518	ENSBTAG00000011359	ENSBTAG00000015241	ENSBTAG00000022069
ENSBTAG00000047394	ENSBTAG00000006086	ENSBTAG00000039416	ENSBTAG00000040463	ENSBTAG00000016864	ENSBTAG00000017786	ENSBTAG00000016738
ENSBTAG00000015296	ENSBTAG00000015380	ENSBTAG00000007489	ENSBTAG00000017811	ENSBTAG00000036012	ENSBTAG00000014236	ENSBTAG00000011930
ENSBTAG00000047719	ENSBTAG00000010875	ENSBTAG00000017540	ENSBTAG00000039855	ENSBTAG00000014813	ENSBTAG00000021454	ENSBTAG00000011937
ENSBTAG00000007101	ENSBTAG00000032097	ENSBTAG00000005679	ENSBTAG00000003236	ENSBTAG00000035686	ENSBTAG00000011702	ENSBTAG00000004247
ENSBTAG00000004208	ENSBTAG00000021233	ENSBTAG00000011950	ENSBTAG00000001361	ENSBTAG00000003614	ENSBTAG00000000098	ENSBTAG00000002048
ENSBTAG00000009501	ENSBTAG00000046961	ENSBTAG00000012095	ENSBTAG00000012894	ENSBTAG00000008942	ENSBTAG00000004059	ENSBTAG00000046730
ENSBTAG00000015557	ENSBTAG00000019001	ENSBTAG00000010278	ENSBTAG00000005120	ENSBTAG00000046426	ENSBTAG00000006010	ENSBTAG00000008761
ENSBTAG00000003301	ENSBTAG00000018297	ENSBTAG00000007808	ENSBTAG00000037570	ENSBTAG00000008126	ENSBTAG00000002728	ENSBTAG00000006665
ENSBTAG00000001805	ENSBTAG00000044010	ENSBTAG00000047589	ENSBTAG00000003234	ENSBTAG00000012481	ENSBTAG00000012261	ENSBTAG00000016338
ENSBTAG00000015249	ENSBTAG00000007443	ENSBTAG00000013064	ENSBTAG00000045542	ENSBTAG00000024548	ENSBTAG00000004249	ENSBTAG00000000031
ENSBTAG00000012606	ENSBTAG00000017964	ENSBTAG00000018460	ENSBTAG00000015894	ENSBTAG00000022954	ENSBTAG00000000754	ENSBTAG00000002695
ENSBTAG00000016311	ENSBTAG00000003636	ENSBTAG00000021009	ENSBTAG00000013790	ENSBTAG00000008611	ENSBTAG00000021949	ENSBTAG00000013686
ENSBTAG00000019510	ENSBTAG00000012053	ENSBTAG00000001257	ENSBTAG00000015720	ENSBTAG00000010532	ENSBTAG00000045860	ENSBTAG00000015526
ENSBTAG00000039069	ENSBTAG00000039182	ENSBTAG00000031741	ENSBTAG00000018669	ENSBTAG00000039735	ENSBTAG00000046075	ENSBTAG00000031468
ENSBTAG00000014512	ENSBTAG00000015763	ENSBTAG00000009381	ENSBTAG00000014093	ENSBTAG00000006260	ENSBTAG00000017661	ENSBTAG00000012193
ENSBTAG00000017731	ENSBTAG00000018445	ENSBTAG00000006223	ENSBTAG00000032603	ENSBTAG00000047094	ENSBTAG00000035776	ENSBTAG00000004956
ENSBTAG00000013851	ENSBTAG00000032289	ENSBTAG00000006735	ENSBTAG00000007503	ENSBTAG00000006759	ENSBTAG00000020468	ENSBTAG00000005970
ENSBTAG00000032873	ENSBTAG00000026966	ENSBTAG00000027151	ENSBTAG00000009029	ENSBTAG00000046717	ENSBTAG00000023795	ENSBTAG00000017755
ENSBTAG00000008991	ENSBTAG00000017427	ENSBTAG00000006743	ENSBTAG00000004114	ENSBTAG00000027020	ENSBTAG00000010321	ENSBTAG00000001189
ENSBTAG00000013205	ENSBTAG00000016109	ENSBTAG00000034347	ENSBTAG00000001634	ENSBTAG00000016411	ENSBTAG00000046297	ENSBTAG00000013153
ENSBTAG00000000693	ENSBTAG00000020261	ENSBTAG00000001021	ENSBTAG00000001364	ENSBTAG00000019924	ENSBTAG00000009975	ENSBTAG00000000913
ENSBTAG00000009207	ENSBTAG00000011256	ENSBTAG00000020000	ENSBTAG00000002474	ENSBTAG00000020921	ENSBTAG00000035696	ENSBTAG00000013877
ENSBTAG00000048069	ENSBTAG00000002590	ENSBTAG00000017205	ENSBTAG00000012217	ENSBTAG00000006697	ENSBTAG00000038058	ENSBTAG00000017459
ENSBTAG00000010875	ENSBTAG00000047695	ENSBTAG00000011822	ENSBTAG00000014699	ENSBTAG00000003867	ENSBTAG00000007683	ENSBTAG00000003100
ENSBTAG00000015953	ENSBTAG00000034867	ENSBTAG00000017706	ENSBTAG00000002039	ENSBTAG00000003425	ENSBTAG00000018280	ENSBTAG00000010662
ENSBTAG00000020802	ENSBTAG00000031441	ENSBTAG00000018517	ENSBTAG00000046741	ENSBTAG00000039316	ENSBTAG00000005697	ENSBTAG00000010667
ENSBTAG00000021445	ENSBTAG00000009642	ENSBTAG00000038440	ENSBTAG00000008421	ENSBTAG00000012581	ENSBTAG00000017390	ENSBTAG00000008990
ENSBTAG00000034391	ENSBTAG00000003804	ENSBTAG00000027341	ENSBTAG00000009521	ENSBTAG00000018657	ENSBTAG00000004777	ENSBTAG00000008991
ENSBTAG00000008416	ENSBTAG00000011315	ENSBTAG00000001486	ENSBTAG00000031385	ENSBTAG00000011339	ENSBTAG00000016442	ENSBTAG00000008996
ENSBTAG00000045415	ENSBTAG00000013076	ENSBTAG00000045834	ENSBTAG00000015608	ENSBTAG00000015996	ENSBTAG00000038578	ENSBTAG00000033890
ENSBTAG00000011417	ENSBTAG00000001179	ENSBTAG00000002037	ENSBTAG00000003097	ENSBTAG00000004225	ENSBTAG00000001022	ENSBTAG00000009988
ENSBTAG00000006747	ENSBTAG00000017411	ENSBTAG00000047877	ENSBTAG00000037537	ENSBTAG00000000267	ENSBTAG00000012824	ENSBTAG00000020566
ENSBTAG00000014106	ENSBTAG00000008151	ENSBTAG00000045699	ENSBTAG00000001998	ENSBTAG00000044191	ENSBTAG00000045545	ENSBTAG00000017277
ENSBTAG00000017242	ENSBTAG00000011895	ENSBTAG00000011887	ENSBTAG00000009019	ENSBTAG00000021899	ENSBTAG00000025847	ENSBTAG00000036113
ENSBTAG00000016814	ENSBTAG00000043553	ENSBTAG00000017764	ENSBTAG00000021949	ENSBTAG00000009978	ENSBTAG00000031802	ENSBTAG00000023007
ENSBTAG00000008484	ENSBTAG00000008385	ENSBTAG00000046784	ENSBTAG00000002300	ENSBTAG00000047125	ENSBTAG00000003165	ENSBTAG00000021121
ENSBTAG00000000368	ENSBTAG00000047202	ENSBTAG00000038361	ENSBTAG00000005715	ENSBTAG00000016166	ENSBTAG00000019556	ENSBTAG00000006173
ENSBTAG00000040103	ENSBTAG00000003592	ENSBTAG00000017452	ENSBTAG00000018636	ENSBTAG00000010370	ENSBTAG00000011715	ENSBTAG00000013038
ENSBTAG00000015188	ENSBTAG00000021051	ENSBTAG00000013737	ENSBTAG00000015550	ENSBTAG00000039808	ENSBTAG00000015887	ENSBTAG00000018048
ENSBTAG00000022007	ENSBTAG00000000326	ENSBTAG00000011332	ENSBTAG00000008624	ENSBTAG00000014435	ENSBTAG00000010852	ENSBTAG00000019891
ENSBTAG00000021237	ENSBTAG00000003297	ENSBTAG00000019461	ENSBTAG00000046921	ENSBTAG00000006175	ENSBTAG00000019327	ENSBTAG00000015894
ENSBTAG00000025181	ENSBTAG00000000985	ENSBTAG00000004848	ENSBTAG00000021039	ENSBTAG00000021741	ENSBTAG00000037717	ENSBTAG00000034373
ENSBTAG00000000841	ENSBTAG00000013854	ENSBTAG00000010775	ENSBTAG00000002669	ENSBTAG00000011971	ENSBTAG00000003234	ENSBTAG00000016695
ENSBTAG00000008328	ENSBTAG00000006659	ENSBTAG00000027653	ENSBTAG00000017253	ENSBTAG00000006209	ENSBTAG00000019014	ENSBTAG00000000945
ENSBTAG00000001945	ENSBTAG00000047681	ENSBTAG00000015946	ENSBTAG00000015951	ENSBTAG00000027446	ENSBTAG00000012804	ENSBTAG00000020836
ENSBTAG00000018372	ENSBTAG00000012007	ENSBTAG00000020688	ENSBTAG00000003447	ENSBTAG00000016324	ENSBTAG00000001249	ENSBTAG00000009918
ENSBTAG00000048196	ENSBTAG00000033983	ENSBTAG00000011484	ENSBTAG00000017333	ENSBTAG00000032407	ENSBTAG00000008718	ENSBTAG00000017824
ENSBTAG00000043956	ENSBTAG00000017179	ENSBTAG00000012585	ENSBTAG00000015361	ENSBTAG00000002030	ENSBTAG00000021020	ENSBTAG00000003757
ENSBTAG00000033803	ENSBTAG00000001564	ENSBTAG00000040026	ENSBTAG00000024991	ENSBTAG00000020178	ENSBTAG00000044023	ENSBTAG00000044191
ENSBTAG00000021587	ENSBTAG00000040108	ENSBTAG00000024947	ENSBTAG00000001504	ENSBTAG00000042723	ENSBTAG00000009302	ENSBTAG00000010858
ENSBTAG00000010085	ENSBTAG00000040150	ENSBTAG00000014469	ENSBTAG00000009419	ENSBTAG00000040252	ENSBTAG00000011684	ENSBTAG00000010868
ENSBTAG00000047178	ENSBTAG00000001252	ENSBTAG00000010877	ENSBTAG00000020710	ENSBTAG00000006446	ENSBTAG00000020518	ENSBTAG00000019938
ENSBTAG00000012193	ENSBTAG00000005122	ENSBTAG00000002042	ENSBTAG00000000278	ENSBTAG00000000365	ENSBTAG00000048304	ENSBTAG00000015194
ENSBTAG00000011383	ENSBTAG00000038063	ENSBTAG00000010265	ENSBTAG00000003649	ENSBTAG00000006673	ENSBTAG00000004554	ENSBTAG00000016640
ENSBTAG00000017672	ENSBTAG00000040280	ENSBTAG00000016243	ENSBTAG00000005133	ENSBTAG00000020919	ENSBTAG00000005903	ENSBTAG00000006291
ENSBTAG00000020436	ENSBTAG00000011283	ENSBTAG00000046958	ENSBTAG00000020205	ENSBTAG00000025893	ENSBTAG00000021606	ENSBTAG00000000418
ENSBTAG00000013074	ENSBTAG00000024639	ENSBTAG00000018400	ENSBTAG00000020735	ENSBTAG00000002813	ENSBTAG00000021208	ENSBTAG00000012501
ENSBTAG00000005828	ENSBTAG00000011403	ENSBTAG00000039380	ENSBTAG00000019954	ENSBTAG00000031891	ENSBTAG00000018585	ENSBTAG00000011021
ENSBTAG00000030482	ENSBTAG00000014996	ENSBTAG00000000993	ENSBTAG00000016002	ENSBTAG00000023670	ENSBTAG00000013071	ENSBTAG00000016886
ENSBTAG00000015994	ENSBTAG00000012857	ENSBTAG00000013240	ENSBTAG00000018658	ENSBTAG00000005436	ENSBTAG00000005922	ENSBTAG00000014923
ENSBTAG00000015683	ENSBTAG00000021076	ENSBTAG00000014713	ENSBTAG00000040602	ENSBTAG00000010265	ENSBTAG00000003192	ENSBTAG00000001171
ENSBTAG00000009401	ENSBTAG00000010958	ENSBTAG00000003044	ENSBTAG00000017390	ENSBTAG00000002407	ENSBTAG00000023023	ENSBTAG00000003794
ENSBTAG00000004329	ENSBTAG00000007253	ENSBTAG00000004775	ENSBTAG00000022376	ENSBTAG00000009159	ENSBTAG00000008357	ENSBTAG00000016896
ENSBTAG00000016952	ENSBTAG00000006369	ENSBTAG00000007609	ENSBTAG00000019750	ENSBTAG00000010276	ENSBTAG00000007651	ENSBTAG00000001854
ENSBTAG00000046784	ENSBTAG00000045498	ENSBTAG00000010938	ENSBTAG00000015046	ENSBTAG00000017493	ENSBTAG00000013938	ENSBTAG00000001848
ENSBTAG00000013753	ENSBTAG00000009029	ENSBTAG00000003014	ENSBTAG00000003272	ENSBTAG00000024275	ENSBTAG00000016296	ENSBTAG00000012785
ENSBTAG00000012971	ENSBTAG00000002974	ENSBTAG00000047003	ENSBTAG00000027020	ENSBTAG00000002964	ENSBTAG00000013270	ENSBTAG00000013784
ENSBTAG00000005370	ENSBTAG00000012219	ENSBTAG00000047802	ENSBTAG00000018314	ENSBTAG00000026977	ENSBTAG00000008089	ENSBTAG00000014144
ENSBTAG00000040478	ENSBTAG00000010956	ENSBTAG00000033278	ENSBTAG00000014015	ENSBTAG00000003981	ENSBTAG00000047383	ENSBTAG00000003894
ENSBTAG00000018598	ENSBTAG00000017659	ENSBTAG00000034391	ENSBTAG00000046220	ENSBTAG00000027524	ENSBTAG00000010579	ENSBTAG00000008786
ENSBTAG00000021270	ENSBTAG00000019682	ENSBTAG00000005650	ENSBTAG00000003665	ENSBTAG00000006912	ENSBTAG00000013314	ENSBTAG00000046851
ENSBTAG00000001966	ENSBTAG00000011892	ENSBTAG00000011490	ENSBTAG00000000755	ENSBTAG00000019819	ENSBTAG00000010690	ENSBTAG00000032092
ENSBTAG00000007316	ENSBTAG00000024394	ENSBTAG00000002319	ENSBTAG00000035007	ENSBTAG00000022663	ENSBTAG00000020458	ENSBTAG00000007421
ENSBTAG00000024822	ENSBTAG00000016533	ENSBTAG00000010394	ENSBTAG00000045520	ENSBTAG00000043168	ENSBTAG00000006529	ENSBTAG00000009762
ENSBTAG00000011642	ENSBTAG00000038103	ENSBTAG00000008548	ENSBTAG00000003297	ENSBTAG00000021099	ENSBTAG00000046533	ENSBTAG00000038858
ENSBTAG00000016913	ENSBTAG00000007602	ENSBTAG00000005025	ENSBTAG00000005697	ENSBTAG00000037424	ENSBTAG00000021535	ENSBTAG00000032576
ENSBTAG00000025775	ENSBTAG00000000730	ENSBTAG00000001029	ENSBTAG00000007492	ENSBTAG00000017889	ENSBTAG00000011929	ENSBTAG00000005093
ENSBTAG00000012239	ENSBTAG00000006721	ENSBTAG00000006355	ENSBTAG00000038627	ENSBTAG00000044111	ENSBTAG00000025526	ENSBTAG00000040413
ENSBTAG00000002685	ENSBTAG00000006937	ENSBTAG00000016313	ENSBTAG00000031355	ENSBTAG00000016305	ENSBTAG00000040116	ENSBTAG00000007488
ENSBTAG00000017039	ENSBTAG00000015439	ENSBTAG00000020793	ENSBTAG00000023023	ENSBTAG00000009065	ENSBTAG00000048052	ENSBTAG00000018425
ENSBTAG00000020752	ENSBTAG00000008335	ENSBTAG00000004035	ENSBTAG00000019811	ENSBTAG00000046162	ENSBTAG00000001504	ENSBTAG00000004864
ENSBTAG00000013686	ENSBTAG00000013436	ENSBTAG00000002480	ENSBTAG00000010096	ENSBTAG00000018489	ENSBTAG00000022449	ENSBTAG00000017814
ENSBTAG00000010297	ENSBTAG00000005202	ENSBTAG00000000371	ENSBTAG00000015047	ENSBTAG00000013400	ENSBTAG00000011153	ENSBTAG00000031441
ENSBTAG00000015895	ENSBTAG00000015600	ENSBTAG00000020394	ENSBTAG00000000037	ENSBTAG00000010906	ENSBTAG00000002177	ENSBTAG00000017044
ENSBTAG00000040026	ENSBTAG00000038802	ENSBTAG00000015080	ENSBTAG00000003845	ENSBTAG00000004965	ENSBTAG00000017115	ENSBTAG00000040318
ENSBTAG00000015013	ENSBTAG00000010184	ENSBTAG00000000161	ENSBTAG00000021955	ENSBTAG00000003733	ENSBTAG00000003885	ENSBTAG00000011212
ENSBTAG00000020979	ENSBTAG00000009037	ENSBTAG00000015373	ENSBTAG00000007722	ENSBTAG00000017611	ENSBTAG00000024555	ENSBTAG00000001055
ENSBTAG00000015979	ENSBTAG00000011488	ENSBTAG00000040017	ENSBTAG00000047094	ENSBTAG00000011490	ENSBTAG00000019052	ENSBTAG00000010467
ENSBTAG00000021260	ENSBTAG00000002803	ENSBTAG00000025210	ENSBTAG00000004176	ENSBTAG00000015160	ENSBTAG00000014135	ENSBTAG00000015260
ENSBTAG00000045535	ENSBTAG00000006756	ENSBTAG00000012525	ENSBTAG00000002059	ENSBTAG00000048184	ENSBTAG00000003061	ENSBTAG00000002579
ENSBTAG00000032657	ENSBTAG00000005517	ENSBTAG00000009314	ENSBTAG00000014930	ENSBTAG00000013677	ENSBTAG00000019080	ENSBTAG00000009079
ENSBTAG00000019066	ENSBTAG00000009874	ENSBTAG00000038472	ENSBTAG00000018775	ENSBTAG00000014159	ENSBTAG00000003530	ENSBTAG00000003168
ENSBTAG00000018313	ENSBTAG00000012505	ENSBTAG00000020397	ENSBTAG00000025400	ENSBTAG00000000964	ENSBTAG00000009254	ENSBTAG00000039635
ENSBTAG00000009230	ENSBTAG00000010306	ENSBTAG00000021969	ENSBTAG00000008117	ENSBTAG00000001945	ENSBTAG00000008906	ENSBTAG00000023452
ENSBTAG00000001060	ENSBTAG00000021994	ENSBTAG00000026172	ENSBTAG00000020412	ENSBTAG00000023891	ENSBTAG00000018224	ENSBTAG00000005615
ENSBTAG00000008858	ENSBTAG00000046717	ENSBTAG00000012715	ENSBTAG00000018546	ENSBTAG00000021164	ENSBTAG00000019665	ENSBTAG00000018652
ENSBTAG00000018347	ENSBTAG00000013899	ENSBTAG00000020485	ENSBTAG00000010906	ENSBTAG00000015130	ENSBTAG00000010533	ENSBTAG00000018077
ENSBTAG00000003981	ENSBTAG00000001873	ENSBTAG00000000031	ENSBTAG00000020797	ENSBTAG00000027118	ENSBTAG00000038169	ENSBTAG00000001260
ENSBTAG00000002431	ENSBTAG00000046651	ENSBTAG00000008065	ENSBTAG00000043956	ENSBTAG00000010559	ENSBTAG00000013663	ENSBTAG00000040209
ENSBTAG00000009552	ENSBTAG00000016185	ENSBTAG00000002382	ENSBTAG00000047236	ENSBTAG00000011650	ENSBTAG00000014357	ENSBTAG00000018834
ENSBTAG00000003432	ENSBTAG00000016077	ENSBTAG00000006497	ENSBTAG00000031998	ENSBTAG00000043295	ENSBTAG00000000085	ENSBTAG00000007065
ENSBTAG00000007922	ENSBTAG00000020375	ENSBTAG00000032187	ENSBTAG00000021501	ENSBTAG00000007523	ENSBTAG00000018422	ENSBTAG00000012097
ENSBTAG00000009080	ENSBTAG00000031235	ENSBTAG00000006695	ENSBTAG00000021762	ENSBTAG00000006139	ENSBTAG00000018295	ENSBTAG00000016113
ENSBTAG00000046965	ENSBTAG00000015374	ENSBTAG00000010510	ENSBTAG00000005958	ENSBTAG00000021270	ENSBTAG00000007586	ENSBTAG00000014514
ENSBTAG00000047003	ENSBTAG00000017778	ENSBTAG00000002266	ENSBTAG00000040526	ENSBTAG00000019728	ENSBTAG00000019069	ENSBTAG00000023374
ENSBTAG00000008341	ENSBTAG00000019690	ENSBTAG00000020905	ENSBTAG00000000841	ENSBTAG00000019003	ENSBTAG00000010367	ENSBTAG00000014450
ENSBTAG00000012170	ENSBTAG00000013652	ENSBTAG00000011832	ENSBTAG00000033580	ENSBTAG00000009501	ENSBTAG00000003178	ENSBTAG00000006633
ENSBTAG00000017120	ENSBTAG00000014602	ENSBTAG00000006256	ENSBTAG00000015137	ENSBTAG00000015419	ENSBTAG00000005239	ENSBTAG00000012064
ENSBTAG00000015521	ENSBTAG00000009030	ENSBTAG00000047484	ENSBTAG00000011379	ENSBTAG00000047311	ENSBTAG00000006589	ENSBTAG00000037537
ENSBTAG00000018709	ENSBTAG00000045986	ENSBTAG00000035758	ENSBTAG00000021606	ENSBTAG00000039315	ENSBTAG00000033837	ENSBTAG00000038024
ENSBTAG00000005841	ENSBTAG00000011343	ENSBTAG00000037739	ENSBTAG00000020059	ENSBTAG00000013662	ENSBTAG00000016374	ENSBTAG00000008851
ENSBTAG00000017471	ENSBTAG00000013451	ENSBTAG00000008887	ENSBTAG00000009309	ENSBTAG00000007117	ENSBTAG00000047734	ENSBTAG00000019851
ENSBTAG00000015371	ENSBTAG00000030556	ENSBTAG00000008737	ENSBTAG00000011538	ENSBTAG00000023000	ENSBTAG00000020238	ENSBTAG00000018162
ENSBTAG00000038797	ENSBTAG00000032428	ENSBTAG00000010976	ENSBTAG00000017161	ENSBTAG00000000566	ENSBTAG00000003645	ENSBTAG00000033604
ENSBTAG00000021202	ENSBTAG00000005696	ENSBTAG00000002746	ENSBTAG00000012525	ENSBTAG00000012558	ENSBTAG00000020649	ENSBTAG00000045571
ENSBTAG00000004875	ENSBTAG00000007648	ENSBTAG00000006686	ENSBTAG00000045884	ENSBTAG00000048193	ENSBTAG00000043402	ENSBTAG00000037440
ENSBTAG00000019123	ENSBTAG00000012652	ENSBTAG00000011702	ENSBTAG00000021616	ENSBTAG00000014334	ENSBTAG00000034827	ENSBTAG00000030454
ENSBTAG00000035226	ENSBTAG00000020817	ENSBTAG00000024888	ENSBTAG00000048295	ENSBTAG00000002180	ENSBTAG00000001293	ENSBTAG00000021433
ENSBTAG00000013201	ENSBTAG00000016104	ENSBTAG00000018562	ENSBTAG00000038698	ENSBTAG00000018356	ENSBTAG00000020657	ENSBTAG00000045985
ENSBTAG00000027889	ENSBTAG00000008113	ENSBTAG00000019676	ENSBTAG00000014548	ENSBTAG00000019900	ENSBTAG00000001873	ENSBTAG00000004925
ENSBTAG00000010265	ENSBTAG00000002298	ENSBTAG00000030676	ENSBTAG00000001499	ENSBTAG00000021819	ENSBTAG00000021570	ENSBTAG00000038149
ENSBTAG00000017729	ENSBTAG00000021333	ENSBTAG00000006263	ENSBTAG00000007031	ENSBTAG00000008416	ENSBTAG00000011964	ENSBTAG00000000336
ENSBTAG00000006282	ENSBTAG00000046614	ENSBTAG00000003523	ENSBTAG00000048106	ENSBTAG00000007097	ENSBTAG00000012789	ENSBTAG00000046961
ENSBTAG00000009725	ENSBTAG00000017709	ENSBTAG00000034785	ENSBTAG00000047522	ENSBTAG00000014871	ENSBTAG00000047803	ENSBTAG00000009171
ENSBTAG00000007821	ENSBTAG00000020824	ENSBTAG00000011727	ENSBTAG00000002181	ENSBTAG00000018690	ENSBTAG00000010994	ENSBTAG00000009364
ENSBTAG00000014861	ENSBTAG00000004249	ENSBTAG00000011826	ENSBTAG00000014399	ENSBTAG00000009048	ENSBTAG00000003329	ENSBTAG00000021657
ENSBTAG00000010682	ENSBTAG00000046185	ENSBTAG00000020395	ENSBTAG00000010947	ENSBTAG00000016508	ENSBTAG00000011003	ENSBTAG00000002596
ENSBTAG00000044185	ENSBTAG00000007719	ENSBTAG00000003495	ENSBTAG00000044151	ENSBTAG00000003531	ENSBTAG00000016470	ENSBTAG00000004725
ENSBTAG00000020800	ENSBTAG00000017644	ENSBTAG00000046397	ENSBTAG00000019728	ENSBTAG00000026340	ENSBTAG00000008151	ENSBTAG00000040294
ENSBTAG00000011589	ENSBTAG00000018108	ENSBTAG00000048298	ENSBTAG00000010082	ENSBTAG00000011131	ENSBTAG00000007133	ENSBTAG00000002830
ENSBTAG00000007214	ENSBTAG00000006520	ENSBTAG00000012443	ENSBTAG00000021225	ENSBTAG00000021869	ENSBTAG00000035986	ENSBTAG00000011517
ENSBTAG00000037657	ENSBTAG00000032789	ENSBTAG00000008736	ENSBTAG00000008717	ENSBTAG00000015595	ENSBTAG00000021859	ENSBTAG00000016299
ENSBTAG00000009846	ENSBTAG00000014441	ENSBTAG00000000558	ENSBTAG00000002714	ENSBTAG00000007234	ENSBTAG00000012481	ENSBTAG00000030403
ENSBTAG00000031919	ENSBTAG00000004557	ENSBTAG00000019437	ENSBTAG00000013422	ENSBTAG00000019160	ENSBTAG00000018663	ENSBTAG00000030885
ENSBTAG00000014488	ENSBTAG00000008510	ENSBTAG00000002243	ENSBTAG00000015519	ENSBTAG00000016414	ENSBTAG00000007826	ENSBTAG00000044157
ENSBTAG00000019534	ENSBTAG00000001113	ENSBTAG00000019944	ENSBTAG00000020792	ENSBTAG00000010392	ENSBTAG00000022808	ENSBTAG00000002522
ENSBTAG00000008380	ENSBTAG00000007787	ENSBTAG00000005709	ENSBTAG00000013274	ENSBTAG00000015116	ENSBTAG00000025337	ENSBTAG00000006419
ENSBTAG00000024889	ENSBTAG00000009763	ENSBTAG00000002813	ENSBTAG00000011689	ENSBTAG00000004380	ENSBTAG00000003017	ENSBTAG00000017847
ENSBTAG00000019053	ENSBTAG00000007705	ENSBTAG00000004115	ENSBTAG00000021060	ENSBTAG00000004384	ENSBTAG00000021911	ENSBTAG00000009512
ENSBTAG00000008318	ENSBTAG00000015046	ENSBTAG00000002784	ENSBTAG00000003218	ENSBTAG00000009126	ENSBTAG00000011982	ENSBTAG00000030393
ENSBTAG00000018629	ENSBTAG00000007860	ENSBTAG00000023375	ENSBTAG00000007298	ENSBTAG00000006056	ENSBTAG00000007434	ENSBTAG00000045529
ENSBTAG00000021725	ENSBTAG00000014291	ENSBTAG00000005439	ENSBTAG00000021273	ENSBTAG00000000202	ENSBTAG00000020056	ENSBTAG00000047473
ENSBTAG00000021452	ENSBTAG00000010120	ENSBTAG00000019327	ENSBTAG00000010460	ENSBTAG00000004948	ENSBTAG00000046265	ENSBTAG00000045854
ENSBTAG00000013126	ENSBTAG00000017662	ENSBTAG00000015915	ENSBTAG00000010462	ENSBTAG00000024449	ENSBTAG00000045985	ENSBTAG00000048184
ENSBTAG00000013495	ENSBTAG00000012002	ENSBTAG00000002016	ENSBTAG00000034945	ENSBTAG00000038319	ENSBTAG00000011360	ENSBTAG00000047953
ENSBTAG00000001030	ENSBTAG00000035226	ENSBTAG00000004735	ENSBTAG00000016924	ENSBTAG00000022520	ENSBTAG00000011727	ENSBTAG00000038797
ENSBTAG00000010693	ENSBTAG00000037511	ENSBTAG00000015720	ENSBTAG00000010178	ENSBTAG00000025288	ENSBTAG00000019486	ENSBTAG00000045989
ENSBTAG00000023464	ENSBTAG00000002361	ENSBTAG00000008098	ENSBTAG00000018851	ENSBTAG00000040356	ENSBTAG00000009376	ENSBTAG00000019547
ENSBTAG00000004745	ENSBTAG00000008541	ENSBTAG00000032588	ENSBTAG00000021522	ENSBTAG00000013125	ENSBTAG00000002714	ENSBTAG00000019348
ENSBTAG00000015183	ENSBTAG00000003200	ENSBTAG00000010671	ENSBTAG00000015027	ENSBTAG00000012987	ENSBTAG00000019761	ENSBTAG00000005841
ENSBTAG00000009978	ENSBTAG00000001894	ENSBTAG00000008416	ENSBTAG00000047264	ENSBTAG00000020368	ENSBTAG00000011442	ENSBTAG00000020062
ENSBTAG00000036016	ENSBTAG00000046247	ENSBTAG00000038462	ENSBTAG00000013730	ENSBTAG00000005863	ENSBTAG00000030189	ENSBTAG00000014900
ENSBTAG00000000628	ENSBTAG00000001826	ENSBTAG00000007584	ENSBTAG00000013686	ENSBTAG00000000738	ENSBTAG00000046760	ENSBTAG00000007757
ENSBTAG00000000744	ENSBTAG00000046190	ENSBTAG00000013790	ENSBTAG00000030190	ENSBTAG00000019244	ENSBTAG00000015593	ENSBTAG00000001051
ENSBTAG00000012444	ENSBTAG00000019944	ENSBTAG00000001335	ENSBTAG00000008180	ENSBTAG00000025634	ENSBTAG00000017333	ENSBTAG00000045861
ENSBTAG00000020815	ENSBTAG00000047522	ENSBTAG00000000620	ENSBTAG00000003052	ENSBTAG00000046533	ENSBTAG00000000855	ENSBTAG00000038890
ENSBTAG00000045644	ENSBTAG00000047336	ENSBTAG00000033248	ENSBTAG00000010852	ENSBTAG00000026637	ENSBTAG00000018501	ENSBTAG00000030360
ENSBTAG00000005489	ENSBTAG00000045556	ENSBTAG00000012693	ENSBTAG00000018945	ENSBTAG00000003389	ENSBTAG00000004912	ENSBTAG00000038416
ENSBTAG00000004443	ENSBTAG00000015444	ENSBTAG00000033351	ENSBTAG00000037625	ENSBTAG00000016327	ENSBTAG00000039122	ENSBTAG00000013247
ENSBTAG00000000838	ENSBTAG00000016593	ENSBTAG00000008126	ENSBTAG00000008817	ENSBTAG00000000998	ENSBTAG00000008237	ENSBTAG00000046087
ENSBTAG00000003919	ENSBTAG00000011186	ENSBTAG00000007948	ENSBTAG00000021157	ENSBTAG00000047188	ENSBTAG00000017950	ENSBTAG00000039628
ENSBTAG00000011379	ENSBTAG00000008794	ENSBTAG00000016774	ENSBTAG00000017999	ENSBTAG00000033180	ENSBTAG00000043999	ENSBTAG00000038022
ENSBTAG00000018795	ENSBTAG00000018979	ENSBTAG00000038267	ENSBTAG00000002982	ENSBTAG00000045986	ENSBTAG00000014053	ENSBTAG00000000803
ENSBTAG00000002669	ENSBTAG00000018753	ENSBTAG00000026977	ENSBTAG00000020880	ENSBTAG00000005825	ENSBTAG00000005615	ENSBTAG00000030348
ENSBTAG00000009165	ENSBTAG00000017368	ENSBTAG00000016794	ENSBTAG00000005932	ENSBTAG00000014611	ENSBTAG00000009194	ENSBTAG00000002055
ENSBTAG00000004262	ENSBTAG00000012938	ENSBTAG00000008237	ENSBTAG00000000025	ENSBTAG00000047166	ENSBTAG00000010384	ENSBTAG00000025288
ENSBTAG00000030962	ENSBTAG00000016550	ENSBTAG00000037738	ENSBTAG00000004297	ENSBTAG00000038893	ENSBTAG00000016152	ENSBTAG00000038926
ENSBTAG00000003352	ENSBTAG00000002043	ENSBTAG00000021481	ENSBTAG00000020296	ENSBTAG00000045639	ENSBTAG00000007258	ENSBTAG00000037375
ENSBTAG00000004902	ENSBTAG00000045770	ENSBTAG00000039120	ENSBTAG00000000879	ENSBTAG00000006835	ENSBTAG00000034436	ENSBTAG00000040358
ENSBTAG00000035224	ENSBTAG00000014375	ENSBTAG00000021814	ENSBTAG00000020468	ENSBTAG00000021600	ENSBTAG00000018538	ENSBTAG00000038635
ENSBTAG00000045437	ENSBTAG00000046901	ENSBTAG00000037804	ENSBTAG00000007159	ENSBTAG00000012156	ENSBTAG00000005208	ENSBTAG00000003447
ENSBTAG00000001258	ENSBTAG00000018254	ENSBTAG00000002764	ENSBTAG00000012938	ENSBTAG00000005156	ENSBTAG00000008420	ENSBTAG00000038088
ENSBTAG00000021217	ENSBTAG00000007996	ENSBTAG00000015412	ENSBTAG00000017824	ENSBTAG00000013555	ENSBTAG00000019140	ENSBTAG00000009735
ENSBTAG00000006629	ENSBTAG00000016645	ENSBTAG00000014797	ENSBTAG00000044081	ENSBTAG00000003934	ENSBTAG00000011549	ENSBTAG00000037882
ENSBTAG00000021313	ENSBTAG00000014058	ENSBTAG00000016695	ENSBTAG00000000285	ENSBTAG00000026497	ENSBTAG00000009129	ENSBTAG00000046987
ENSBTAG00000007361	ENSBTAG00000018238	ENSBTAG00000011106	ENSBTAG00000008600	ENSBTAG00000005111	ENSBTAG00000018745	ENSBTAG00000034681
ENSBTAG00000008631	ENSBTAG00000013855	ENSBTAG00000032477	ENSBTAG00000047818	ENSBTAG00000003956	ENSBTAG00000039413	ENSBTAG00000036115
ENSBTAG00000048308	ENSBTAG00000020859	ENSBTAG00000005289	ENSBTAG00000021779	ENSBTAG00000012738	ENSBTAG00000011444	ENSBTAG00000007443
ENSBTAG00000001295	ENSBTAG00000032068	ENSBTAG00000002135	ENSBTAG00000016533	ENSBTAG00000013114	ENSBTAG00000007851	ENSBTAG00000006618
ENSBTAG00000046486	ENSBTAG00000007765	ENSBTAG00000016881	ENSBTAG00000000088	ENSBTAG00000046665	ENSBTAG00000005122	ENSBTAG00000021292
ENSBTAG00000000073	ENSBTAG00000030798	ENSBTAG00000002955	ENSBTAG00000025035	ENSBTAG00000040575	ENSBTAG00000020393	ENSBTAG00000007893
ENSBTAG00000010878	ENSBTAG00000005214	ENSBTAG00000002516	ENSBTAG00000014076	ENSBTAG00000012234	ENSBTAG00000014411	ENSBTAG00000047272
ENSBTAG00000004564	ENSBTAG00000003345	ENSBTAG00000038318	ENSBTAG00000019120	ENSBTAG00000010027	ENSBTAG00000038700	ENSBTAG00000034963
ENSBTAG00000011723	ENSBTAG00000015091	ENSBTAG00000007175	ENSBTAG00000004039	ENSBTAG00000038562	ENSBTAG00000016891	ENSBTAG00000014278
ENSBTAG00000006919	ENSBTAG00000019947	ENSBTAG00000006726	ENSBTAG00000003619	ENSBTAG00000003997	ENSBTAG00000003493	ENSBTAG00000012672
ENSBTAG00000014123	ENSBTAG00000017146	ENSBTAG00000003791	ENSBTAG00000016368	ENSBTAG00000005200	ENSBTAG00000011451	ENSBTAG00000012675
ENSBTAG00000020629	ENSBTAG00000026522	ENSBTAG00000002178	ENSBTAG00000002524	ENSBTAG00000039161	ENSBTAG00000008665	ENSBTAG00000010311
ENSBTAG00000006138	ENSBTAG00000018881	ENSBTAG00000009338	ENSBTAG00000007075	ENSBTAG00000006680	ENSBTAG00000017536	ENSBTAG00000000560
ENSBTAG00000008385	ENSBTAG00000014830	ENSBTAG00000008611	ENSBTAG00000016167	ENSBTAG00000013938	ENSBTAG00000017112	ENSBTAG00000021927
ENSBTAG00000005165	ENSBTAG00000034586	ENSBTAG00000034700	ENSBTAG00000000333	ENSBTAG00000039884	ENSBTAG00000018010	ENSBTAG00000017567
ENSBTAG00000021547	ENSBTAG00000010644	ENSBTAG00000008756	ENSBTAG00000018178	ENSBTAG00000004192	ENSBTAG00000003339	ENSBTAG00000004710
ENSBTAG00000004732	ENSBTAG00000007909	ENSBTAG00000001714	ENSBTAG00000010129	ENSBTAG00000004991	ENSBTAG00000038000	ENSBTAG00000009635
ENSBTAG00000039313	ENSBTAG00000020981	ENSBTAG00000009864	ENSBTAG00000001257	ENSBTAG00000012525	ENSBTAG00000006961	ENSBTAG00000025258
ENSBTAG00000014059	ENSBTAG00000046574	ENSBTAG00000001683	ENSBTAG00000016457	ENSBTAG00000048298	ENSBTAG00000010193	ENSBTAG00000010155
ENSBTAG00000019748	ENSBTAG00000002985	ENSBTAG00000007202	ENSBTAG00000007970	ENSBTAG00000001632	ENSBTAG00000023652	ENSBTAG00000007191
ENSBTAG00000000455	ENSBTAG00000011953	ENSBTAG00000006753	ENSBTAG00000023207	ENSBTAG00000006836	ENSBTAG00000040358	ENSBTAG00000002850
ENSBTAG00000039246	ENSBTAG00000002329	ENSBTAG00000018372	ENSBTAG00000005442	ENSBTAG00000009023	ENSBTAG00000020520	ENSBTAG00000006086
ENSBTAG00000005751	ENSBTAG00000015138	ENSBTAG00000002593	ENSBTAG00000006975	ENSBTAG00000009642	ENSBTAG00000007882	ENSBTAG00000018519
ENSBTAG00000025035	ENSBTAG00000002997	ENSBTAG00000001574	ENSBTAG00000009058	ENSBTAG00000020933	ENSBTAG00000003955	ENSBTAG00000039206
ENSBTAG00000006848	ENSBTAG00000045971	ENSBTAG00000001361	ENSBTAG00000013528	ENSBTAG00000001906	ENSBTAG00000020755	ENSBTAG00000019437
ENSBTAG00000009236	ENSBTAG00000019863	ENSBTAG00000006733	ENSBTAG00000033679	ENSBTAG00000003955	ENSBTAG00000017218	ENSBTAG00000002898
ENSBTAG00000002970	ENSBTAG00000010221	ENSBTAG00000020676	ENSBTAG00000001829	ENSBTAG00000008723	ENSBTAG00000003606	ENSBTAG00000020340
ENSBTAG00000012894	ENSBTAG00000000257	ENSBTAG00000003726	ENSBTAG00000046914	ENSBTAG00000035915	ENSBTAG00000047621	ENSBTAG00000002680
ENSBTAG00000006019	ENSBTAG00000010496	ENSBTAG00000005762	ENSBTAG00000011017	ENSBTAG00000037972	ENSBTAG00000018142	ENSBTAG00000008913
ENSBTAG00000004544	ENSBTAG00000015913	ENSBTAG00000009916	ENSBTAG00000011244	ENSBTAG00000000082	ENSBTAG00000001639	ENSBTAG00000018897
ENSBTAG00000000819	ENSBTAG00000018374	ENSBTAG00000018954	ENSBTAG00000025263	ENSBTAG00000019210	ENSBTAG00000016680	ENSBTAG00000018383
ENSBTAG00000027419	ENSBTAG00000012525	ENSBTAG00000047054	ENSBTAG00000000221	ENSBTAG00000019453	ENSBTAG00000023780	ENSBTAG00000018381
ENSBTAG00000022376	ENSBTAG00000019354	ENSBTAG00000019457	ENSBTAG00000004187	ENSBTAG00000013635	ENSBTAG00000032527	ENSBTAG00000018752
ENSBTAG00000002596	ENSBTAG00000025964	ENSBTAG00000010906	ENSBTAG00000015220	ENSBTAG00000015686	ENSBTAG00000026080	ENSBTAG00000045916
ENSBTAG00000000470	ENSBTAG00000013503	ENSBTAG00000018493	ENSBTAG00000004948	ENSBTAG00000002995	ENSBTAG00000005695	ENSBTAG00000046595
ENSBTAG00000017715	ENSBTAG00000039300	ENSBTAG00000004680	ENSBTAG00000014064	ENSBTAG00000016187	ENSBTAG00000013004	ENSBTAG00000011988
ENSBTAG00000000362	ENSBTAG00000020099	ENSBTAG00000007120	ENSBTAG00000017174	ENSBTAG00000013740	ENSBTAG00000005928	ENSBTAG00000009036
ENSBTAG00000047165	ENSBTAG00000021779	ENSBTAG00000019823	ENSBTAG00000002564	ENSBTAG00000012259	ENSBTAG00000020620	ENSBTAG00000010073
ENSBTAG00000011154	ENSBTAG00000009132	ENSBTAG00000032151	ENSBTAG00000020453	ENSBTAG00000019312	ENSBTAG00000017929	ENSBTAG00000013501
ENSBTAG00000044001	ENSBTAG00000003820	ENSBTAG00000002885	ENSBTAG00000012529	ENSBTAG00000032223	ENSBTAG00000046875	ENSBTAG00000007946
ENSBTAG00000027051	ENSBTAG00000016973	ENSBTAG00000013683	ENSBTAG00000007860	ENSBTAG00000031869	ENSBTAG00000018360	ENSBTAG00000017380
ENSBTAG00000048071	ENSBTAG00000016073	ENSBTAG00000005471	ENSBTAG00000038496	ENSBTAG00000003773	ENSBTAG00000019623	ENSBTAG00000011011
ENSBTAG00000006626	ENSBTAG00000046029	ENSBTAG00000011882	ENSBTAG00000002625	ENSBTAG00000013674	ENSBTAG00000019584	ENSBTAG00000019122
ENSBTAG00000017538	ENSBTAG00000044001	ENSBTAG00000020761	ENSBTAG00000018969	ENSBTAG00000027442	ENSBTAG00000013899	ENSBTAG00000043002
ENSBTAG00000020748	ENSBTAG00000013468	ENSBTAG00000007102	ENSBTAG00000004464	ENSBTAG00000004339	ENSBTAG00000007618	ENSBTAG00000000855
ENSBTAG00000021099	ENSBTAG00000014638	ENSBTAG00000004860	ENSBTAG00000045854	ENSBTAG00000014351	ENSBTAG00000012148	ENSBTAG00000020859
ENSBTAG00000027651	ENSBTAG00000010395	ENSBTAG00000019761	ENSBTAG00000012721	ENSBTAG00000008175	ENSBTAG00000045740	ENSBTAG00000011786
ENSBTAG00000007966	ENSBTAG00000007234	ENSBTAG00000000854	ENSBTAG00000014063	ENSBTAG00000005704	ENSBTAG00000022058	ENSBTAG00000020000
ENSBTAG00000031786	ENSBTAG00000017037	ENSBTAG00000004641	ENSBTAG00000046176	ENSBTAG00000046784	ENSBTAG00000000962	ENSBTAG00000019391
ENSBTAG00000038075	ENSBTAG00000004358	ENSBTAG00000043950	ENSBTAG00000014300	ENSBTAG00000002255	ENSBTAG00000034089	ENSBTAG00000048282
ENSBTAG00000019054	ENSBTAG00000012855	ENSBTAG00000013205	ENSBTAG00000031231	ENSBTAG00000008729	ENSBTAG00000010492	ENSBTAG00000048099
ENSBTAG00000014521	ENSBTAG00000008723	ENSBTAG00000011001	ENSBTAG00000016355	ENSBTAG00000017418	ENSBTAG00000015647	ENSBTAG00000015264
ENSBTAG00000010951	ENSBTAG00000045886	ENSBTAG00000026286	ENSBTAG00000046992	ENSBTAG00000000641	ENSBTAG00000024021	ENSBTAG00000007169
ENSBTAG00000017350	ENSBTAG00000012135	ENSBTAG00000030325	ENSBTAG00000048235	ENSBTAG00000033437	ENSBTAG00000017376	ENSBTAG00000014806
ENSBTAG00000045886	ENSBTAG00000001628	ENSBTAG00000007843	ENSBTAG00000003100	ENSBTAG00000000133	ENSBTAG00000012170	ENSBTAG00000007430
ENSBTAG00000020303	ENSBTAG00000003708	ENSBTAG00000015094	ENSBTAG00000010821	ENSBTAG00000019242	ENSBTAG00000008922	ENSBTAG00000011343
ENSBTAG00000015802	ENSBTAG00000007353	ENSBTAG00000010576	ENSBTAG00000021456	ENSBTAG00000017747	ENSBTAG00000045578	ENSBTAG00000004680
ENSBTAG00000027665	ENSBTAG00000002651	ENSBTAG00000019107	ENSBTAG00000026242	ENSBTAG00000019520	ENSBTAG00000027760	ENSBTAG00000015593
ENSBTAG00000017083	ENSBTAG00000009864	ENSBTAG00000017357	ENSBTAG00000016140	ENSBTAG00000016267	ENSBTAG00000012363	ENSBTAG00000002982
ENSBTAG00000019539	ENSBTAG00000006223	ENSBTAG00000009255	ENSBTAG00000024647	ENSBTAG00000013197	ENSBTAG00000005111	ENSBTAG00000015656
ENSBTAG00000007680	ENSBTAG00000000195	ENSBTAG00000002669	ENSBTAG00000003943	ENSBTAG00000018879	ENSBTAG00000000459	ENSBTAG00000020433
ENSBTAG00000021814	ENSBTAG00000031385	ENSBTAG00000014606	ENSBTAG00000000329	ENSBTAG00000046574	ENSBTAG00000015894	ENSBTAG00000011505
ENSBTAG00000015567	ENSBTAG00000014305	ENSBTAG00000007315	ENSBTAG00000019409	ENSBTAG00000017053	ENSBTAG00000002348	ENSBTAG00000013906
ENSBTAG00000047137	ENSBTAG00000005514	ENSBTAG00000005410	ENSBTAG00000021325	ENSBTAG00000012126	ENSBTAG00000013982	ENSBTAG00000008591
ENSBTAG00000009650	ENSBTAG00000046089	ENSBTAG00000007791	ENSBTAG00000040055	ENSBTAG00000010671	ENSBTAG00000012448	ENSBTAG00000004910
ENSBTAG00000046958	ENSBTAG00000044176	ENSBTAG00000013884	ENSBTAG00000017837	ENSBTAG00000001926	ENSBTAG00000007993	ENSBTAG00000004909
ENSBTAG00000024901	ENSBTAG00000018905	ENSBTAG00000014830	ENSBTAG00000004557	ENSBTAG00000006995	ENSBTAG00000048276	ENSBTAG00000046765
ENSBTAG00000007842	ENSBTAG00000005094	ENSBTAG00000031012	ENSBTAG00000016529	ENSBTAG00000035777	ENSBTAG00000014044	ENSBTAG00000001069
ENSBTAG00000019807	ENSBTAG00000009327	ENSBTAG00000012577	ENSBTAG00000015280	ENSBTAG00000001644	ENSBTAG00000016124	ENSBTAG00000031509
ENSBTAG00000002348	ENSBTAG00000037462	ENSBTAG00000002469	ENSBTAG00000023523	ENSBTAG00000016435	ENSBTAG00000021263	ENSBTAG00000018808
ENSBTAG00000012925	ENSBTAG00000031346	ENSBTAG00000013941	ENSBTAG00000039512	ENSBTAG00000018227	ENSBTAG00000002865	ENSBTAG00000022509
ENSBTAG00000015951	ENSBTAG00000011227	ENSBTAG00000039055	ENSBTAG00000015308	ENSBTAG00000007953	ENSBTAG00000021762	ENSBTAG00000030977
ENSBTAG00000039160	ENSBTAG00000012039	ENSBTAG00000024219	ENSBTAG00000009097	ENSBTAG00000006581	ENSBTAG00000021741	ENSBTAG00000017790
ENSBTAG00000010944	ENSBTAG00000019750	ENSBTAG00000016434	ENSBTAG00000024431	ENSBTAG00000007335	ENSBTAG00000037526	ENSBTAG00000017081
ENSBTAG00000019767	ENSBTAG00000004754	ENSBTAG00000006019	ENSBTAG00000008324	ENSBTAG00000027991	ENSBTAG00000017538	ENSBTAG00000006520
ENSBTAG00000011397	ENSBTAG00000012100	ENSBTAG00000015655	ENSBTAG00000020921	ENSBTAG00000031361	ENSBTAG00000033107	ENSBTAG00000004768
ENSBTAG00000046963	ENSBTAG00000013345	ENSBTAG00000006395	ENSBTAG00000005356	ENSBTAG00000016164	ENSBTAG00000038756	ENSBTAG00000008009
ENSBTAG00000014079	ENSBTAG00000006173	ENSBTAG00000004874	ENSBTAG00000000854	ENSBTAG00000015047	ENSBTAG00000002835	ENSBTAG00000000731
ENSBTAG00000009029	ENSBTAG00000005439	ENSBTAG00000012361	ENSBTAG00000003093	ENSBTAG00000037537	ENSBTAG00000009023	ENSBTAG00000009835
ENSBTAG00000005213	ENSBTAG00000003843	ENSBTAG00000004348	ENSBTAG00000000169	ENSBTAG00000004153	ENSBTAG00000008359	ENSBTAG00000040316
ENSBTAG00000003209	ENSBTAG00000001397	ENSBTAG00000045742	ENSBTAG00000008213	ENSBTAG00000007882	ENSBTAG00000046430	ENSBTAG00000003956
ENSBTAG00000021846	ENSBTAG00000006085	ENSBTAG00000007786	ENSBTAG00000001335	ENSBTAG00000011631	ENSBTAG00000013047	ENSBTAG00000020979
ENSBTAG00000045896	ENSBTAG00000020930	ENSBTAG00000009440	ENSBTAG00000000365	ENSBTAG00000015290	ENSBTAG00000038462	ENSBTAG00000044230
ENSBTAG00000047164	ENSBTAG00000011414	ENSBTAG00000016581	ENSBTAG00000003404	ENSBTAG00000013658	ENSBTAG00000030711	ENSBTAG00000039599
ENSBTAG00000002640	ENSBTAG00000012121	ENSBTAG00000002347	ENSBTAG00000007210	ENSBTAG00000002181	ENSBTAG00000017266	ENSBTAG00000000641
ENSBTAG00000044067	ENSBTAG00000019160	ENSBTAG00000019255	ENSBTAG00000005424	ENSBTAG00000008461	ENSBTAG00000006175	ENSBTAG00000003229
ENSBTAG00000012025	ENSBTAG00000016028	ENSBTAG00000046121	ENSBTAG00000001619	ENSBTAG00000038088	ENSBTAG00000025288	ENSBTAG00000021802
ENSBTAG00000031354	ENSBTAG00000001508	ENSBTAG00000033190	ENSBTAG00000027942	ENSBTAG00000011622	ENSBTAG00000014748	ENSBTAG00000017366
ENSBTAG00000006966	ENSBTAG00000022829	ENSBTAG00000002088	ENSBTAG00000015104	ENSBTAG00000011793	ENSBTAG00000034921	ENSBTAG00000013855
ENSBTAG00000034206	ENSBTAG00000005533	ENSBTAG00000001777	ENSBTAG00000026696	ENSBTAG00000046075	ENSBTAG00000021361	ENSBTAG00000020078
ENSBTAG00000014228	ENSBTAG00000044139	ENSBTAG00000038088	ENSBTAG00000020853	ENSBTAG00000024952	ENSBTAG00000002847	ENSBTAG00000046225
ENSBTAG00000005076	ENSBTAG00000046980	ENSBTAG00000010372	ENSBTAG00000024509	ENSBTAG00000017694	ENSBTAG00000013100	ENSBTAG00000000573
ENSBTAG00000005075	ENSBTAG00000016396	ENSBTAG00000040014	ENSBTAG00000009219	ENSBTAG00000018577	ENSBTAG00000033766	ENSBTAG00000004903
ENSBTAG00000034347	ENSBTAG00000018710	ENSBTAG00000002898	ENSBTAG00000006129	ENSBTAG00000034823	ENSBTAG00000031402	ENSBTAG00000047165
ENSBTAG00000005072	ENSBTAG00000033180	ENSBTAG00000011104	ENSBTAG00000000418	ENSBTAG00000026080	ENSBTAG00000000764	ENSBTAG00000033766
ENSBTAG00000044139	ENSBTAG00000047264	ENSBTAG00000010027	ENSBTAG00000009661	ENSBTAG00000012312	ENSBTAG00000019888	ENSBTAG00000006806
ENSBTAG00000001936	ENSBTAG00000018465	ENSBTAG00000001405	ENSBTAG00000005180	ENSBTAG00000021176	ENSBTAG00000021999	ENSBTAG00000002654
ENSBTAG00000001382	ENSBTAG00000014903	ENSBTAG00000046915	ENSBTAG00000009950	ENSBTAG00000015467	ENSBTAG00000017814	ENSBTAG00000000666
ENSBTAG00000024157	ENSBTAG00000018925	ENSBTAG00000037820	ENSBTAG00000002879	ENSBTAG00000046497	ENSBTAG00000010649	ENSBTAG00000019906
ENSBTAG00000015264	ENSBTAG00000011131	ENSBTAG00000046541	ENSBTAG00000032893	ENSBTAG00000001260	ENSBTAG00000039714	ENSBTAG00000001041
ENSBTAG00000021187	ENSBTAG00000045042	ENSBTAG00000010693	ENSBTAG00000012272	ENSBTAG00000024437	ENSBTAG00000044744	ENSBTAG00000016847
ENSBTAG00000013071	ENSBTAG00000019532	ENSBTAG00000022887	ENSBTAG00000002643	ENSBTAG00000003669	ENSBTAG00000046454	ENSBTAG00000007434
ENSBTAG00000047621	ENSBTAG00000039190	ENSBTAG00000020468	ENSBTAG00000023814	ENSBTAG00000038990	ENSBTAG00000021092	ENSBTAG00000004464
ENSBTAG00000002055	ENSBTAG00000024397	ENSBTAG00000021291	ENSBTAG00000018125	ENSBTAG00000002632	ENSBTAG00000012239	ENSBTAG00000019658
ENSBTAG00000019376	ENSBTAG00000011354	ENSBTAG00000008117	ENSBTAG00000009864	ENSBTAG00000031468	ENSBTAG00000017540	ENSBTAG00000019660
ENSBTAG00000000024	ENSBTAG00000016145	ENSBTAG00000019755	ENSBTAG00000008382	ENSBTAG00000018948	ENSBTAG00000021776	ENSBTAG00000019463
ENSBTAG00000031654	ENSBTAG00000025028	ENSBTAG00000046756	ENSBTAG00000006985	ENSBTAG00000001010	ENSBTAG00000019272	ENSBTAG00000018823
ENSBTAG00000021287	ENSBTAG00000008896	ENSBTAG00000020055	ENSBTAG00000021200	ENSBTAG00000039272	ENSBTAG00000004052	ENSBTAG00000008165
ENSBTAG00000039298	ENSBTAG00000017847	ENSBTAG00000010944	ENSBTAG00000026080	ENSBTAG00000012277	ENSBTAG00000046410	ENSBTAG00000038316
ENSBTAG00000019107	ENSBTAG00000037383	ENSBTAG00000004896	ENSBTAG00000011913	ENSBTAG00000030108	ENSBTAG00000017373	ENSBTAG00000005696
ENSBTAG00000015195	ENSBTAG00000011569	ENSBTAG00000014332	ENSBTAG00000021062	ENSBTAG00000010992	ENSBTAG00000016350	ENSBTAG00000001735
ENSBTAG00000014900	ENSBTAG00000010970	ENSBTAG00000010344	ENSBTAG00000032132	ENSBTAG00000012848	ENSBTAG00000027875	ENSBTAG00000004036
ENSBTAG00000011036	ENSBTAG00000026163	ENSBTAG00000003314	ENSBTAG00000015893	ENSBTAG00000004263	ENSBTAG00000034823	ENSBTAG00000016736
ENSBTAG00000019746	ENSBTAG00000021116	ENSBTAG00000019378	ENSBTAG00000027316	ENSBTAG00000016124	ENSBTAG00000026986	ENSBTAG00000008088
ENSBTAG00000007035	ENSBTAG00000009174	ENSBTAG00000013776	ENSBTAG00000015905	ENSBTAG00000013478	ENSBTAG00000022986	ENSBTAG00000011759
ENSBTAG00000012078	ENSBTAG00000000559	ENSBTAG00000004353	ENSBTAG00000023249	ENSBTAG00000002332	ENSBTAG00000020710	ENSBTAG00000006051
ENSBTAG00000013247	ENSBTAG00000002257	ENSBTAG00000010193	ENSBTAG00000002995	ENSBTAG00000039145	ENSBTAG00000043959	ENSBTAG00000006052
ENSBTAG00000012541	ENSBTAG00000047802	ENSBTAG00000034869	ENSBTAG00000018245	ENSBTAG00000015955	ENSBTAG00000002685	ENSBTAG00000006054
ENSBTAG00000033195	ENSBTAG00000018657	ENSBTAG00000030575	ENSBTAG00000017032	ENSBTAG00000012938	ENSBTAG00000030221	ENSBTAG00000006056
ENSBTAG00000007089	ENSBTAG00000027316	ENSBTAG00000035244	ENSBTAG00000010949	ENSBTAG00000004988	ENSBTAG00000009308	ENSBTAG00000004196
[truncated: 842 more rows]
