# Supplementary material for: Genome wide association and gene enrichment analysis reveal membrane anchoring and structural proteins associated with meat quality in beef
Source: BMC Genomics. 2019 Feb 21;20:151. doi: 10.1186/s12864-019-5518-3 (PMC6385435; doi:10.1186/s12864-019-5518-3)
Supplement: Supplementary file 6 — Title of data: Protease substrate analysis for the uncovered structural proteins. Genes that were uncovered using the genome wide association, the gene enrichment procedures and the gene-trait network analysis were assessed. The PROSPER server was used to identify proteins that are substrates of μ-calpain. (XLS 43 kb) [file 12864_2019_5518_MOESM6_ESM.xls]

## Sheet: Additional File 6
Ensembl gene ID		Source analysis	Protein type	µ-calpian substrate
ENSBTAG00000000244	NRXN2	DAVID based gene enrichment	integral component of membrane	yes
ENSBTAG00000000253	PTPRF	DAVID based gene enrichment	integral component of membrane	yes
ENSBTAG00000000807	TMED3	Tissue restricted gene enrichment	integral component of membrane	no
ENSBTAG00000000854	SEC16B	Tissue restricted gene enrichment	integral component of membrane	yes
ENSBTAG00000000977	CADM1	DAVID based gene enrichment	integral component of membrane	yes
ENSBTAG00000001021	CYP1A1	Tissue restricted gene enrichment	integral component of membrane	yes
ENSBTAG00000001081	PALLD	Gene-trait network	integral component of membrane	no
ENSBTAG00000001444	TNXB	DAVID based gene enrichment	proteinaceous extracellular matrix	yes
ENSBTAG00000002313	ITPR2	Tissue restricted gene enrichment	integral component of membrane	yes
ENSBTAG00000002471	CHL1	DAVID based gene enrichment	integral component of membrane	yes
ENSBTAG00000003061	LAMA5	DAVID based gene enrichment	proteinaceous extracellular matrix	yes
ENSBTAG00000003255	CD4	Tissue restricted gene enrichment	integral component of membrane	yes
ENSBTAG00000003345	FAT4	DAVID based gene enrichment	integral component of membrane	yes
ENSBTAG00000003510	MMRN2	Whole genome association	proteinaceous extracellular matrix	yes
ENSBTAG00000004277	EVC2	Gene-trait network	integral component of membrane	yes
ENSBTAG00000004824	REEP1	Tissue restricted gene enrichment	integral component of membrane	no
ENSBTAG00000005697	MDGA2	DAVID based gene enrichment	integral component of membrane	yes
ENSBTAG00000005710	NCAM1	DAVID based gene enrichment	integral component of membrane	yes
ENSBTAG00000005888	MDGA1	DAVID based gene enrichment	integral component of membrane	yes
ENSBTAG00000005903	LRP5	Whole genome association	integral component of membrane	yes
ENSBTAG00000006031	ADGRV1	Whole genome association	integral component of membrane	yes
ENSBTAG00000006716	PTGS1	Tissue restricted gene enrichment	integral component of membrane	yes
ENSBTAG00000006804	KIRREL3	DAVID based gene enrichment	integral component of membrane	yes
ENSBTAG00000007361	EHD1	Whole genome association	integral component of membrane	yes
ENSBTAG00000007434	CD300LG	DAVID based gene enrichment	integral component of membrane	yes
ENSBTAG00000007445	CD28	DAVID based gene enrichment	integral component of membrane	no
ENSBTAG00000007567	TMX3	Tissue restricted gene enrichment	integral component of membrane	yes
ENSBTAG00000009851	ROBO1	DAVID based gene enrichment	integral component of membrane	yes
ENSBTAG00000010178	PTPRD	DAVID based gene enrichment	integral component of membrane	yes
ENSBTAG00000010462	ROBO2	DAVID based gene enrichment	integral component of membrane	yes
ENSBTAG00000010758	SMIM5	Whole genome association	integral component of membrane	no
ENSBTAG00000011104	RTN4	Tissue restricted gene enrichment	integral component of membrane	yes
ENSBTAG00000011451	RTN1	Tissue restricted gene enrichment	integral component of membrane	yes
ENSBTAG00000011659	PIGZ	Tissue restricted gene enrichment	integral component of membrane	yes
ENSBTAG00000014441	CD96	DAVID based gene enrichment	integral component of membrane	yes
ENSBTAG00000014611	SORL1	DAVID based gene enrichment	integral component of membrane	yes
ENSBTAG00000014661	CHSY3	Whole genome association	integral component of membrane	yes
ENSBTAG00000014885	MYOM3	DAVID based gene enrichment	Cytoskeleton	yes
ENSBTAG00000014906	VCAN	DAVID based gene enrichment	proteinaceous extracellular matrix	yes
ENSBTAG00000015361	CNTFR	DAVID based gene enrichment	integral component of membrane	yes
ENSBTAG00000015457	FGFR1	DAVID based gene enrichment	integral component of membrane	yes
ENSBTAG00000015739	MRC2	Whole genome association	integral component of membrane	yes
ENSBTAG00000015920	TMEM147	Tissue restricted gene enrichment	integral component of membrane	yes
ENSBTAG00000015958		Whole genome association	integral component of membrane	no
ENSBTAG00000016544	SLC47A1	Whole genome association	integral component of membrane	yes
ENSBTAG00000016663	PIGN	Tissue restricted gene enrichment	integral component of membrane	yes
ENSBTAG00000017804	BNIP3	Whole genome association	integral component of membrane	yes
ENSBTAG00000018203	CD101	DAVID based gene enrichment	integral component of membrane	yes
ENSBTAG00000018295	SEC23B	Tissue restricted gene enrichment	integral component of membrane	no
ENSBTAG00000018473		Whole genome association	integral component of membrane	yes
ENSBTAG00000018824	MIA3	Tissue restricted gene enrichment	integral component of membrane	yes
ENSBTAG00000019368	IGFBP7	DAVID based gene enrichment	proteinaceous extracellular matrix	yes
ENSBTAG00000019376	FNDC3B	DAVID based gene enrichment	integral component of membrane	yes
ENSBTAG00000019627	THY1	DAVID based gene enrichment	integral component of membrane	yes
ENSBTAG00000020056	COL12A1	DAVID based gene enrichment	proteinaceous extracellular matrix	yes
ENSBTAG00000020657	FAT1	DAVID based gene enrichment	integral component of membrane	no
ENSBTAG00000021393	FLRT2	DAVID based gene enrichment	integral component of membrane	yes
ENSBTAG00000021466	COL3A1	Whole genome association	proteinaceous extracellular matrix	yes
ENSBTAG00000022169	PREX2	Whole genome association	integral component of membrane	yes
ENSBTAG00000022449	SCD5	Tissue restricted gene enrichment	integral component of membrane	yes
ENSBTAG00000023144	PTPRC	DAVID based gene enrichment	integral component of membrane	yes
ENSBTAG00000024394	SEMA3D	DAVID based gene enrichment	integral component of membrane	yes
ENSBTAG00000024942	RPRML	Whole genome association	integral component of membrane	no
ENSBTAG00000025200	ASIC2	Whole genome association	integral component of membrane	yes
ENSBTAG00000026004	CNTNAP4	DAVID based gene enrichment	integral component of membrane	yes
ENSBTAG00000026977	PTPRQ	DAVID based gene enrichment	integral component of membrane	yes
ENSBTAG00000027080	SLC8A3	Tissue restricted gene enrichment	integral component of membrane	yes
ENSBTAG00000027181	LAMA3	Whole genome association	proteinaceous extracellular matrix	yes
ENSBTAG00000030632	ALG10	Tissue restricted gene enrichment	integral component of membrane	yes
ENSBTAG00000030706	ALG6	Tissue restricted gene enrichment	integral component of membrane	yes
ENSBTAG00000033107	OSMR	DAVID based gene enrichment	integral component of membrane	yes
ENSBTAG00000045795	KIR2DS1	DAVID based gene enrichment	integral component of membrane	yes
