# Supplementary material for: Genome wide association and gene enrichment analysis reveal membrane anchoring and structural proteins associated with meat quality in beef
Source: BMC Genomics. 2019 Feb 21;20:151. doi: 10.1186/s12864-019-5518-3 (PMC6385435; doi:10.1186/s12864-019-5518-3)
Supplement: Supplementary file 8 — Uncorrelated SNPs in EVC2, ANXA10, PALLD, PKHD1 and ENSBTAG00000020151 genes simultaneously associated with meat quality. (XLS 43 kb) [file 12864_2019_5518_MOESM8_ESM.xls]

## Sheet: Additional File 8
Marker	Change	Location	Gene	Consequence type	Associated trait	Simultaniuosly fitted
rs455584405	A/C	6:105,291,573	EVC2	missense variant	WBSF, cooking loss and tenderness	Cooking loss
rs109282630	T/C	6:105,309,108	EVC2	intron variant	Marbling
rs43488309	C/T	6:105,336,691	EVC2	synonymous variant	Cooking loss	Cooking loss
rs41590022	T/C	6:105,348,135	EVC2	intron variant	Cooking loss
rs110912504	C/T	6:105,373,933	EVC2	synonymous variant	Juiciness
rs208310751	C/T	6:105,394,421	EVC2	synonymous variant	Tenderness
rs209583730	C/T	6:105,394,466	EVC2	synonymous variant	Flavor
rs109055864	G/A	6:105,417,422	EVC2	intron variant	Juiciness	Juiciness
rs383679972	T/C	6:105,451,494	EVC2	synonymous variant	Juiciness and connective tissue	Juiciness
rs208604460	C/A	8:371,388	ANXA10	intron variant	Marbling
rs209599563	G/T	8:379,454	ANXA10	intron variant	Cooking loss
rs433651463	G/A	8:446,700	ANXA10	intron variant	Connective tissue
rs134127830	C/T	8:463,554	ANXA10	intron variant	Cooking loss
rs444259979	G/T	8:466,263	ANXA10	intron variant	Juiciness
rs137077727	C/A	8:470,010	ANXA10	intron variant	Cooking loss
rs110953884	A/G	8:501,399	ANXA10	intron variant	WBSF, marbling and tenderness	WBSF
rs464042833	T/delT	8:524,682	ANXA10	intron variant	WBSF	WBSF
rs109944103	A/G	8:569,215		upstream gene variant	Tenderness, juiciness and connective tissue
rs109762623	T/C	8:571,536		upstream gene variant	Flavor
rs438007450	A/G	8:572,003	PALLD	missense variant	Cooking loss
rs134839992	C/T	8:678,710	PALLD	intron variant	Marbling
rs109396066	T/C	8:679,513	PALLD	intron variant	WBSF
rs109478960	A/G	8:798,879	PALLD	intron variant	Juiciness
rs137009762	A/G	8:859,099	PALLD	intron variant	WBSF
rs207964021	T/C	8:860,056	PALLD	intron variant	Marbling
rs137362053	C/A	8:17,003,228		upstream gene variant	Cooking loss and flavor
rs135532103	C/T	8:17,003,768		upstream gene variant	Marbling
rs210999328	C/A	8:17,005,889	ENSBTAG00000020151	5 prime UTR variant	Tenderness and connective tissue
rs209045167	A/T	8:17,019,152	ENSBTAG00000020151	intron variant	Marbling
rs383973097	G/A	8:17,021,152	ENSBTAG00000020151	intron variant	Juiciness and flavor
rs110070751	G/C	8:17,028,823	ENSBTAG00000020151	missense variant	Cooking loss
rs481605321	A/C	8:17,029,143	ENSBTAG00000020151	missense variant	WBSF
rs43559996	T/C	23:23,795,852	PKHD1	missense variant	Marbling and tenderness	Tenderness
rs382304031	A/G	23:23,809,641	PKHD1	intron variant	Connective tissue
rs209661307	G/A	23:23,837,815	PKHD1	missense variant	Tenderness	Tenderness
rs41634501	T/G	23:23,909,884	PKHD1	missense variant	Cooking loss
rs208145052	C/T	23:24,007,887	PKHD1	missense variant	Flavor	Flavor
rs211262062	T/C	23:24,039,763	PKHD1	missense variant	Flavor
rs718439487	T/C	23:24,185,249	PKHD1	missense variant	Flavor	Flavor
rs714029807	C/T	23:24,186,614	PKHD1	missense variant	Tenderness	Tenderness
rs109098654	T/A	23:24,250,869		upstream gene variant	Juiciness
