# Supplementary material for: Genome wide association and gene enrichment analysis reveal membrane anchoring and structural proteins associated with meat quality in beef
Source: BMC Genomics. 2019 Feb 21;20:151. doi: 10.1186/s12864-019-5518-3 (PMC6385435; doi:10.1186/s12864-019-5518-3)
Supplement: Supplementary file 14 — List of GO terms and gene lists included in the tissue restricted gene enrichment analysis. A total number of 105, 89, 85, 92, 81, 86, and 95 GO terms for WBSF, marbling, cooking loss, tenderness, juiciness, connective tissue, and flavor respectively, were included in the analysis. These sets of GO terms were analyzed provided a GO term prediction analysis for the list used as background with DAVID Bioinformatic Resources 6.8 server [112]. The gene lists used in this analysis show the stable gene ID from ensembl and the number of associated uncorrelated SNPs of each gene by trait. (XLS 534 kb) [file 12864_2019_5518_MOESM14_ESM.xls]

## Sheet: Additional File 14
WBSF			Marbling			Cooking loss			Tenderness			Juiciness			Connective tissue			Flavor
Gene lists for tissue restricted enrichement		GO terms	Gene lists for tissue restricted enrichement		GO terms	Gene lists for tissue restricted enrichement		GO terms	Gene lists for tissue restricted enrichement		GO terms	Gene lists for tissue restricted enrichement		GO terms	Gene lists for tissue restricted enrichement		GO terms	Gene lists for tissue restricted enrichement		GO terms
ensembl gene ID	uncorrelated SNPs		ensembl gene ID	uncorrelated SNPs		ensembl gene ID	uncorrelated SNPs		ensembl gene ID	uncorrelated SNPs		ensembl gene ID	uncorrelated SNPs		ensembl gene ID	uncorrelated SNPs		ensembl gene ID	uncorrelated SNPs
ENSBTAG00000004864	3	GO:0005654	ENSBTAG00000035858	3	GO:0005654	ENSBTAG00000003038	3	GO:0005654	ENSBTAG00000031890	3	GO:0005654	ENSBTAG00000019877	3	GO:0005654	ENSBTAG00000003848	3	GO:0005654	ENSBTAG00000039329	3	GO:0005654
ENSBTAG00000004407	3	GO:0005634	ENSBTAG00000012036	3	GO:0005634	ENSBTAG00000004944	3	GO:0005634	ENSBTAG00000016931	3	GO:0005634	ENSBTAG00000026977	2	GO:0005634	ENSBTAG00000006907	3	GO:0005634	ENSBTAG00000024647	3	GO:0005634
ENSBTAG00000025526	2	GO:0005622	ENSBTAG00000003569	3	GO:0005622	ENSBTAG00000012501	3	GO:0005622	ENSBTAG00000025029	3	GO:0005622	ENSBTAG00000014375	3	GO:0005622	ENSBTAG00000046957	2	GO:0005622	ENSBTAG00000031802	3	GO:0005622
ENSBTAG00000010299	2	GO:0005615	ENSBTAG00000043963	3	GO:0005615	ENSBTAG00000004277	3	GO:0005615	ENSBTAG00000011237	3	GO:0005615	ENSBTAG00000004394	3	GO:0005615	ENSBTAG00000000090	2	GO:0005615	ENSBTAG00000015894	3	GO:0005615
ENSBTAG00000011504	2	GO:0030425	ENSBTAG00000021237	2	GO:0003682	ENSBTAG00000001280	3	GO:0030425	ENSBTAG00000006975	2	GO:0030425	ENSBTAG00000004277	3	GO:0003682	ENSBTAG00000004438	2	GO:0030425	ENSBTAG00000000920	3	GO:0003682
ENSBTAG00000006391	2	GO:0003682	ENSBTAG00000044139	2	GO:0003676	ENSBTAG00000018237	3	GO:0003682	ENSBTAG00000014581	2	GO:0003682	ENSBTAG00000015307	3	GO:0003676	ENSBTAG00000031890	2	GO:0003682	ENSBTAG00000011237	3	GO:0003676
ENSBTAG00000000342	2	GO:0003676	ENSBTAG00000001529	2	GO:0003677	ENSBTAG00000009475	3	GO:0003676	ENSBTAG00000003038	2	GO:0003676	ENSBTAG00000009864	3	GO:0003677	ENSBTAG00000045905	2	GO:0003676	ENSBTAG00000006864	3	GO:0003677
ENSBTAG00000020649	2	GO:0003677	ENSBTAG00000007031	2	GO:0005578	ENSBTAG00000008280	3	GO:0003677	ENSBTAG00000004650	2	GO:0003677	ENSBTAG00000010517	3	GO:0000287	ENSBTAG00000012878	2	GO:0003677	ENSBTAG00000010852	2	GO:0000287
ENSBTAG00000006470	2	GO:0000287	ENSBTAG00000002669	2	GO:0005576	ENSBTAG00000006188	3	GO:0000287	ENSBTAG00000040575	2	GO:0000287	ENSBTAG00000013221	2	GO:0005578	ENSBTAG00000018857	2	GO:0016787	ENSBTAG00000008953	2	GO:0001649
ENSBTAG00000004318	2	GO:0005578	ENSBTAG00000019001	2	GO:0005525	ENSBTAG00000006999	3	GO:0005578	ENSBTAG00000035782	2	GO:0005578	ENSBTAG00000046957	2	GO:0005576	ENSBTAG00000002669	2	GO:0005576	ENSBTAG00000022887	2	GO:0005578
ENSBTAG00000047054	2	GO:0005576	ENSBTAG00000007108	2	GO:0005524	ENSBTAG00000026986	3	GO:0005576	ENSBTAG00000003178	2	GO:0005576	ENSBTAG00000017540	2	GO:0005525	ENSBTAG00000004517	2	GO:0005525	ENSBTAG00000014588	2	GO:0005576
ENSBTAG00000045905	2	GO:0005525	ENSBTAG00000016028	2	GO:0005509	ENSBTAG00000005922	3	GO:0005525	ENSBTAG00000011562	2	GO:0005525	ENSBTAG00000009315	2	GO:0005524	ENSBTAG00000007439	2	GO:0005524	ENSBTAG00000014229	2	GO:0005525
ENSBTAG00000008886	2	GO:0005524	ENSBTAG00000004987	2	GO:0006955	ENSBTAG00000038397	3	GO:0005524	ENSBTAG00000007108	2	GO:0005524	ENSBTAG00000007108	2	GO:0005516	ENSBTAG00000009554	2	GO:0005509	ENSBTAG00000012683	2	GO:0005524
ENSBTAG00000005454	2	GO:0005515	ENSBTAG00000017852	2	GO:0006954	ENSBTAG00000014904	2	GO:0006974	ENSBTAG00000012510	2	GO:0005509	ENSBTAG00000021019	2	GO:0005509	ENSBTAG00000044032	2	GO:0006954	ENSBTAG00000011162	2	GO:0005515
ENSBTAG00000004613	2	GO:0005509	ENSBTAG00000006491	2	GO:0031965	ENSBTAG00000006287	2	GO:0005509	ENSBTAG00000000113	2	GO:0006954	ENSBTAG00000019555	2	GO:0031965	ENSBTAG00000001077	2	GO:0031965	ENSBTAG00000001898	2	GO:0005509
ENSBTAG00000003510	2	GO:0006954	ENSBTAG00000021543	2	GO:0007507	ENSBTAG00000047003	2	GO:0006915	ENSBTAG00000015392	2	GO:0031965	ENSBTAG00000045948	2	GO:0006915	ENSBTAG00000008810	2	GO:0006915	ENSBTAG00000040190	2	GO:0006955
ENSBTAG00000000942	2	GO:0008076	ENSBTAG00000045886	2	GO:0000166	ENSBTAG00000021592	2	GO:0000166	ENSBTAG00000025450	2	GO:0000166	ENSBTAG00000003614	2	GO:0007507	ENSBTAG00000011244	2	GO:0000166	ENSBTAG00000007299	2	GO:0031965
ENSBTAG00000010180	2	GO:0006915	ENSBTAG00000012265	2	GO:0004930	ENSBTAG00000033137	2	GO:0035023	ENSBTAG00000035858	2	GO:0042384	ENSBTAG00000014334	2	GO:0000166	ENSBTAG00000023411	2	GO:0042384	ENSBTAG00000006510	2	GO:0006915
ENSBTAG00000011455	2	GO:0000166	ENSBTAG00000009852	2	GO:0000139	ENSBTAG00000017540	2	GO:0000139	ENSBTAG00000020212	2	GO:0035023	ENSBTAG00000047979	2	GO:0000122	ENSBTAG00000007767	2	GO:0000139	ENSBTAG00000021948	2	GO:0007507
ENSBTAG00000031590	2	GO:0042384	ENSBTAG00000000175	2	GO:0000122	ENSBTAG00000037756	2	GO:0000122	ENSBTAG00000007680	2	GO:0000139	ENSBTAG00000017350	2	GO:0006886	ENSBTAG00000030706	2	GO:0000122	ENSBTAG00000030190	2	GO:0000166
ENSBTAG00000000292	2	GO:0004930	ENSBTAG00000040398	2	GO:0001525	ENSBTAG00000021180	2	GO:0006886	ENSBTAG00000014262	2	GO:0000122	ENSBTAG00000039231	2	GO:0005887	ENSBTAG00000007680	2	GO:0016887	ENSBTAG00000003621	2	GO:0042384
ENSBTAG00000016470	2	GO:0000139	ENSBTAG00000010593	2	GO:0016887	ENSBTAG00000020444	2	GO:0005887	ENSBTAG00000015303	2	GO:0006886	ENSBTAG00000021767	2	GO:0005886	ENSBTAG00000021076	2	GO:0006886	ENSBTAG00000015805	2	GO:0000139
ENSBTAG00000023411	2	GO:0000122	ENSBTAG00000011360	2	GO:0006886	ENSBTAG00000019784	2	GO:0005886	ENSBTAG00000008858	2	GO:0005887	ENSBTAG00000020311	2	GO:0005874	ENSBTAG00000006040	2	GO:0005887	ENSBTAG00000024199	2	GO:0000122
ENSBTAG00000001748	2	GO:0016887	ENSBTAG00000004270	2	GO:0005887	ENSBTAG00000002431	2	GO:0005874	ENSBTAG00000031500	2	GO:0005886	ENSBTAG00000014697	2	GO:0005856	ENSBTAG00000013495	2	GO:0005886	ENSBTAG00000018133	2	GO:0016887
ENSBTAG00000015392	2	GO:0006897	ENSBTAG00000014773	2	GO:0005886	ENSBTAG00000014402	2	GO:0005856	ENSBTAG00000003239	2	GO:0005874	ENSBTAG00000004018	2	GO:0005829	ENSBTAG00000004227	2	GO:0005856	ENSBTAG00000020327	2	GO:0006886
ENSBTAG00000009698	2	GO:0006886	ENSBTAG00000044033	2	GO:0005874	ENSBTAG00000013078	2	GO:0005829	ENSBTAG00000004277	2	GO:0001077	ENSBTAG00000012897	2	GO:0016021	ENSBTAG00000007921	2	GO:0005829	ENSBTAG00000010692	2	GO:0005887
ENSBTAG00000011733	2	GO:0005887	ENSBTAG00000010686	2	GO:0005856	ENSBTAG00000017350	2	GO:0016021	ENSBTAG00000002526	2	GO:0005856	ENSBTAG00000000175	2	GO:0016020	ENSBTAG00000012818	2	GO:0016021	ENSBTAG00000020237	2	GO:0005886
ENSBTAG00000010124	2	GO:0005886	ENSBTAG00000020151	2	GO:0005829	ENSBTAG00000021967	2	GO:0016020	ENSBTAG00000012818	2	GO:0005829	ENSBTAG00000040398	2	GO:0005813	ENSBTAG00000017037	2	GO:0016020	ENSBTAG00000009070	2	GO:0005829
ENSBTAG00000014262	2	GO:0005856	ENSBTAG00000020141	2	GO:0016021	ENSBTAG00000010223	2	GO:0005813	ENSBTAG00000013718	2	GO:0016021	ENSBTAG00000020583	2	GO:0006357	ENSBTAG00000001315	2	GO:0005813	ENSBTAG00000013184	2	GO:0016021
ENSBTAG00000016324	2	GO:0005829	ENSBTAG00000004944	2	GO:0016020	ENSBTAG00000031500	2	GO:0006357	ENSBTAG00000027727	2	GO:0016020	ENSBTAG00000030198	2	GO:0006355	ENSBTAG00000020141	2	GO:0006357	ENSBTAG00000020151	2	GO:0016020
ENSBTAG00000014171	2	GO:0016021	ENSBTAG00000020788	2	GO:0005813	ENSBTAG00000011170	2	GO:0006355	ENSBTAG00000012148	2	GO:0005813	ENSBTAG00000015042	2	GO:0006351	ENSBTAG00000012991	2	GO:0006355	ENSBTAG00000017369	2	GO:0005813
ENSBTAG00000009207	2	GO:0016020	ENSBTAG00000001081	2	GO:0006357	ENSBTAG00000039991	2	GO:0006351	ENSBTAG00000014828	2	GO:0006357	ENSBTAG00000009789	2	GO:0045893	ENSBTAG00000009789	2	GO:0006351	ENSBTAG00000003455	2	GO:0006357
ENSBTAG00000011412	2	GO:0005814	ENSBTAG00000000629	2	GO:0006355	ENSBTAG00000016137	2	GO:0045893	ENSBTAG00000015307	2	GO:0006355	ENSBTAG00000001081	2	GO:0045892	ENSBTAG00000019729	2	GO:0045893	ENSBTAG00000027312	2	GO:0006355
ENSBTAG00000007442	2	GO:0005813	ENSBTAG00000013591	2	GO:0006351	ENSBTAG00000009328	2	GO:0045892	ENSBTAG00000010082	2	GO:0006351	ENSBTAG00000009903	2	GO:0008270	ENSBTAG00000010229	2	GO:0045892	ENSBTAG00000003808	2	GO:0006351
ENSBTAG00000004547	2	GO:0006357	ENSBTAG00000014788	2	GO:0045893	ENSBTAG00000003498	2	GO:0008270	ENSBTAG00000015513	2	GO:0045893	ENSBTAG00000001644	2	GO:0043066	ENSBTAG00000010047	2	GO:0043005	ENSBTAG00000020931	2	GO:0045893
ENSBTAG00000039980	2	GO:0006355	ENSBTAG00000019497	2	GO:0045892	ENSBTAG00000047625	2	GO:0043066	ENSBTAG00000003323	2	GO:0045892	ENSBTAG00000019887	2	GO:0043065	ENSBTAG00000020079	2	GO:0043025	ENSBTAG00000009762	2	GO:0045892
ENSBTAG00000010223	2	GO:0006351	ENSBTAG00000012444	2	GO:0008270	ENSBTAG00000011321	2	GO:0008284	ENSBTAG00000032007	2	GO:0043005	ENSBTAG00000003808	2	GO:0008284	ENSBTAG00000011104	2	GO:0008270	ENSBTAG00000021901	2	GO:0008201
ENSBTAG00000020475	2	GO:0045893	ENSBTAG00000046649	2	GO:0043066	ENSBTAG00000020151	2	GO:0008285	ENSBTAG00000039329	2	GO:0043025	ENSBTAG00000009762	2	GO:0008285	ENSBTAG00000017397	2	GO:0043066	ENSBTAG00000005738	2	GO:0043005
ENSBTAG00000026962	2	GO:0045892	ENSBTAG00000006330	2	GO:0008284	ENSBTAG00000020348	2	GO:0005794	ENSBTAG00000010047	2	GO:0008270	ENSBTAG00000015894	2	GO:0005794	ENSBTAG00000014058	2	GO:0008283	ENSBTAG00000013764	2	GO:0008270
ENSBTAG00000015351	2	GO:0043005	ENSBTAG00000014652	2	GO:0008285	ENSBTAG00000000951	2	GO:0005789	ENSBTAG00000038962	2	GO:0043066	ENSBTAG00000030599	2	GO:0005789	ENSBTAG00000012969	2	GO:0008284	ENSBTAG00000019961	2	GO:0043066
ENSBTAG00000014058	2	GO:0043025	ENSBTAG00000025964	2	GO:0005794	ENSBTAG00000021899	2	GO:0005783	ENSBTAG00000016131	2	GO:0008283	ENSBTAG00000015415	2	GO:0005783	ENSBTAG00000001528	2	GO:0008285	ENSBTAG00000044111	2	GO:0008283
ENSBTAG00000012458	2	GO:0008270	ENSBTAG00000025078	2	GO:0005789	ENSBTAG00000012071	2	GO:0005765	ENSBTAG00000003977	2	GO:0008284	ENSBTAG00000015303	2	GO:0005765	ENSBTAG00000000418	2	GO:0005794	ENSBTAG00000010485	2	GO:0008284
ENSBTAG00000009035	2	GO:0043066	ENSBTAG00000012700	2	GO:0005783	ENSBTAG00000025078	2	GO:0005759	ENSBTAG00000017397	2	GO:0008285	ENSBTAG00000019152	2	GO:0005743	ENSBTAG00000004398	2	GO:0005789	ENSBTAG00000021934	2	GO:0008285
ENSBTAG00000006643	2	GO:0008284	ENSBTAG00000002171	2	GO:0005769	ENSBTAG00000040361	2	GO:0005743	ENSBTAG00000016005	2	GO:0005794	ENSBTAG00000035226	2	GO:0005739	ENSBTAG00000044173	2	GO:0005783	ENSBTAG00000023976	2	GO:0005794
ENSBTAG00000001249	2	GO:0008285	ENSBTAG00000019040	2	GO:0005768	ENSBTAG00000018694	2	GO:0005739	ENSBTAG00000004398	2	GO:0005789	ENSBTAG00000025859	2	GO:0005737	ENSBTAG00000030198	2	GO:0005765	ENSBTAG00000006893	2	GO:0005789
ENSBTAG00000000595	2	GO:0005794	ENSBTAG00000013004	2	GO:0005764	ENSBTAG00000012738	2	GO:0005737	ENSBTAG00000025220	2	GO:0005783	ENSBTAG00000004246	2	GO:0005730	ENSBTAG00000025220	2	GO:0005743	ENSBTAG00000045704	2	GO:0005783
ENSBTAG00000033278	2	GO:0005789	ENSBTAG00000004328	2	GO:0005765	ENSBTAG00000008424	2	GO:0005730	ENSBTAG00000004249	2	GO:0005765	ENSBTAG00000004249	2	GO:0070062	ENSBTAG00000012448	2	GO:0005739	ENSBTAG00000013148	2	GO:0005769
ENSBTAG00000009331	2	GO:0005783	ENSBTAG00000021024	2	GO:0005759	ENSBTAG00000000977	2	GO:0070062	ENSBTAG00000021911	2	GO:0005759	ENSBTAG00000009851	2	GO:0045087	ENSBTAG00000013614	2	GO:0005737	ENSBTAG00000037640	2	GO:0005768
ENSBTAG00000020243	2	GO:0005769	ENSBTAG00000005681	2	GO:0005743	ENSBTAG00000021735	2	GO:0045087	ENSBTAG00000000169	2	GO:0005743	ENSBTAG00000011928	2	GO:0045944	ENSBTAG00000014828	2	GO:0005730	ENSBTAG00000017486	2	GO:0005764
ENSBTAG00000010059	2	GO:0005768	ENSBTAG00000020914	2	GO:0005739	ENSBTAG00000006138	2	GO:0045944	ENSBTAG00000011120	2	GO:0005739	ENSBTAG00000018765	2	GO:0048471	ENSBTAG00000006978	2	GO:0006281	ENSBTAG00000013078	2	GO:0005765
ENSBTAG00000005718	2	GO:0005764	ENSBTAG00000015392	2	GO:0005737	ENSBTAG00000047650	2	GO:0048471	ENSBTAG00000004430	2	GO:0005737	ENSBTAG00000012798	2	GO:0003723	ENSBTAG00000004430	2	GO:0070062	ENSBTAG00000016931	2	GO:0005759
ENSBTAG00000004944	2	GO:0005765	ENSBTAG00000011091	2	GO:0005730	ENSBTAG00000010830	2	GO:0003723	ENSBTAG00000008338	2	GO:0005730	ENSBTAG00000031358	2	GO:0015629	ENSBTAG00000038011	2	GO:0045944	ENSBTAG00000046552	2	GO:0005743
ENSBTAG00000017195	2	GO:0005743	ENSBTAG00000020130	2	GO:0070062	ENSBTAG00000032151	2	GO:0003700	ENSBTAG00000011154	2	GO:0070062	ENSBTAG00000046152	2	GO:0003700	ENSBTAG00000018705	2	GO:0048471	ENSBTAG00000025220	2	GO:0005739
ENSBTAG00000015911	2	GO:0005739	ENSBTAG00000038462	2	GO:0045944	ENSBTAG00000004464	2	GO:0004674	ENSBTAG00000014903	2	GO:0045944	ENSBTAG00000006040	2	GO:0001701	ENSBTAG00000011154	2	GO:0003723	ENSBTAG00000031210	2	GO:0005737
ENSBTAG00000033803	2	GO:0005737	ENSBTAG00000008710	2	GO:0048471	ENSBTAG00000035827	2	GO:0031410	ENSBTAG00000000221	2	GO:0048471	ENSBTAG00000017393	2	GO:0004674	ENSBTAG00000011011	2	GO:0015629	ENSBTAG00000038496	2	GO:0005730
ENSBTAG00000009362	2	GO:0005730	ENSBTAG00000044062	2	GO:0003723	ENSBTAG00000007520	2	GO:0030027	ENSBTAG00000003165	2	GO:0018105	ENSBTAG00000008338	2	GO:0051092	ENSBTAG00000014081	2	GO:0003700	ENSBTAG00000014923	2	GO:0070062
ENSBTAG00000043969	2	GO:0003777	ENSBTAG00000016355	2	GO:0003700	ENSBTAG00000024015	2	GO:0043231	ENSBTAG00000043996	2	GO:0003723	ENSBTAG00000010131	2	GO:0031410	ENSBTAG00000004650	2	GO:0001701	ENSBTAG00000007689	2	GO:0045087
ENSBTAG00000010659	2	GO:0070062	ENSBTAG00000016739	2	GO:0043123	ENSBTAG00000017082	2	GO:0030054	ENSBTAG00000006620	2	GO:0015629	ENSBTAG00000012630	2	GO:0005198	ENSBTAG00000014903	2	GO:0004674	ENSBTAG00000009152	2	GO:0045944
ENSBTAG00000004870	2	GO:0045087	ENSBTAG00000008636	2	GO:0004674	ENSBTAG00000003093	2	GO:0009897	ENSBTAG00000010961	2	GO:0003700	ENSBTAG00000018546	2	GO:0030054	ENSBTAG00000010786	2	GO:0004672	ENSBTAG00000035782	2	GO:0048471
ENSBTAG00000015240	2	GO:0045944	ENSBTAG00000045832	2	GO:0005198	ENSBTAG00000022360	2	GO:0043234	ENSBTAG00000018546	2	GO:0001701	ENSBTAG00000014636	2	GO:0009897	ENSBTAG00000006620	2	GO:0043231	ENSBTAG00000009876	2	GO:0003735
ENSBTAG00000015894	2	GO:0048471	ENSBTAG00000034495	2	GO:0043231	ENSBTAG00000039172	2	GO:0006511	ENSBTAG00000002685	2	GO:0004674	ENSBTAG00000021845	2	GO:0005102	ENSBTAG00000018142	2	GO:0030054	ENSBTAG00000034154	2	GO:0003723
ENSBTAG00000003178	2	GO:0018105	ENSBTAG00000023907	2	GO:0030054	ENSBTAG00000021046	2	GO:0006508	ENSBTAG00000031402	2	GO:0030054	ENSBTAG00000016890	2	GO:0043234	ENSBTAG00000030670	2	GO:0009897	ENSBTAG00000003568	2	GO:0003700
ENSBTAG00000000974	2	GO:0003723	ENSBTAG00000003568	2	GO:0009897	ENSBTAG00000016724	2	GO:0055085	ENSBTAG00000040496	2	GO:0009897	ENSBTAG00000009686	2	GO:0016324	ENSBTAG00000010395	2	GO:0043234	ENSBTAG00000018313	2	GO:0043123
ENSBTAG00000000676	2	GO:0015629	ENSBTAG00000004401	2	GO:0043234	ENSBTAG00000002942	2	GO:0016324	ENSBTAG00000017901	2	GO:0043234	ENSBTAG00000007599	2	GO:0016323	ENSBTAG00000027316	2	GO:0016324	ENSBTAG00000016385	2	GO:0001701
ENSBTAG00000044007	2	GO:0003713	ENSBTAG00000003916	2	GO:0042787	ENSBTAG00000007731	2	GO:0005096	ENSBTAG00000021343	2	GO:0016324	ENSBTAG00000034154	2	GO:0005096	ENSBTAG00000008307	2	GO:0005096	ENSBTAG00000004625	2	GO:0004674
ENSBTAG00000015543	2	GO:0003700	ENSBTAG00000016667	2	GO:0005096	ENSBTAG00000014689	2	GO:0005925	ENSBTAG00000006188	2	GO:0005096	ENSBTAG00000020931	2	GO:0005925	ENSBTAG00000024803	2	GO:0005925	ENSBTAG00000020066	2	GO:0004672
ENSBTAG00000025898	2	GO:0001701	ENSBTAG00000020667	2	GO:0005925	ENSBTAG00000040496	2	GO:0009986	ENSBTAG00000000793	2	GO:0005925	ENSBTAG00000002970	2	GO:0005911	ENSBTAG00000014611	2	GO:0009986	ENSBTAG00000014399	2	GO:0005198
ENSBTAG00000010694	2	GO:0004674	ENSBTAG00000003185	2	GO:0009986	ENSBTAG00000019062	2	GO:0030154	ENSBTAG00000001173	2	GO:0005089	ENSBTAG00000010353	2	GO:0009986	ENSBTAG00000012630	2	GO:0003924	ENSBTAG00000005923	2	GO:0043231
ENSBTAG00000018404	2	GO:0004672	ENSBTAG00000007823	2	GO:0030154	ENSBTAG00000012505	2	GO:0007155	ENSBTAG00000003100	2	GO:0005085	ENSBTAG00000018577	2	GO:0030154	ENSBTAG00000008082	2	GO:0007155	ENSBTAG00000045702	2	GO:0009897
ENSBTAG00000005180	2	GO:0005198	ENSBTAG00000000987	2	GO:0007155	ENSBTAG00000020485	2	GO:0007156	ENSBTAG00000010662	2	GO:0009986	ENSBTAG00000030775	2	GO:0007155	ENSBTAG00000019821	2	GO:0042803	ENSBTAG00000008453	2	GO:0043234
ENSBTAG00000046980	2	GO:0030054	ENSBTAG00000006893	2	GO:0042802	ENSBTAG00000002472	2	GO:0042803	ENSBTAG00000020944	2	GO:0030154	ENSBTAG00000037786	2	GO:0042803	ENSBTAG00000001173	2	GO:0007165	ENSBTAG00000008862	2	GO:0016324
ENSBTAG00000001491	2	GO:0009897	ENSBTAG00000012505	2	GO:0042803	ENSBTAG00000008082	2	GO:0007165	ENSBTAG00000045854	2	GO:0003924	ENSBTAG00000018237	2	GO:0007165	ENSBTAG00000018831	2	GO:0055114	ENSBTAG00000017714	2	GO:0005096
ENSBTAG00000013856	2	GO:0043234	ENSBTAG00000016494	2	GO:0007165	ENSBTAG00000004775	2	GO:0055114	ENSBTAG00000026080	2	GO:0006412	ENSBTAG00000044184	2	GO:0055114	ENSBTAG00000044022	2	GO:0046777	ENSBTAG00000008710	2	GO:0005925
ENSBTAG00000001081	2	GO:0043235	ENSBTAG00000021333	2	GO:0055114	ENSBTAG00000011062	2	GO:0016477	ENSBTAG00000030348	2	GO:0007155	ENSBTAG00000023169	2	GO:0016477	ENSBTAG00000018546	2	GO:0012505	ENSBTAG00000002531	2	GO:0005911
ENSBTAG00000003726	2	GO:0016324	ENSBTAG00000012715	2	GO:0007186	ENSBTAG00000038806	2	GO:0000978	ENSBTAG00000000195	2	GO:0007165	ENSBTAG00000009475	2	GO:0035556	ENSBTAG00000019244	2	GO:0015031	ENSBTAG00000037537	2	GO:0009986
ENSBTAG00000006823	2	GO:0042787	ENSBTAG00000020014	2	GO:0000978	ENSBTAG00000015767	2	GO:0015031	ENSBTAG00000002103	2	GO:0055114	ENSBTAG00000002685	2	GO:0044822	ENSBTAG00000001265	2	GO:0035556	ENSBTAG00000002522	2	GO:0003924
ENSBTAG00000011767	2	GO:0005096	ENSBTAG00000011937	2	GO:0000977	ENSBTAG00000018833	2	GO:0035556	ENSBTAG00000034373	2	GO:0046777	ENSBTAG00000007335	2	GO:0004842	ENSBTAG00000020944	2	GO:0044822	ENSBTAG00000045529	2	GO:0006412
ENSBTAG00000009405	2	GO:0005929	ENSBTAG00000008761	2	GO:0035556	ENSBTAG00000024869	2	GO:0044822	ENSBTAG00000000267	2	GO:0051260	ENSBTAG00000019793	2	GO:0007264	ENSBTAG00000002596	2	GO:0004871	ENSBTAG00000048184	2	GO:0007155
ENSBTAG00000045509	2	GO:0005925	ENSBTAG00000021168	2	GO:0031625	ENSBTAG00000011887	2	GO:0004872	ENSBTAG00000018837	2	GO:0000978	ENSBTAG00000020667	2	GO:0046872	ENSBTAG00000002830	2	GO:0007264	ENSBTAG00000001051	2	GO:0007165
ENSBTAG00000000802	2	GO:0009986	ENSBTAG00000020944	2	GO:0044822	ENSBTAG00000019461	2	GO:0004842	ENSBTAG00000034681	2	GO:0015031	ENSBTAG00000018629	2	GO:0043565	ENSBTAG00000011517	2	GO:0046872	ENSBTAG00000030348	2	GO:0055114
ENSBTAG00000039190	2	GO:0030154	ENSBTAG00000040063	2	GO:0004871	ENSBTAG00000002830	2	GO:0007264	ENSBTAG00000003819	2	GO:0035556	ENSBTAG00000012715	2	GO:0016607	ENSBTAG00000002522	2	GO:0051301	ENSBTAG00000018381	2	GO:0036064
ENSBTAG00000011488	2	GO:0003924	ENSBTAG00000014117	2	GO:0004842	ENSBTAG00000019376	2	GO:0046872	ENSBTAG00000014750	2	GO:0044822	ENSBTAG00000008862	2		ENSBTAG00000047473	2	GO:0007275	ENSBTAG00000004909	2	GO:0007186
ENSBTAG00000009708	2	GO:0006412	ENSBTAG00000030403	2	GO:0007229	ENSBTAG00000011482	2	GO:0043547	ENSBTAG00000026986	2	GO:0004871	ENSBTAG00000019821	2		ENSBTAG00000045854	2	GO:0007283	ENSBTAG00000030432	2	GO:0000977
ENSBTAG00000025752	2	GO:0007155	ENSBTAG00000018752	2	GO:0046872	ENSBTAG00000011488	2	GO:0043565	ENSBTAG00000009381	2	GO:0030246	ENSBTAG00000013298	2		ENSBTAG00000048184	2	GO:0043524	ENSBTAG00000000571	2	GO:0070374
ENSBTAG00000002657	2	GO:0007156	ENSBTAG00000004909	2	GO:0007283	ENSBTAG00000015593	2	GO:0016607	ENSBTAG00000006697	2	GO:0007264	ENSBTAG00000007234	2		ENSBTAG00000030348	2	GO:0043565	ENSBTAG00000004770	2	GO:0035556
ENSBTAG00000010125	2	GO:0042803	ENSBTAG00000047165	2	GO:0042981	ENSBTAG00000003075	2		ENSBTAG00000017711	2	GO:0046872	ENSBTAG00000004775	2		ENSBTAG00000000195	2	GO:0016607	ENSBTAG00000018658	2	GO:0044822
ENSBTAG00000019350	2	GO:0007165	ENSBTAG00000015414	2	GO:0043547	ENSBTAG00000000120	2		ENSBTAG00000017715	2	GO:0007275	ENSBTAG00000007988	2		ENSBTAG00000034373	2		ENSBTAG00000001998	2	GO:0004842
ENSBTAG00000001812	2	GO:0055114	ENSBTAG00000015394	2	GO:0043565	ENSBTAG00000007331	2		ENSBTAG00000007315	2	GO:0007283	ENSBTAG00000018833	2		ENSBTAG00000022509	2		ENSBTAG00000008092	2	GO:0010628
ENSBTAG00000047713	2	GO:0007186	ENSBTAG00000010899	2	GO:0042127	ENSBTAG00000003192	2		ENSBTAG00000007075	1	GO:0016567	ENSBTAG00000016514	2		ENSBTAG00000004464	2		ENSBTAG00000018837	2	GO:0007264
ENSBTAG00000017664	2	GO:0051260	ENSBTAG00000018658	2		ENSBTAG00000007893	2		ENSBTAG00000005146	1	GO:0030335	ENSBTAG00000011164	2		ENSBTAG00000018658	2		ENSBTAG00000006937	2	GO:0007268
ENSBTAG00000004249	2	GO:0016477	ENSBTAG00000013556	2		ENSBTAG00000012554	2		ENSBTAG00000035744	1	GO:0043565	ENSBTAG00000001104	2		ENSBTAG00000034963	2		ENSBTAG00000008300	2	GO:0046872
ENSBTAG00000007133	2	GO:0000978	ENSBTAG00000018169	2		ENSBTAG00000025964	2		ENSBTAG00000010852	1	GO:0000790	ENSBTAG00000019884	2		ENSBTAG00000003819	2		ENSBTAG00000000581	2	GO:0030335
ENSBTAG00000006002	2	GO:0000977	ENSBTAG00000010413	2		ENSBTAG00000014612	2		ENSBTAG00000019926	1		ENSBTAG00000040063	2		ENSBTAG00000019152	2		ENSBTAG00000017695	2	GO:0043547
ENSBTAG00000009851	2	GO:0015031	ENSBTAG00000006821	2		ENSBTAG00000022847	2		ENSBTAG00000021903	1		ENSBTAG00000023374	2		ENSBTAG00000016063	2		ENSBTAG00000005476	2	GO:0043565
ENSBTAG00000005340	2	GO:0035556	ENSBTAG00000010426	2		ENSBTAG00000019823	2		ENSBTAG00000021902	1		ENSBTAG00000018383	2		ENSBTAG00000010338	2		ENSBTAG00000009381	2	GO:0042127
ENSBTAG00000037991	2	GO:0044822	ENSBTAG00000015240	2		ENSBTAG00000003665	2		ENSBTAG00000021237	1		ENSBTAG00000011483	2		ENSBTAG00000015240	2		ENSBTAG00000016525	2
ENSBTAG00000012936	2	GO:0030246	ENSBTAG00000009257	2		ENSBTAG00000017593	2		ENSBTAG00000016519	1		ENSBTAG00000018808	2		ENSBTAG00000030322	2		ENSBTAG00000001962	2
ENSBTAG00000006188	2	GO:0007264	ENSBTAG00000007787	2		ENSBTAG00000006966	1		ENSBTAG00000009055	1		ENSBTAG00000035706	2		ENSBTAG00000010579	2		ENSBTAG00000001639	2
ENSBTAG00000019798	2	GO:0046872	ENSBTAG00000021466	2		ENSBTAG00000025526	1		ENSBTAG00000017128	1		ENSBTAG00000017233	2		ENSBTAG00000018637	2		ENSBTAG00000004014	2
ENSBTAG00000021396	2	GO:0051301	ENSBTAG00000008483	2		ENSBTAG00000006941	1		ENSBTAG00000016924	1		ENSBTAG00000016021	2		ENSBTAG00000010581	2		ENSBTAG00000003665	2
ENSBTAG00000007271	2	GO:0007283	ENSBTAG00000003200	2		ENSBTAG00000027246	1		ENSBTAG00000045884	1		ENSBTAG00000013677	2		ENSBTAG00000020802	2		ENSBTAG00000010698	1
ENSBTAG00000006592	2	GO:0030335	ENSBTAG00000017711	2		ENSBTAG00000015175	1		ENSBTAG00000005248	1		ENSBTAG00000001998	2		ENSBTAG00000005922	2		ENSBTAG00000046757	1
ENSBTAG00000044022	2	GO:0043547	ENSBTAG00000016566	2		ENSBTAG00000047585	1		ENSBTAG00000003037	1		ENSBTAG00000017253	2		ENSBTAG00000006015	2		ENSBTAG00000006960	1
ENSBTAG00000007728	2	GO:0043565	ENSBTAG00000011278	2		ENSBTAG00000031873	1		ENSBTAG00000000601	1		ENSBTAG00000014885	2		ENSBTAG00000025526	1		ENSBTAG00000035744	1
ENSBTAG00000034373	2	GO:0042127	ENSBTAG00000015046	2		ENSBTAG00000024178	1		ENSBTAG00000002643	1		ENSBTAG00000012263	2		ENSBTAG00000005362	1		ENSBTAG00000004490	1
ENSBTAG00000020236	2		ENSBTAG00000002321	2		ENSBTAG00000031888	1		ENSBTAG00000038888	1		ENSBTAG00000039803	2		ENSBTAG00000010852	1		ENSBTAG00000017836	1
ENSBTAG00000010858	2		ENSBTAG00000003665	2		ENSBTAG00000009152	1		ENSBTAG00000016890	1		ENSBTAG00000021600	2		ENSBTAG00000012867	1		ENSBTAG00000027246	1
ENSBTAG00000002687	2		ENSBTAG00000008943	1		ENSBTAG00000010852	1		ENSBTAG00000016891	1		ENSBTAG00000011046	2		ENSBTAG00000019926	1		ENSBTAG00000027279	1
ENSBTAG00000000721	2		ENSBTAG00000031430	1		ENSBTAG00000019926	1		ENSBTAG00000009226	1		ENSBTAG00000047166	2		ENSBTAG00000021903	1		ENSBTAG00000031871	1
ENSBTAG00000002579	2		ENSBTAG00000014904	1		ENSBTAG00000021903	1		ENSBTAG00000010877	1		ENSBTAG00000005145	2		ENSBTAG00000021902	1		ENSBTAG00000003575	1
ENSBTAG00000019461	2		ENSBTAG00000031444	1		ENSBTAG00000021902	1		ENSBTAG00000001801	1		ENSBTAG00000022847	2		ENSBTAG00000021237	1		ENSBTAG00000031874	1
ENSBTAG00000015599	2		ENSBTAG00000013245	1		ENSBTAG00000021237	1		ENSBTAG00000011622	1		ENSBTAG00000006193	2		ENSBTAG00000016519	1		ENSBTAG00000024178	1
ENSBTAG00000002596	2		ENSBTAG00000005497	1		ENSBTAG00000012865	1		ENSBTAG00000010299	1		ENSBTAG00000013117	2		ENSBTAG00000019300	1		ENSBTAG00000013065	1
ENSBTAG00000011483	2		ENSBTAG00000040584	1		ENSBTAG00000019300	1		ENSBTAG00000047003	1		ENSBTAG00000021721	1		ENSBTAG00000017128	1		ENSBTAG00000007286	1
ENSBTAG00000019262	2		ENSBTAG00000015195	1		ENSBTAG00000016924	1		ENSBTAG00000048303	1		ENSBTAG00000007530	1		ENSBTAG00000016924	1		ENSBTAG00000031738	1
ENSBTAG00000015518	2		ENSBTAG00000006743	1		ENSBTAG00000019672	1		ENSBTAG00000014012	1		ENSBTAG00000004490	1		ENSBTAG00000046160	1		ENSBTAG00000019926	1
ENSBTAG00000017685	2		ENSBTAG00000019215	1		ENSBTAG00000015743	1		ENSBTAG00000007000	1		ENSBTAG00000005362	1		ENSBTAG00000000601	1		ENSBTAG00000021903	1
ENSBTAG00000020539	2		ENSBTAG00000007705	1		ENSBTAG00000012938	1		ENSBTAG00000019251	1		ENSBTAG00000015175	1		ENSBTAG00000015538	1		ENSBTAG00000016519	1
ENSBTAG00000003235	2		ENSBTAG00000025634	1		ENSBTAG00000017160	1		ENSBTAG00000009459	1		ENSBTAG00000031869	1		ENSBTAG00000015550	1		ENSBTAG00000009055	1
ENSBTAG00000026585	2		ENSBTAG00000014284	1		ENSBTAG00000014587	1		ENSBTAG00000002755	1		ENSBTAG00000031871	1		ENSBTAG00000013632	1		ENSBTAG00000019300	1
ENSBTAG00000006262	2		ENSBTAG00000022829	1		ENSBTAG00000031249	1		ENSBTAG00000018088	1		ENSBTAG00000024178	1		ENSBTAG00000016124	1		ENSBTAG00000017128	1
ENSBTAG00000019929	2		ENSBTAG00000006833	1		ENSBTAG00000014581	1		ENSBTAG00000002660	1		ENSBTAG00000010852	1		ENSBTAG00000016891	1		ENSBTAG00000016924	1
ENSBTAG00000001385	2		ENSBTAG00000016666	1		ENSBTAG00000017533	1		ENSBTAG00000016269	1		ENSBTAG00000019926	1		ENSBTAG00000010877	1		ENSBTAG00000012938	1
ENSBTAG00000006836	2		ENSBTAG00000013221	1		ENSBTAG00000003037	1		ENSBTAG00000009129	1		ENSBTAG00000008491	1		ENSBTAG00000001801	1		ENSBTAG00000031430	1
ENSBTAG00000020802	2		ENSBTAG00000014823	1		ENSBTAG00000002643	1		ENSBTAG00000008169	1		ENSBTAG00000021903	1		ENSBTAG00000018954	1		ENSBTAG00000045884	1
ENSBTAG00000006789	2		ENSBTAG00000014588	1		ENSBTAG00000038888	1		ENSBTAG00000016663	1		ENSBTAG00000021902	1		ENSBTAG00000011622	1		ENSBTAG00000001123	1
ENSBTAG00000003665	2		ENSBTAG00000009945	1		ENSBTAG00000015550	1		ENSBTAG00000016666	1		ENSBTAG00000025589	1		ENSBTAG00000048303	1		ENSBTAG00000014587	1
ENSBTAG00000009978	2		ENSBTAG00000037449	1		ENSBTAG00000009267	1		ENSBTAG00000013221	1		ENSBTAG00000012939	1		ENSBTAG00000021190	1		ENSBTAG00000018072	1
ENSBTAG00000006966	1		ENSBTAG00000021651	1		ENSBTAG00000009226	1		ENSBTAG00000009266	1		ENSBTAG00000046160	1		ENSBTAG00000027181	1		ENSBTAG00000003332	1
ENSBTAG00000006960	1		ENSBTAG00000017662	1		ENSBTAG00000010877	1		ENSBTAG00000046957	1		ENSBTAG00000001123	1		ENSBTAG00000019251	1		ENSBTAG00000027375	1
ENSBTAG00000038619	1		ENSBTAG00000018870	1		ENSBTAG00000018954	1		ENSBTAG00000007567	1		ENSBTAG00000020215	1		ENSBTAG00000046396	1		ENSBTAG00000015571	1
ENSBTAG00000025391	1		ENSBTAG00000045593	1		ENSBTAG00000010299	1		ENSBTAG00000000568	1		ENSBTAG00000014581	1		ENSBTAG00000009459	1		ENSBTAG00000002643	1
ENSBTAG00000021903	1		ENSBTAG00000020921	1		ENSBTAG00000039483	1		ENSBTAG00000012015	1		ENSBTAG00000000601	1		ENSBTAG00000032613	1		ENSBTAG00000016827	1
ENSBTAG00000021237	1		ENSBTAG00000020582	1		ENSBTAG00000040584	1		ENSBTAG00000002211	1		ENSBTAG00000013632	1		ENSBTAG00000018088	1		ENSBTAG00000016828	1
ENSBTAG00000033515	1		ENSBTAG00000012683	1		ENSBTAG00000003035	1		ENSBTAG00000004804	1		ENSBTAG00000016124	1		ENSBTAG00000012067	1		ENSBTAG00000019684	1
ENSBTAG00000046160	1		ENSBTAG00000004727	1		ENSBTAG00000005709	1		ENSBTAG00000015986	1		ENSBTAG00000009267	1		ENSBTAG00000002660	1		ENSBTAG00000016124	1
ENSBTAG00000003332	1		ENSBTAG00000002176	1		ENSBTAG00000008275	1		ENSBTAG00000015988	1		ENSBTAG00000016887	1		ENSBTAG00000009129	1		ENSBTAG00000009267	1
ENSBTAG00000001224	1		ENSBTAG00000019530	1		ENSBTAG00000014012	1		ENSBTAG00000017759	1		ENSBTAG00000016891	1		ENSBTAG00000008169	1		ENSBTAG00000001207	1
ENSBTAG00000016236	1		ENSBTAG00000026326	1		ENSBTAG00000019585	1		ENSBTAG00000020735	1		ENSBTAG00000009226	1		ENSBTAG00000006393	1		ENSBTAG00000021581	1
ENSBTAG00000015238	1		ENSBTAG00000002345	1		ENSBTAG00000002755	1		ENSBTAG00000016505	1		ENSBTAG00000010877	1		ENSBTAG00000016663	1		ENSBTAG00000005497	1
ENSBTAG00000004650	1		ENSBTAG00000002344	1		ENSBTAG00000009822	1		ENSBTAG00000002097	1		ENSBTAG00000001207	1		ENSBTAG00000016666	1		ENSBTAG00000007520	1
ENSBTAG00000004257	1		ENSBTAG00000016973	1		ENSBTAG00000012012	1		ENSBTAG00000019593	1		ENSBTAG00000012252	1		ENSBTAG00000045832	1		ENSBTAG00000010299	1
ENSBTAG00000044029	1		ENSBTAG00000008175	1		ENSBTAG00000001770	1		ENSBTAG00000011504	1		ENSBTAG00000018954	1		ENSBTAG00000013221	1		ENSBTAG00000047003	1
ENSBTAG00000015195	1		ENSBTAG00000013081	1		ENSBTAG00000012712	1		ENSBTAG00000001022	1		ENSBTAG00000000998	1		ENSBTAG00000007567	1		ENSBTAG00000048303	1
ENSBTAG00000005709	1		ENSBTAG00000008184	1		ENSBTAG00000016269	1		ENSBTAG00000018868	1		ENSBTAG00000005497	1		ENSBTAG00000000568	1		ENSBTAG00000006975	1
ENSBTAG00000008275	1		ENSBTAG00000037489	1		ENSBTAG00000008169	1		ENSBTAG00000018869	1		ENSBTAG00000010299	1		ENSBTAG00000007142	1		ENSBTAG00000019876	1
ENSBTAG00000007003	1		ENSBTAG00000020107	1		ENSBTAG00000008158	1		ENSBTAG00000018870	1		ENSBTAG00000020391	1		ENSBTAG00000002211	1		ENSBTAG00000004257	1
ENSBTAG00000001805	1		ENSBTAG00000020109	1		ENSBTAG00000014284	1		ENSBTAG00000034436	1		ENSBTAG00000019876	1		ENSBTAG00000021521	1		ENSBTAG00000027181	1
ENSBTAG00000009841	1		ENSBTAG00000002083	1		ENSBTAG00000013221	1		ENSBTAG00000020921	1		ENSBTAG00000040584	1		ENSBTAG00000015986	1		ENSBTAG00000015195	1
ENSBTAG00000012067	1		ENSBTAG00000026403	1		ENSBTAG00000006726	1		ENSBTAG00000017999	1		ENSBTAG00000021190	1		ENSBTAG00000015988	1		ENSBTAG00000019215	1
ENSBTAG00000013306	1		ENSBTAG00000015138	1		ENSBTAG00000037907	1		ENSBTAG00000020043	1		ENSBTAG00000044029	1		ENSBTAG00000017759	1		ENSBTAG00000017279	1
ENSBTAG00000000024	1		ENSBTAG00000009462	1		ENSBTAG00000019086	1		ENSBTAG00000001602	1		ENSBTAG00000009187	1		ENSBTAG00000020735	1		ENSBTAG00000011171	1
ENSBTAG00000019455	1		ENSBTAG00000009199	1		ENSBTAG00000007245	1		ENSBTAG00000006129	1		ENSBTAG00000007705	1		ENSBTAG00000019079	1		ENSBTAG00000046547	1
ENSBTAG00000006919	1		ENSBTAG00000009200	1		ENSBTAG00000014351	1		ENSBTAG00000019123	1		ENSBTAG00000019251	1		ENSBTAG00000002097	1		ENSBTAG00000012012	1
ENSBTAG00000001364	1		ENSBTAG00000010015	1		ENSBTAG00000032640	1		ENSBTAG00000018625	1		ENSBTAG00000009459	1		ENSBTAG00000019593	1		ENSBTAG00000012067	1
ENSBTAG00000008158	1		ENSBTAG00000012038	1		ENSBTAG00000021090	1		ENSBTAG00000010774	1		ENSBTAG00000002755	1		ENSBTAG00000009945	1		ENSBTAG00000002660	1
ENSBTAG00000016663	1		ENSBTAG00000003446	1		ENSBTAG00000017759	1		ENSBTAG00000008175	1		ENSBTAG00000001805	1		ENSBTAG00000011504	1		ENSBTAG00000009907	1
ENSBTAG00000016666	1		ENSBTAG00000019435	1		ENSBTAG00000003960	1		ENSBTAG00000017435	1		ENSBTAG00000009822	1		ENSBTAG00000006591	1		ENSBTAG00000008169	1
ENSBTAG00000010492	1		ENSBTAG00000044040	1		ENSBTAG00000009928	1		ENSBTAG00000004509	1		ENSBTAG00000046533	1		ENSBTAG00000018044	1		ENSBTAG00000004005	1
ENSBTAG00000013221	1		ENSBTAG00000046248	1		ENSBTAG00000009945	1		ENSBTAG00000000781	1		ENSBTAG00000011171	1		ENSBTAG00000032373	1		ENSBTAG00000006393	1
ENSBTAG00000016826	1		ENSBTAG00000007113	1		ENSBTAG00000009961	1		ENSBTAG00000010659	1		ENSBTAG00000047635	1		ENSBTAG00000001022	1		ENSBTAG00000014284	1
ENSBTAG00000004804	1		ENSBTAG00000032068	1		ENSBTAG00000006263	1		ENSBTAG00000047125	1		ENSBTAG00000005683	1		ENSBTAG00000018870	1		ENSBTAG00000011954	1
ENSBTAG00000012180	1		ENSBTAG00000016331	1		ENSBTAG00000018562	1		ENSBTAG00000039512	1		ENSBTAG00000009266	1		ENSBTAG00000034436	1		ENSBTAG00000046957	1
ENSBTAG00000019076	1		ENSBTAG00000007890	1		ENSBTAG00000021651	1		ENSBTAG00000016331	1		ENSBTAG00000005622	1		ENSBTAG00000032223	1		ENSBTAG00000037907	1
ENSBTAG00000021242	1		ENSBTAG00000007896	1		ENSBTAG00000020921	1		ENSBTAG00000038627	1		ENSBTAG00000014823	1		ENSBTAG00000006391	1		ENSBTAG00000007558	1
ENSBTAG00000002097	1		ENSBTAG00000002188	1		ENSBTAG00000016568	1		ENSBTAG00000001736	1		ENSBTAG00000014588	1		ENSBTAG00000018538	1		ENSBTAG00000005622	1
ENSBTAG00000009964	1		ENSBTAG00000007177	1		ENSBTAG00000012683	1		ENSBTAG00000002178	1		ENSBTAG00000018097	1		ENSBTAG00000009441	1		ENSBTAG00000014823	1
ENSBTAG00000006263	1		ENSBTAG00000038063	1		ENSBTAG00000002176	1		ENSBTAG00000007890	1		ENSBTAG00000004804	1		ENSBTAG00000020043	1		ENSBTAG00000038866	1
ENSBTAG00000046098	1		ENSBTAG00000003636	1		ENSBTAG00000019530	1		ENSBTAG00000007896	1		ENSBTAG00000014351	1		ENSBTAG00000006129	1		ENSBTAG00000014826	1
ENSBTAG00000018870	1		ENSBTAG00000016104	1		ENSBTAG00000047281	1		ENSBTAG00000014503	1		ENSBTAG00000015988	1		ENSBTAG00000019123	1		ENSBTAG00000019805	1
ENSBTAG00000017391	1		ENSBTAG00000016918	1		ENSBTAG00000013480	1		ENSBTAG00000026383	1		ENSBTAG00000016505	1		ENSBTAG00000018625	1		ENSBTAG00000021521	1
ENSBTAG00000006405	1		ENSBTAG00000018966	1		ENSBTAG00000006129	1		ENSBTAG00000000179	1		ENSBTAG00000003960	1		ENSBTAG00000010774	1		ENSBTAG00000004804	1
ENSBTAG00000014453	1		ENSBTAG00000037559	1		ENSBTAG00000010851	1		ENSBTAG00000019743	1		ENSBTAG00000044092	1		ENSBTAG00000047734	1		ENSBTAG00000004801	1
ENSBTAG00000014456	1		ENSBTAG00000020375	1		ENSBTAG00000018625	1		ENSBTAG00000004038	1		ENSBTAG00000006263	1		ENSBTAG00000008175	1		ENSBTAG00000015986	1
ENSBTAG00000012541	1		ENSBTAG00000047324	1		ENSBTAG00000004509	1		ENSBTAG00000022530	1		ENSBTAG00000001022	1		ENSBTAG00000013081	1		ENSBTAG00000015988	1
ENSBTAG00000032198	1		ENSBTAG00000020589	1		ENSBTAG00000026286	1		ENSBTAG00000007887	1		ENSBTAG00000018870	1		ENSBTAG00000017435	1		ENSBTAG00000021090	1
ENSBTAG00000020921	1		ENSBTAG00000039132	1		ENSBTAG00000015138	1		ENSBTAG00000007558	1		ENSBTAG00000032223	1		ENSBTAG00000004875	1		ENSBTAG00000016564	1
ENSBTAG00000014650	1		ENSBTAG00000016298	1		ENSBTAG00000010659	1		ENSBTAG00000018966	1		ENSBTAG00000018538	1		ENSBTAG00000004509	1		ENSBTAG00000020617	1
ENSBTAG00000006542	1		ENSBTAG00000012858	1		ENSBTAG00000014465	1		ENSBTAG00000016298	1		ENSBTAG00000020921	1		ENSBTAG00000027854	1		ENSBTAG00000032503	1
ENSBTAG00000018015	1		ENSBTAG00000002717	1		ENSBTAG00000020440	1		ENSBTAG00000012721	1		ENSBTAG00000004727	1		ENSBTAG00000001497	1		ENSBTAG00000002097	1
ENSBTAG00000008631	1		ENSBTAG00000014574	1		ENSBTAG00000007113	1		ENSBTAG00000011137	1		ENSBTAG00000010371	1		ENSBTAG00000015138	1		ENSBTAG00000046098	1
ENSBTAG00000016156	1		ENSBTAG00000020193	1		ENSBTAG00000017175	1		ENSBTAG00000014027	1		ENSBTAG00000007523	1		ENSBTAG00000010659	1		ENSBTAG00000006591	1
ENSBTAG00000009046	1		ENSBTAG00000003690	1		ENSBTAG00000003191	1		ENSBTAG00000014574	1		ENSBTAG00000019524	1		ENSBTAG00000020440	1		ENSBTAG00000001022	1
ENSBTAG00000005028	1		ENSBTAG00000003062	1		ENSBTAG00000002178	1		ENSBTAG00000005715	1		ENSBTAG00000047734	1		ENSBTAG00000005679	1		ENSBTAG00000011744	1
ENSBTAG00000021785	1		ENSBTAG00000017709	1		ENSBTAG00000004079	1		ENSBTAG00000002655	1		ENSBTAG00000008175	1		ENSBTAG00000016331	1		ENSBTAG00000034436	1
ENSBTAG00000007954	1		ENSBTAG00000013779	1		ENSBTAG00000038978	1		ENSBTAG00000014589	1		ENSBTAG00000021430	1		ENSBTAG00000003191	1		ENSBTAG00000012290	1
ENSBTAG00000005195	1		ENSBTAG00000004739	1		ENSBTAG00000013708	1		ENSBTAG00000023891	1		ENSBTAG00000000342	1		ENSBTAG00000001736	1		ENSBTAG00000032223	1
ENSBTAG00000019123	1		ENSBTAG00000022808	1		ENSBTAG00000002480	1		ENSBTAG00000001242	1		ENSBTAG00000047125	1		ENSBTAG00000002178	1		ENSBTAG00000045593	1
ENSBTAG00000005757	1		ENSBTAG00000017913	1		ENSBTAG00000002474	1		ENSBTAG00000006855	1		ENSBTAG00000012850	1		ENSBTAG00000007890	1		ENSBTAG00000006405	1
ENSBTAG00000047238	1		ENSBTAG00000008299	1		ENSBTAG00000000642	1		ENSBTAG00000003062	1		ENSBTAG00000037549	1		ENSBTAG00000007896	1		ENSBTAG00000014456	1
ENSBTAG00000001675	1		ENSBTAG00000031890	1		ENSBTAG00000004038	1		ENSBTAG00000000765	1		ENSBTAG00000007016	1		ENSBTAG00000014503	1		ENSBTAG00000020921	1
ENSBTAG00000002935	1		ENSBTAG00000009181	1		ENSBTAG00000022530	1		ENSBTAG00000004330	1		ENSBTAG00000030966	1		ENSBTAG00000026383	1		ENSBTAG00000009441	1
ENSBTAG00000008446	1		ENSBTAG00000005094	1		ENSBTAG00000039789	1		ENSBTAG00000007981	1		ENSBTAG00000002090	1		ENSBTAG00000046014	1		ENSBTAG00000016568	1
ENSBTAG00000004875	1		ENSBTAG00000020657	1		ENSBTAG00000020649	1		ENSBTAG00000014064	1		ENSBTAG00000007118	1		ENSBTAG00000000179	1		ENSBTAG00000026326	1
ENSBTAG00000015142	1		ENSBTAG00000014493	1		ENSBTAG00000003754	1		ENSBTAG00000047642	1		ENSBTAG00000016331	1		ENSBTAG00000019743	1		ENSBTAG00000019524	1
ENSBTAG00000000343	1		ENSBTAG00000016823	1		ENSBTAG00000016918	1		ENSBTAG00000010786	1		ENSBTAG00000038627	1		ENSBTAG00000035782	1		ENSBTAG00000014448	1
ENSBTAG00000024772	1		ENSBTAG00000007236	1		ENSBTAG00000006470	1		ENSBTAG00000010957	1		ENSBTAG00000016591	1		ENSBTAG00000004038	1		ENSBTAG00000008718	1
ENSBTAG00000003432	1		ENSBTAG00000001966	1		ENSBTAG00000011832	1		ENSBTAG00000012970	1		ENSBTAG00000019008	1		ENSBTAG00000022530	1		ENSBTAG00000004509	1
ENSBTAG00000003169	1		ENSBTAG00000008585	1		ENSBTAG00000011841	1		ENSBTAG00000047054	1		ENSBTAG00000022530	1		ENSBTAG00000007887	1		ENSBTAG00000020107	1
ENSBTAG00000006792	1		ENSBTAG00000015913	1		ENSBTAG00000013031	1		ENSBTAG00000002444	1		ENSBTAG00000007887	1		ENSBTAG00000007558	1		ENSBTAG00000020109	1
ENSBTAG00000005679	1		ENSBTAG00000005454	1		ENSBTAG00000045703	1		ENSBTAG00000018404	1		ENSBTAG00000020649	1		ENSBTAG00000007177	1		ENSBTAG00000026403	1
ENSBTAG00000003191	1		ENSBTAG00000009387	1		ENSBTAG00000008939	1		ENSBTAG00000003634	1		ENSBTAG00000046840	1		ENSBTAG00000020649	1		ENSBTAG00000003305	1
ENSBTAG00000008866	1		ENSBTAG00000013143	1		ENSBTAG00000023939	1		ENSBTAG00000009498	1		ENSBTAG00000018966	1		ENSBTAG00000016104	1		ENSBTAG00000009780	1
ENSBTAG00000004079	1		ENSBTAG00000015444	1		ENSBTAG00000005015	1		ENSBTAG00000013211	1		ENSBTAG00000016298	1		ENSBTAG00000016918	1		ENSBTAG00000010339	1
ENSBTAG00000002474	1		ENSBTAG00000015457	1		ENSBTAG00000016343	1		ENSBTAG00000020468	1		ENSBTAG00000013478	1		ENSBTAG00000018966	1		ENSBTAG00000033174	1
ENSBTAG00000019006	1		ENSBTAG00000019532	1		ENSBTAG00000006395	1		ENSBTAG00000015541	1		ENSBTAG00000045703	1		ENSBTAG00000016298	1		ENSBTAG00000017082	1
ENSBTAG00000019008	1		ENSBTAG00000020602	1		ENSBTAG00000004780	1		ENSBTAG00000017083	1		ENSBTAG00000008939	1		ENSBTAG00000021856	1		ENSBTAG00000009200	1
ENSBTAG00000019743	1		ENSBTAG00000027625	1		ENSBTAG00000007441	1		ENSBTAG00000001243	1		ENSBTAG00000015198	1		ENSBTAG00000020895	1		ENSBTAG00000009691	1
ENSBTAG00000039789	1		ENSBTAG00000033182	1		ENSBTAG00000005027	1		ENSBTAG00000003649	1		ENSBTAG00000005715	1		ENSBTAG00000017710	1		ENSBTAG00000010015	1
ENSBTAG00000039974	1		ENSBTAG00000033137	1		ENSBTAG00000045905	1		ENSBTAG00000004613	1		ENSBTAG00000023891	1		ENSBTAG00000005715	1		ENSBTAG00000037549	1
ENSBTAG00000013364	1		ENSBTAG00000010694	1		ENSBTAG00000017804	1		ENSBTAG00000007031	1		ENSBTAG00000006707	1		ENSBTAG00000014589	1		ENSBTAG00000007016	1
ENSBTAG00000013368	1		ENSBTAG00000047323	1		ENSBTAG00000017780	1		ENSBTAG00000002955	1		ENSBTAG00000019327	1		ENSBTAG00000023891	1		ENSBTAG00000030966	1
ENSBTAG00000003754	1		ENSBTAG00000009350	1		ENSBTAG00000011562	1		ENSBTAG00000013592	1		ENSBTAG00000004780	1		ENSBTAG00000006855	1		ENSBTAG00000001736	1
ENSBTAG00000005708	1		ENSBTAG00000011108	1		ENSBTAG00000007422	1		ENSBTAG00000012878	1		ENSBTAG00000004739	1		ENSBTAG00000003062	1		ENSBTAG00000007896	1
ENSBTAG00000021116	1		ENSBTAG00000033008	1		ENSBTAG00000013211	1		ENSBTAG00000000570	1		ENSBTAG00000002528	1		ENSBTAG00000000765	1		ENSBTAG00000002188	1
ENSBTAG00000016918	1		ENSBTAG00000002791	1		ENSBTAG00000034430	1		ENSBTAG00000019052	1		ENSBTAG00000008729	1		ENSBTAG00000004330	1		ENSBTAG00000014503	1
ENSBTAG00000005751	1		ENSBTAG00000012654	1		ENSBTAG00000017157	1		ENSBTAG00000014699	1		ENSBTAG00000010786	1		ENSBTAG00000011401	1		ENSBTAG00000026383	1
ENSBTAG00000012721	1		ENSBTAG00000013187	1		ENSBTAG00000014493	1		ENSBTAG00000018857	1		ENSBTAG00000047054	1		ENSBTAG00000022808	1		ENSBTAG00000004079	1
ENSBTAG00000011137	1		ENSBTAG00000019313	1		ENSBTAG00000010372	1		ENSBTAG00000021538	1		ENSBTAG00000002435	1		ENSBTAG00000007441	1		ENSBTAG00000004038	1
ENSBTAG00000001895	1		ENSBTAG00000001656	1		ENSBTAG00000009191	1		ENSBTAG00000011741	1		ENSBTAG00000045905	1		ENSBTAG00000003178	1		ENSBTAG00000022530	1
ENSBTAG00000014336	1		ENSBTAG00000005963	1		ENSBTAG00000017525	1		ENSBTAG00000023416	1		ENSBTAG00000013211	1		ENSBTAG00000008819	1		ENSBTAG00000007177	1
ENSBTAG00000021246	1		ENSBTAG00000017611	1		ENSBTAG00000011146	1		ENSBTAG00000012977	1		ENSBTAG00000044139	1		ENSBTAG00000047054	1		ENSBTAG00000020649	1
ENSBTAG00000002655	1		ENSBTAG00000046332	1		ENSBTAG00000012691	1		ENSBTAG00000008575	1		ENSBTAG00000010085	1		ENSBTAG00000002444	1		ENSBTAG00000046100	1
ENSBTAG00000015202	1		ENSBTAG00000020319	1		ENSBTAG00000017083	1		ENSBTAG00000001231	1		ENSBTAG00000020468	1		ENSBTAG00000005027	1		ENSBTAG00000021116	1
ENSBTAG00000006860	1		ENSBTAG00000001902	1		ENSBTAG00000003667	1		ENSBTAG00000025021	1		ENSBTAG00000009191	1		ENSBTAG00000011562	1		ENSBTAG00000016918	1
ENSBTAG00000047642	1		ENSBTAG00000017735	1		ENSBTAG00000019532	1		ENSBTAG00000003510	1		ENSBTAG00000019390	1		ENSBTAG00000018404	1		ENSBTAG00000005129	1
ENSBTAG00000019166	1		ENSBTAG00000018431	1		ENSBTAG00000020602	1		ENSBTAG00000007878	1		ENSBTAG00000021592	1		ENSBTAG00000003634	1		ENSBTAG00000037559	1
ENSBTAG00000010786	1		ENSBTAG00000002488	1		ENSBTAG00000018713	1		ENSBTAG00000006042	1		ENSBTAG00000016413	1		ENSBTAG00000009498	1		ENSBTAG00000020589	1
ENSBTAG00000005795	1		ENSBTAG00000004356	1		ENSBTAG00000005825	1		ENSBTAG00000023018	1		ENSBTAG00000003649	1		ENSBTAG00000018863	1		ENSBTAG00000039132	1
ENSBTAG00000022917	1		ENSBTAG00000018650	1		ENSBTAG00000012878	1		ENSBTAG00000020319	1		ENSBTAG00000007031	1		ENSBTAG00000021263	1		ENSBTAG00000002010	1
ENSBTAG00000012444	1		ENSBTAG00000020900	1		ENSBTAG00000002614	1		ENSBTAG00000037913	1		ENSBTAG00000011518	1		ENSBTAG00000010372	1		ENSBTAG00000018564	1
ENSBTAG00000031890	1		ENSBTAG00000015905	1		ENSBTAG00000002620	1		ENSBTAG00000017053	1		ENSBTAG00000006680	1		ENSBTAG00000021592	1		ENSBTAG00000014027	1
ENSBTAG00000002435	1		ENSBTAG00000014215	1		ENSBTAG00000001163	1		ENSBTAG00000010180	1		ENSBTAG00000007473	1		ENSBTAG00000011684	1		ENSBTAG00000001895	1
ENSBTAG00000002444	1		ENSBTAG00000014366	1		ENSBTAG00000001165	1		ENSBTAG00000020361	1		ENSBTAG00000022886	1		ENSBTAG00000001243	1		ENSBTAG00000007591	1
ENSBTAG00000031707	1		ENSBTAG00000018362	1		ENSBTAG00000016858	1		ENSBTAG00000013068	1		ENSBTAG00000012878	1		ENSBTAG00000004613	1		ENSBTAG00000003990	1
ENSBTAG00000021133	1		ENSBTAG00000003236	1		ENSBTAG00000011108	1		ENSBTAG00000016804	1		ENSBTAG00000011108	1		ENSBTAG00000007031	1		ENSBTAG00000005550	1
ENSBTAG00000012191	1		ENSBTAG00000021568	1		ENSBTAG00000012667	1		ENSBTAG00000007244	1		ENSBTAG00000013300	1		ENSBTAG00000002955	1		ENSBTAG00000020193	1
ENSBTAG00000007422	1		ENSBTAG00000013468	1		ENSBTAG00000005479	1		ENSBTAG00000008530	1		ENSBTAG00000019313	1		ENSBTAG00000013592	1		ENSBTAG00000000765	1
ENSBTAG00000011573	1		ENSBTAG00000016950	1		ENSBTAG00000008575	1		ENSBTAG00000007439	1		ENSBTAG00000020940	1		ENSBTAG00000000570	1		ENSBTAG00000002647	1
ENSBTAG00000018863	1		ENSBTAG00000002503	1		ENSBTAG00000019623	1		ENSBTAG00000009315	1		ENSBTAG00000017611	1		ENSBTAG00000010694	1		ENSBTAG00000020281	1
ENSBTAG00000018864	1		ENSBTAG00000045971	1		ENSBTAG00000018707	1		ENSBTAG00000002879	1		ENSBTAG00000003510	1		ENSBTAG00000017540	1		ENSBTAG00000010786	1
ENSBTAG00000004344	1		ENSBTAG00000018792	1		ENSBTAG00000001486	1		ENSBTAG00000016168	1		ENSBTAG00000019194	1		ENSBTAG00000014699	1		ENSBTAG00000009439	1
ENSBTAG00000013211	1		ENSBTAG00000001029	1		ENSBTAG00000007878	1		ENSBTAG00000013076	1		ENSBTAG00000018356	1		ENSBTAG00000018691	1		ENSBTAG00000005795	1
ENSBTAG00000010351	1		ENSBTAG00000006740	1		ENSBTAG00000031433	1		ENSBTAG00000014215	1		ENSBTAG00000046597	1		ENSBTAG00000014316	1		ENSBTAG00000012444	1
ENSBTAG00000017157	1		ENSBTAG00000006747	1		ENSBTAG00000019039	1		ENSBTAG00000013730	1		ENSBTAG00000007878	1		ENSBTAG00000011741	1		ENSBTAG00000031707	1
ENSBTAG00000017183	1		ENSBTAG00000009554	1		ENSBTAG00000012393	1		ENSBTAG00000003236	1		ENSBTAG00000006042	1		ENSBTAG00000007836	1		ENSBTAG00000018454	1
ENSBTAG00000003572	1		ENSBTAG00000000246	1		ENSBTAG00000020314	1		ENSBTAG00000021568	1		ENSBTAG00000020319	1		ENSBTAG00000011108	1		ENSBTAG00000020657	1
ENSBTAG00000007089	1		ENSBTAG00000000097	1		ENSBTAG00000004965	1		ENSBTAG00000015505	1		ENSBTAG00000017053	1		ENSBTAG00000023416	1		ENSBTAG00000001966	1
ENSBTAG00000007236	1		ENSBTAG00000021019	1		ENSBTAG00000000942	1		ENSBTAG00000011936	1		ENSBTAG00000007244	1		ENSBTAG00000012977	1		ENSBTAG00000010355	1
ENSBTAG00000039682	1		ENSBTAG00000005586	1		ENSBTAG00000013935	1		ENSBTAG00000013468	1		ENSBTAG00000012251	1		ENSBTAG00000013187	1		ENSBTAG00000009191	1
ENSBTAG00000001966	1		ENSBTAG00000016327	1		ENSBTAG00000007244	1		ENSBTAG00000011865	1		ENSBTAG00000003550	1		ENSBTAG00000010367	1		ENSBTAG00000000744	1
ENSBTAG00000010372	1		ENSBTAG00000015280	1		ENSBTAG00000009696	1		ENSBTAG00000009490	1		ENSBTAG00000001902	1		ENSBTAG00000025021	1		ENSBTAG00000017133	1
ENSBTAG00000020468	1		ENSBTAG00000012355	1		ENSBTAG00000012251	1		ENSBTAG00000009491	1		ENSBTAG00000014536	1		ENSBTAG00000003510	1		ENSBTAG00000001243	1
ENSBTAG00000002885	1		ENSBTAG00000005912	1		ENSBTAG00000003550	1		ENSBTAG00000045971	1		ENSBTAG00000013421	1		ENSBTAG00000007878	1		ENSBTAG00000007634	1
ENSBTAG00000009191	1		ENSBTAG00000011879	1		ENSBTAG00000001902	1		ENSBTAG00000017181	1		ENSBTAG00000022395	1		ENSBTAG00000032527	1		ENSBTAG00000003649	1
ENSBTAG00000017083	1		ENSBTAG00000002078	1		ENSBTAG00000012740	1		ENSBTAG00000011661	1		ENSBTAG00000001258	1		ENSBTAG00000037913	1		ENSBTAG00000004613	1
ENSBTAG00000021592	1		ENSBTAG00000005580	1		ENSBTAG00000007439	1		ENSBTAG00000016555	1		ENSBTAG00000015905	1		ENSBTAG00000017053	1		ENSBTAG00000011518	1
ENSBTAG00000016411	1		ENSBTAG00000003777	1		ENSBTAG00000017298	1		ENSBTAG00000016551	1		ENSBTAG00000039461	1		ENSBTAG00000010180	1		ENSBTAG00000006680	1
ENSBTAG00000027665	1		ENSBTAG00000021082	1		ENSBTAG00000018650	1		ENSBTAG00000016551	1		ENSBTAG00000014890	1		ENSBTAG00000020361	1		ENSBTAG00000002955	1
ENSBTAG00000001529	1		ENSBTAG00000037770	1		ENSBTAG00000007202	1		ENSBTAG00000012511	1		ENSBTAG00000003236	1		ENSBTAG00000000221	1		ENSBTAG00000012878	1
ENSBTAG00000004238	1		ENSBTAG00000017368	1		ENSBTAG00000002341	1		ENSBTAG00000012512	1		ENSBTAG00000015505	1		ENSBTAG00000013068	1		ENSBTAG00000019052	1
ENSBTAG00000018713	1		ENSBTAG00000021434	1		ENSBTAG00000015905	1		ENSBTAG00000008648	1		ENSBTAG00000011661	1		ENSBTAG00000016804	1		ENSBTAG00000002614	1
ENSBTAG00000001243	1		ENSBTAG00000034332	1		ENSBTAG00000004303	1		ENSBTAG00000018792	1		ENSBTAG00000018792	1		ENSBTAG00000007244	1		ENSBTAG00000003510	1
ENSBTAG00000014861	1		ENSBTAG00000004715	1		ENSBTAG00000000064	1		ENSBTAG00000001035	1		ENSBTAG00000001035	1		ENSBTAG00000008530	1		ENSBTAG00000019039	1
ENSBTAG00000033137	1		ENSBTAG00000019120	1		ENSBTAG00000007108	1		ENSBTAG00000002095	1		ENSBTAG00000003079	1		ENSBTAG00000013076	1		ENSBTAG00000003545	1
ENSBTAG00000002955	1		ENSBTAG00000002326	1		ENSBTAG00000017181	1		ENSBTAG00000009736	1		ENSBTAG00000016800	1		ENSBTAG00000003236	1		ENSBTAG00000015277	1
ENSBTAG00000017540	1		ENSBTAG00000017713	1		ENSBTAG00000011661	1		ENSBTAG00000007361	1		ENSBTAG00000020600	1		ENSBTAG00000015505	1		ENSBTAG00000008530	1
ENSBTAG00000019755	1		ENSBTAG00000002030	1		ENSBTAG00000012510	1		ENSBTAG00000007063	1		ENSBTAG00000021999	1		ENSBTAG00000002508	1		ENSBTAG00000021654	1
ENSBTAG00000016858	1		ENSBTAG00000004028	1		ENSBTAG00000012511	1		ENSBTAG00000002243	1		ENSBTAG00000022160	1		ENSBTAG00000007108	1		ENSBTAG00000018431	1
ENSBTAG00000021497	1		ENSBTAG00000013869	1		ENSBTAG00000012512	1		ENSBTAG00000005069	1		ENSBTAG00000007273	1		ENSBTAG00000016555	1		ENSBTAG00000021215	1
ENSBTAG00000012667	1		ENSBTAG00000013505	1		ENSBTAG00000008648	1		ENSBTAG00000005073	1		ENSBTAG00000047996	1		ENSBTAG00000016551	1		ENSBTAG00000013830	1
ENSBTAG00000013300	1		ENSBTAG00000009862	1		ENSBTAG00000000244	1		ENSBTAG00000005075	1		ENSBTAG00000018540	1		ENSBTAG00000016551	1		ENSBTAG00000019601	1
ENSBTAG00000001656	1		ENSBTAG00000003389	1		ENSBTAG00000001029	1		ENSBTAG00000005076	1		ENSBTAG00000023411	1		ENSBTAG00000012510	1		ENSBTAG00000004356	1
ENSBTAG00000021416	1		ENSBTAG00000011538	1		ENSBTAG00000007361	1		ENSBTAG00000003079	1		ENSBTAG00000019695	1		ENSBTAG00000012511	1		ENSBTAG00000010859	1
ENSBTAG00000025021	1		ENSBTAG00000004315	1		ENSBTAG00000002243	1		ENSBTAG00000009554	1		ENSBTAG00000000081	1		ENSBTAG00000012512	1		ENSBTAG00000008283	1
ENSBTAG00000002669	1		ENSBTAG00000002847	1		ENSBTAG00000002248	1		ENSBTAG00000004114	1		ENSBTAG00000014326	1		ENSBTAG00000008648	1		ENSBTAG00000015905	1
ENSBTAG00000017053	1		ENSBTAG00000019421	1		ENSBTAG00000003079	1		ENSBTAG00000013884	1		ENSBTAG00000019120	1		ENSBTAG00000040190	1		ENSBTAG00000019001	1
ENSBTAG00000007244	1		ENSBTAG00000005984	1		ENSBTAG00000006740	1		ENSBTAG00000046875	1		ENSBTAG00000015220	1		ENSBTAG00000039153	1		ENSBTAG00000016168	1
ENSBTAG00000009696	1		ENSBTAG00000045596	1		ENSBTAG00000006747	1		ENSBTAG00000021454	1		ENSBTAG00000002331	1		ENSBTAG00000018792	1		ENSBTAG00000009210	1
ENSBTAG00000007230	1		ENSBTAG00000020356	1		ENSBTAG00000013884	1		ENSBTAG00000021456	1		ENSBTAG00000014596	1		ENSBTAG00000007361	1		ENSBTAG00000013076	1
ENSBTAG00000018431	1		ENSBTAG00000011284	1		ENSBTAG00000005382	1		ENSBTAG00000003093	1		ENSBTAG00000008942	1		ENSBTAG00000002243	1		ENSBTAG00000039461	1
ENSBTAG00000017582	1		ENSBTAG00000015304	1		ENSBTAG00000020600	1		ENSBTAG00000003094	1		ENSBTAG00000003928	1		ENSBTAG00000015499	1		ENSBTAG00000001734	1
ENSBTAG00000015905	1		ENSBTAG00000020937	1		ENSBTAG00000017690	1		ENSBTAG00000020186	1		ENSBTAG00000017713	1		ENSBTAG00000005069	1		ENSBTAG00000014215	1
ENSBTAG00000016168	1		ENSBTAG00000010456	1		ENSBTAG00000004783	1		ENSBTAG00000009026	1		ENSBTAG00000048212	1		ENSBTAG00000005073	1		ENSBTAG00000018362	1
ENSBTAG00000008648	1		ENSBTAG00000010775	1		ENSBTAG00000004348	1		ENSBTAG00000046485	1		ENSBTAG00000026181	1		ENSBTAG00000005075	1		ENSBTAG00000013730	1
ENSBTAG00000040190	1		ENSBTAG00000006720	1		ENSBTAG00000022185	1		ENSBTAG00000044073	1		ENSBTAG00000024726	1		ENSBTAG00000005076	1		ENSBTAG00000008064	1
ENSBTAG00000018792	1		ENSBTAG00000001564	1		ENSBTAG00000016470	1		ENSBTAG00000017681	1		ENSBTAG00000030881	1		ENSBTAG00000004114	1		ENSBTAG00000003236	1
ENSBTAG00000007361	1		ENSBTAG00000007909	1		ENSBTAG00000022160	1		ENSBTAG00000012024	1		ENSBTAG00000013505	1		ENSBTAG00000013884	1		ENSBTAG00000021568	1
ENSBTAG00000002243	1		ENSBTAG00000001080	1		ENSBTAG00000046662	1		ENSBTAG00000015006	1		ENSBTAG00000030190	1		ENSBTAG00000046875	1		ENSBTAG00000021517	1
ENSBTAG00000002248	1		ENSBTAG00000001748	1		ENSBTAG00000047793	1		ENSBTAG00000022242	1		ENSBTAG00000045685	1		ENSBTAG00000021454	1		ENSBTAG00000019947	1
ENSBTAG00000002249	1		ENSBTAG00000018203	1		ENSBTAG00000009915	1		ENSBTAG00000010994	1		ENSBTAG00000017764	1		ENSBTAG00000003093	1		ENSBTAG00000000064	1
ENSBTAG00000015499	1		ENSBTAG00000014291	1		ENSBTAG00000047996	1		ENSBTAG00000005929	1		ENSBTAG00000015996	1		ENSBTAG00000003094	1		ENSBTAG00000015505	1
ENSBTAG00000005069	1		ENSBTAG00000031654	1		ENSBTAG00000019369	1		ENSBTAG00000020600	1		ENSBTAG00000003389	1		ENSBTAG00000020186	1		ENSBTAG00000022293	1
ENSBTAG00000005073	1		ENSBTAG00000010265	1		ENSBTAG00000019569	1		ENSBTAG00000044032	1		ENSBTAG00000011538	1		ENSBTAG00000009026	1		ENSBTAG00000010470	1
ENSBTAG00000005075	1		ENSBTAG00000007352	1		ENSBTAG00000001777	1		ENSBTAG00000031590	1		ENSBTAG00000020880	1		ENSBTAG00000044073	1		ENSBTAG00000010481	1
ENSBTAG00000005076	1		ENSBTAG00000013018	1		ENSBTAG00000001229	1		ENSBTAG00000012141	1		ENSBTAG00000014132	1		ENSBTAG00000017681	1		ENSBTAG00000021329	1
ENSBTAG00000009554	1		ENSBTAG00000013017	1		ENSBTAG00000030999	1		ENSBTAG00000012146	1		ENSBTAG00000000526	1		ENSBTAG00000015006	1		ENSBTAG00000009484	1
ENSBTAG00000013884	1		ENSBTAG00000014083	1		ENSBTAG00000046359	1		ENSBTAG00000017690	1		ENSBTAG00000015408	1		ENSBTAG00000022242	1		ENSBTAG00000009488	1
ENSBTAG00000046875	1		ENSBTAG00000015470	1		ENSBTAG00000045834	1		ENSBTAG00000004783	1		ENSBTAG00000002847	1		ENSBTAG00000022244	1		ENSBTAG00000009490	1
ENSBTAG00000003093	1		ENSBTAG00000020641	1		ENSBTAG00000047713	1		ENSBTAG00000022209	1		ENSBTAG00000009093	1		ENSBTAG00000010994	1		ENSBTAG00000009491	1
ENSBTAG00000022242	1		ENSBTAG00000009642	1		ENSBTAG00000047697	1		ENSBTAG00000021776	1		ENSBTAG00000018898	1		ENSBTAG00000005929	1		ENSBTAG00000007108	1
ENSBTAG00000022244	1		ENSBTAG00000004732	1		ENSBTAG00000011149	1		ENSBTAG00000012054	1		ENSBTAG00000004631	1		ENSBTAG00000020600	1		ENSBTAG00000007825	1
ENSBTAG00000010994	1		ENSBTAG00000000616	1		ENSBTAG00000011822	1		ENSBTAG00000001193	1		ENSBTAG00000012361	1		ENSBTAG00000012141	1		ENSBTAG00000017181	1
ENSBTAG00000005929	1		ENSBTAG00000021051	1		ENSBTAG00000012887	1		ENSBTAG00000012072	1		ENSBTAG00000019421	1		ENSBTAG00000012146	1		ENSBTAG00000008648	1
ENSBTAG00000044032	1		ENSBTAG00000034776	1		ENSBTAG00000015113	1		ENSBTAG00000000292	1		ENSBTAG00000012234	1		ENSBTAG00000017690	1		ENSBTAG00000018792	1
ENSBTAG00000012141	1		ENSBTAG00000011953	1		ENSBTAG00000007840	1		ENSBTAG00000010304	1		ENSBTAG00000005984	1		ENSBTAG00000004783	1		ENSBTAG00000002095	1
ENSBTAG00000017690	1		ENSBTAG00000030674	1		ENSBTAG00000003217	1		ENSBTAG00000004392	1		ENSBTAG00000000113	1		ENSBTAG00000022209	1		ENSBTAG00000009736	1
ENSBTAG00000004782	1		ENSBTAG00000040268	1		ENSBTAG00000017125	1		ENSBTAG00000009393	1		ENSBTAG00000046885	1		ENSBTAG00000021776	1		ENSBTAG00000007361	1
ENSBTAG00000004783	1		ENSBTAG00000027775	1		ENSBTAG00000021024	1		ENSBTAG00000004348	1		ENSBTAG00000030824	1		ENSBTAG00000012054	1		ENSBTAG00000007063	1
ENSBTAG00000022209	1		ENSBTAG00000014334	1		ENSBTAG00000003837	1		ENSBTAG00000022185	1		ENSBTAG00000011448	1		ENSBTAG00000001193	1		ENSBTAG00000005069	1
ENSBTAG00000001193	1		ENSBTAG00000009314	1		ENSBTAG00000015220	1		ENSBTAG00000009997	1		ENSBTAG00000011881	1		ENSBTAG00000012072	1		ENSBTAG00000005073	1
ENSBTAG00000010304	1		ENSBTAG00000017477	1		ENSBTAG00000000888	1		ENSBTAG00000018274	1		ENSBTAG00000020729	1		ENSBTAG00000000292	1		ENSBTAG00000005075	1
ENSBTAG00000004392	1		ENSBTAG00000018255	1		ENSBTAG00000019555	1		ENSBTAG00000046662	1		ENSBTAG00000012640	1		ENSBTAG00000010304	1		ENSBTAG00000005076	1
ENSBTAG00000009393	1		ENSBTAG00000002823	1		ENSBTAG00000017434	1		ENSBTAG00000047793	1		ENSBTAG00000015304	1		ENSBTAG00000004392	1		ENSBTAG00000010230	1
ENSBTAG00000021999	1		ENSBTAG00000017844	1		ENSBTAG00000035858	1		ENSBTAG00000002702	1		ENSBTAG00000019497	1		ENSBTAG00000009393	1		ENSBTAG00000011455	1
ENSBTAG00000004348	1		ENSBTAG00000011976	1		ENSBTAG00000002030	1		ENSBTAG00000013066	1		ENSBTAG00000010456	1		ENSBTAG00000021999	1		ENSBTAG00000021454	1
ENSBTAG00000004212	1		ENSBTAG00000021617	1		ENSBTAG00000009421	1		ENSBTAG00000047713	1		ENSBTAG00000001564	1		ENSBTAG00000004348	1		ENSBTAG00000003093	1
ENSBTAG00000001077	1		ENSBTAG00000017860	1		ENSBTAG00000017624	1		ENSBTAG00000047697	1		ENSBTAG00000039719	1		ENSBTAG00000022185	1		ENSBTAG00000002778	1
ENSBTAG00000010777	1		ENSBTAG00000020225	1		ENSBTAG00000017826	1		ENSBTAG00000000455	1		ENSBTAG00000008815	1		ENSBTAG00000015185	1		ENSBTAG00000004854	1
ENSBTAG00000022160	1		ENSBTAG00000005285	1		ENSBTAG00000045685	1		ENSBTAG00000007273	1		ENSBTAG00000004430	1		ENSBTAG00000009997	1		ENSBTAG00000019334	1
ENSBTAG00000046662	1		ENSBTAG00000019265	1		ENSBTAG00000045948	1		ENSBTAG00000011244	1		ENSBTAG00000001080	1		ENSBTAG00000003171	1		ENSBTAG00000022242	1
ENSBTAG00000047793	1		ENSBTAG00000002966	1		ENSBTAG00000009093	1		ENSBTAG00000015280	1		ENSBTAG00000025450	1		ENSBTAG00000004212	1		ENSBTAG00000005929	1
ENSBTAG00000040103	1		ENSBTAG00000027204	1		ENSBTAG00000005799	1		ENSBTAG00000021082	1		ENSBTAG00000027172	1		ENSBTAG00000016470	1		ENSBTAG00000020600	1
ENSBTAG00000009915	1		ENSBTAG00000010219	1		ENSBTAG00000000964	1		ENSBTAG00000017141	1		ENSBTAG00000037819	1		ENSBTAG00000022160	1		ENSBTAG00000031590	1
ENSBTAG00000019369	1		ENSBTAG00000047979	1		ENSBTAG00000012361	1		ENSBTAG00000023411	1		ENSBTAG00000009641	1		ENSBTAG00000046662	1		ENSBTAG00000004783	1
ENSBTAG00000031061	1		ENSBTAG00000038093	1		ENSBTAG00000000608	1		ENSBTAG00000002326	1		ENSBTAG00000007809	1		ENSBTAG00000047793	1		ENSBTAG00000016470	1
ENSBTAG00000019569	1		ENSBTAG00000008025	1		ENSBTAG00000006882	1		ENSBTAG00000002331	1		ENSBTAG00000004495	1		ENSBTAG00000002702	1		ENSBTAG00000009915	1
ENSBTAG00000001229	1		ENSBTAG00000007680	1		ENSBTAG00000017574	1		ENSBTAG00000030881	1		ENSBTAG00000004732	1		ENSBTAG00000013066	1		ENSBTAG00000012355	1
ENSBTAG00000046359	1		ENSBTAG00000006721	1		ENSBTAG00000046885	1		ENSBTAG00000009421	1		ENSBTAG00000003322	1		ENSBTAG00000009915	1		ENSBTAG00000015559	1
ENSBTAG00000047697	1		ENSBTAG00000015539	1		ENSBTAG00000026613	1		ENSBTAG00000030190	1		ENSBTAG00000019819	1		ENSBTAG00000047996	1		ENSBTAG00000018888	1
ENSBTAG00000011149	1		ENSBTAG00000017350	1		ENSBTAG00000001199	1		ENSBTAG00000004028	1		ENSBTAG00000001945	1		ENSBTAG00000019369	1		ENSBTAG00000018889	1
ENSBTAG00000007397	1		ENSBTAG00000020327	1		ENSBTAG00000005161	1		ENSBTAG00000045948	1		ENSBTAG00000027775	1		ENSBTAG00000019569	1		ENSBTAG00000018887	1
ENSBTAG00000011132	1		ENSBTAG00000015353	1		ENSBTAG00000012638	1		ENSBTAG00000033837	1		ENSBTAG00000010033	1		ENSBTAG00000001229	1		ENSBTAG00000003781	1
ENSBTAG00000045664	1		ENSBTAG00000006589	1		ENSBTAG00000017580	1		ENSBTAG00000011538	1		ENSBTAG00000004381	1		ENSBTAG00000030999	1		ENSBTAG00000046220	1
ENSBTAG00000002979	1		ENSBTAG00000000169	1		ENSBTAG00000007320	1		ENSBTAG00000014132	1		ENSBTAG00000003774	1		ENSBTAG00000047713	1		ENSBTAG00000037555	1
ENSBTAG00000020444	1		ENSBTAG00000006733	1		ENSBTAG00000020395	1		ENSBTAG00000020880	1		ENSBTAG00000012516	1		ENSBTAG00000011149	1		ENSBTAG00000016028	1
ENSBTAG00000016377	1		ENSBTAG00000018469	1		ENSBTAG00000020394	1		ENSBTAG00000015408	1		ENSBTAG00000002966	1		ENSBTAG00000008237	1		ENSBTAG00000004585	1
ENSBTAG00000019010	1		ENSBTAG00000018469	1		ENSBTAG00000015363	1		ENSBTAG00000002847	1		ENSBTAG00000014289	1		ENSBTAG00000024814	1		ENSBTAG00000020745	1
ENSBTAG00000015280	1		ENSBTAG00000030557	1		ENSBTAG00000000098	1		ENSBTAG00000008649	1		ENSBTAG00000002451	1		ENSBTAG00000000460	1		ENSBTAG00000034332	1
ENSBTAG00000015559	1		ENSBTAG00000021957	1		ENSBTAG00000021481	1		ENSBTAG00000012234	1		ENSBTAG00000021046	1		ENSBTAG00000000455	1		ENSBTAG00000000533	1
ENSBTAG00000023986	1		ENSBTAG00000001892	1		ENSBTAG00000020831	1		ENSBTAG00000045596	1		ENSBTAG00000002317	1		ENSBTAG00000007273	1		ENSBTAG00000039287	1
ENSBTAG00000020745	1		ENSBTAG00000010452	1		ENSBTAG00000032187	1		ENSBTAG00000020729	1		ENSBTAG00000012894	1		ENSBTAG00000013322	1		ENSBTAG00000021922	1
ENSBTAG00000022528	1		ENSBTAG00000000966	1		ENSBTAG00000001080	1		ENSBTAG00000015854	1		ENSBTAG00000003857	1		ENSBTAG00000016377	1		ENSBTAG00000047314	1
ENSBTAG00000015113	1		ENSBTAG00000009537	1		ENSBTAG00000001748	1		ENSBTAG00000000098	1		ENSBTAG00000004263	1		ENSBTAG00000008808	1		ENSBTAG00000014538	1
ENSBTAG00000002644	1		ENSBTAG00000046980	1		ENSBTAG00000015392	1		ENSBTAG00000021487	1		ENSBTAG00000021617	1		ENSBTAG00000015346	1		ENSBTAG00000030338	1
ENSBTAG00000047314	1		ENSBTAG00000039380	1		ENSBTAG00000018203	1		ENSBTAG00000020635	1		ENSBTAG00000012239	1		ENSBTAG00000000497	1		ENSBTAG00000011511	1
ENSBTAG00000021024	1		ENSBTAG00000039041	1		ENSBTAG00000015380	1		ENSBTAG00000018203	1		ENSBTAG00000027204	1		ENSBTAG00000017027	1		ENSBTAG00000024107	1
ENSBTAG00000024107	1		ENSBTAG00000008129	1		ENSBTAG00000025450	1		ENSBTAG00000032071	1		ENSBTAG00000017676	1		ENSBTAG00000015280	1		ENSBTAG00000006511	1
ENSBTAG00000014326	1		ENSBTAG00000019780	1		ENSBTAG00000003752	1		ENSBTAG00000012194	1		ENSBTAG00000025458	1		ENSBTAG00000003781	1		ENSBTAG00000046989	1
ENSBTAG00000002583	1		ENSBTAG00000019454	1		ENSBTAG00000006491	1		ENSBTAG00000017129	1		ENSBTAG00000000715	1		ENSBTAG00000003777	1		ENSBTAG00000020510	1
ENSBTAG00000011316	1		ENSBTAG00000014733	1		ENSBTAG00000020344	1		ENSBTAG00000006491	1		ENSBTAG00000017505	1		ENSBTAG00000015887	1		ENSBTAG00000010506	1
ENSBTAG00000012584	1		ENSBTAG00000007556	1		ENSBTAG00000014857	1		ENSBTAG00000009643	1		ENSBTAG00000020335	1		ENSBTAG00000017141	1		ENSBTAG00000011316	1
ENSBTAG00000005719	1		ENSBTAG00000015878	1		ENSBTAG00000017357	1		ENSBTAG00000007842	1		ENSBTAG00000030817	1		ENSBTAG00000021024	1		ENSBTAG00000013334	1
ENSBTAG00000019555	1		ENSBTAG00000038415	1		ENSBTAG00000038215	1		ENSBTAG00000047679	1		ENSBTAG00000016435	1		ENSBTAG00000011511	1		ENSBTAG00000019120	1
ENSBTAG00000014079	1		ENSBTAG00000021994	1		ENSBTAG00000048203	1		ENSBTAG00000007809	1		ENSBTAG00000005483	1		ENSBTAG00000013334	1		ENSBTAG00000001959	1
ENSBTAG00000024726	1		ENSBTAG00000003036	1		ENSBTAG00000011953	1		ENSBTAG00000021501	1		ENSBTAG00000024157	1		ENSBTAG00000007994	1		ENSBTAG00000005719	1
ENSBTAG00000017764	1		ENSBTAG00000020480	1		ENSBTAG00000011733	1		ENSBTAG00000012907	1		ENSBTAG00000024420	1		ENSBTAG00000002331	1		ENSBTAG00000008942	1
ENSBTAG00000011538	1		ENSBTAG00000030189	1		ENSBTAG00000015482	1		ENSBTAG00000034776	1		ENSBTAG00000007680	1		ENSBTAG00000026181	1		ENSBTAG00000017713	1
ENSBTAG00000014132	1		ENSBTAG00000012291	1		ENSBTAG00000034147	1		ENSBTAG00000003444	1		ENSBTAG00000019750	1		ENSBTAG00000004028	1		ENSBTAG00000026181	1
ENSBTAG00000020880	1		ENSBTAG00000018432	1		ENSBTAG00000046175	1		ENSBTAG00000007247	1		ENSBTAG00000014262	1		ENSBTAG00000033837	1		ENSBTAG00000014652	1
ENSBTAG00000002847	1		ENSBTAG00000026966	1		ENSBTAG00000014983	1		ENSBTAG00000004885	1		ENSBTAG00000033449	1		ENSBTAG00000015408	1		ENSBTAG00000030881	1
ENSBTAG00000004987	1		ENSBTAG00000003505	1		ENSBTAG00000030710	1		ENSBTAG00000005442	1		ENSBTAG00000020569	1		ENSBTAG00000002847	1		ENSBTAG00000017764	1
ENSBTAG00000012638	1		ENSBTAG00000000818	1		ENSBTAG00000020451	1		ENSBTAG00000010124	1		ENSBTAG00000017664	1		ENSBTAG00000008649	1		ENSBTAG00000009862	1
ENSBTAG00000015371	1		ENSBTAG00000019944	1		ENSBTAG00000017875	1		ENSBTAG00000020451	1		ENSBTAG00000020327	1		ENSBTAG00000012234	1		ENSBTAG00000020880	1
ENSBTAG00000012496	1		ENSBTAG00000019946	1		ENSBTAG00000014334	1		ENSBTAG00000012516	1		ENSBTAG00000016324	1		ENSBTAG00000000098	1		ENSBTAG00000001564	1
ENSBTAG00000001599	1		ENSBTAG00000023670	1		ENSBTAG00000017846	1		ENSBTAG00000017844	1		ENSBTAG00000009207	1		ENSBTAG00000021487	1		ENSBTAG00000039719	1
ENSBTAG00000006050	1		ENSBTAG00000018085	1		ENSBTAG00000027775	1		ENSBTAG00000002555	1		ENSBTAG00000008302	1		ENSBTAG00000020635	1		ENSBTAG00000015961	1
ENSBTAG00000014466	1		ENSBTAG00000015592	1		ENSBTAG00000013693	1		ENSBTAG00000012894	1		ENSBTAG00000010756	1		ENSBTAG00000001080	1		ENSBTAG00000017852	1
ENSBTAG00000018203	1		ENSBTAG00000006904	1		ENSBTAG00000010033	1		ENSBTAG00000012239	1		ENSBTAG00000021543	1		ENSBTAG00000015392	1		ENSBTAG00000010265	1
ENSBTAG00000040131	1		ENSBTAG00000006883	1		ENSBTAG00000009314	1		ENSBTAG00000027204	1		ENSBTAG00000014016	1		ENSBTAG00000009698	1		ENSBTAG00000025450	1
ENSBTAG00000012899	1		ENSBTAG00000016166	1		ENSBTAG00000017132	1		ENSBTAG00000003715	1		ENSBTAG00000030557	1		ENSBTAG00000009643	1		ENSBTAG00000031358	1
ENSBTAG00000017852	1		ENSBTAG00000025308	1		ENSBTAG00000019801	1		ENSBTAG00000000389	1		ENSBTAG00000021869	1		ENSBTAG00000047679	1		ENSBTAG00000021537	1
ENSBTAG00000031461	1		ENSBTAG00000002355	1		ENSBTAG00000019198	1		ENSBTAG00000008468	1		ENSBTAG00000019065	1		ENSBTAG00000017595	1		ENSBTAG00000009698	1
ENSBTAG00000044125	1		ENSBTAG00000018131	1		ENSBTAG00000014368	1		ENSBTAG00000021260	1		ENSBTAG00000002332	1		ENSBTAG00000034776	1		ENSBTAG00000007842	1
ENSBTAG00000004190	1		ENSBTAG00000005246	1		ENSBTAG00000000736	1		ENSBTAG00000047979	1		ENSBTAG00000002739	1		ENSBTAG00000016982	1		ENSBTAG00000011200	1
ENSBTAG00000007842	1		ENSBTAG00000018588	1		ENSBTAG00000011025	1		ENSBTAG00000020335	1		ENSBTAG00000020247	1		ENSBTAG00000010206	1		ENSBTAG00000014857	1
ENSBTAG00000047679	1		ENSBTAG00000016593	1		ENSBTAG00000011024	1		ENSBTAG00000030817	1		ENSBTAG00000016223	1		ENSBTAG00000031010	1		ENSBTAG00000038938	1
ENSBTAG00000015060	1		ENSBTAG00000016589	1		ENSBTAG00000005542	1		ENSBTAG00000011680	1		ENSBTAG00000019024	1		ENSBTAG00000019577	1		ENSBTAG00000037490	1
ENSBTAG00000004495	1		ENSBTAG00000008499	1		ENSBTAG00000002451	1		ENSBTAG00000011683	1		ENSBTAG00000019020	1		ENSBTAG00000040268	1		ENSBTAG00000018942	1
ENSBTAG00000001551	1		ENSBTAG00000021810	1		ENSBTAG00000012894	1		ENSBTAG00000024157	1		ENSBTAG00000020379	1		ENSBTAG00000030710	1		ENSBTAG00000004885	1
ENSBTAG00000037634	1		ENSBTAG00000000289	1		ENSBTAG00000046152	1		ENSBTAG00000024426	1		ENSBTAG00000003506	1		ENSBTAG00000010124	1		ENSBTAG00000017411	1
ENSBTAG00000038625	1		ENSBTAG00000012423	1		ENSBTAG00000027204	1		ENSBTAG00000020205	1		ENSBTAG00000008287	1		ENSBTAG00000020451	1		ENSBTAG00000014791	1
ENSBTAG00000021900	1		ENSBTAG00000019513	1		ENSBTAG00000024219	1		ENSBTAG00000015356	1		ENSBTAG00000019486	1		ENSBTAG00000027775	1		ENSBTAG00000034848	1
ENSBTAG00000013851	1		ENSBTAG00000002902	1		ENSBTAG00000001815	1		ENSBTAG00000024420	1		ENSBTAG00000008143	1		ENSBTAG00000014334	1		ENSBTAG00000017161	1
ENSBTAG00000016982	1		ENSBTAG00000020679	1		ENSBTAG00000014768	1		ENSBTAG00000006721	1		ENSBTAG00000009472	1		ENSBTAG00000034823	1		ENSBTAG00000009314	1
ENSBTAG00000046773	1		ENSBTAG00000035083	1		ENSBTAG00000020445	1		ENSBTAG00000015539	1		ENSBTAG00000010300	1		ENSBTAG00000007241	1		ENSBTAG00000004688	1
ENSBTAG00000016341	1		ENSBTAG00000016260	1		ENSBTAG00000020448	1		ENSBTAG00000017350	1		ENSBTAG00000002859	1		ENSBTAG00000017844	1		ENSBTAG00000039686	1
ENSBTAG00000020199	1		ENSBTAG00000015311	1		ENSBTAG00000031106	1		ENSBTAG00000020327	1		ENSBTAG00000032077	1		ENSBTAG00000002555	1		ENSBTAG00000017986	1
ENSBTAG00000012694	1		ENSBTAG00000015296	1		ENSBTAG00000010219	1		ENSBTAG00000016324	1		ENSBTAG00000005110	1		ENSBTAG00000012894	1		ENSBTAG00000010670	1
ENSBTAG00000016311	1		ENSBTAG00000002931	1		ENSBTAG00000008542	1		ENSBTAG00000014171	1		ENSBTAG00000013732	1		ENSBTAG00000012239	1		ENSBTAG00000016546	1
ENSBTAG00000016255	1		ENSBTAG00000019157	1		ENSBTAG00000015805	1		ENSBTAG00000020331	1		ENSBTAG00000006253	1		ENSBTAG00000012261	1		ENSBTAG00000003495	1
ENSBTAG00000012312	1		ENSBTAG00000019156	1		ENSBTAG00000039928	1		ENSBTAG00000011412	1		ENSBTAG00000015588	1		ENSBTAG00000003715	1		ENSBTAG00000012239	1
ENSBTAG00000001945	1		ENSBTAG00000031919	1		ENSBTAG00000000715	1		ENSBTAG00000018469	1		ENSBTAG00000045886	1		ENSBTAG00000000389	1		ENSBTAG00000004799	1
ENSBTAG00000019877	1		ENSBTAG00000019738	1		ENSBTAG00000012078	1		ENSBTAG00000030557	1		ENSBTAG00000001773	1		ENSBTAG00000002445	1		ENSBTAG00000005285	1
ENSBTAG00000004333	1		ENSBTAG00000014859	1		ENSBTAG00000004078	1		ENSBTAG00000009218	1		ENSBTAG00000012026	1		ENSBTAG00000039928	1		ENSBTAG00000030599	1
ENSBTAG00000017844	1		ENSBTAG00000020806	1		ENSBTAG00000017680	1		ENSBTAG00000021955	1		ENSBTAG00000045768	1		ENSBTAG00000047979	1		ENSBTAG00000046152	1
ENSBTAG00000012894	1		ENSBTAG00000004204	1		ENSBTAG00000021260	1		ENSBTAG00000019024	1		ENSBTAG00000019454	1		ENSBTAG00000020205	1		ENSBTAG00000031234	1
ENSBTAG00000002431	1		ENSBTAG00000014758	1		ENSBTAG00000024199	1		ENSBTAG00000021956	1		ENSBTAG00000003255	1		ENSBTAG00000020335	1		ENSBTAG00000027204	1
ENSBTAG00000019265	1		ENSBTAG00000002319	1		ENSBTAG00000016131	1		ENSBTAG00000001036	1		ENSBTAG00000011367	1		ENSBTAG00000030817	1		ENSBTAG00000009839	1
ENSBTAG00000014402	1		ENSBTAG00000021756	1		ENSBTAG00000005483	1		ENSBTAG00000005650	1		ENSBTAG00000019058	1		ENSBTAG00000024426	1		ENSBTAG00000009182	1
ENSBTAG00000012078	1		ENSBTAG00000016931	1		ENSBTAG00000024157	1		ENSBTAG00000019445	1		ENSBTAG00000008553	1		ENSBTAG00000015654	1		ENSBTAG00000006359	1
ENSBTAG00000021260	1		ENSBTAG00000011082	1		ENSBTAG00000014262	1		ENSBTAG00000021957	1		ENSBTAG00000010660	1		ENSBTAG00000024420	1		ENSBTAG00000017676	1
ENSBTAG00000024199	1		ENSBTAG00000006326	1		ENSBTAG00000003808	1		ENSBTAG00000020379	1		ENSBTAG00000010789	1		ENSBTAG00000014262	1		ENSBTAG00000027832	1
ENSBTAG00000030897	1		ENSBTAG00000011070	1		ENSBTAG00000003709	1		ENSBTAG00000032166	1		ENSBTAG00000015290	1		ENSBTAG00000013078	1		ENSBTAG00000020448	1
ENSBTAG00000016131	1		ENSBTAG00000020634	1		ENSBTAG00000004976	1		ENSBTAG00000008287	1		ENSBTAG00000017463	1		ENSBTAG00000015539	1		ENSBTAG00000000715	1
ENSBTAG00000024157	1		ENSBTAG00000020636	1		ENSBTAG00000015539	1		ENSBTAG00000019486	1		ENSBTAG00000012481	1		ENSBTAG00000021535	1		ENSBTAG00000011041	1
ENSBTAG00000008361	1		ENSBTAG00000020638	1		ENSBTAG00000015666	1		ENSBTAG00000009472	1		ENSBTAG00000002782	1		ENSBTAG00000020327	1		ENSBTAG00000030817	1
ENSBTAG00000024420	1		ENSBTAG00000038652	1		ENSBTAG00000017664	1		ENSBTAG00000006688	1		ENSBTAG00000000662	1		ENSBTAG00000016324	1		ENSBTAG00000008025	1
ENSBTAG00000043214	1		ENSBTAG00000009064	1		ENSBTAG00000003825	1		ENSBTAG00000030942	1		ENSBTAG00000012106	1		ENSBTAG00000011412	1		ENSBTAG00000020205	1
ENSBTAG00000007680	1		ENSBTAG00000002651	1		ENSBTAG00000016324	1		ENSBTAG00000005110	1		ENSBTAG00000002888	1		ENSBTAG00000006589	1		ENSBTAG00000020212	1
ENSBTAG00000024379	1		ENSBTAG00000011096	1		ENSBTAG00000024379	1		ENSBTAG00000013992	1		ENSBTAG00000047203	1		ENSBTAG00000009218	1		ENSBTAG00000024420	1
ENSBTAG00000007743	1		ENSBTAG00000022083	1		ENSBTAG00000006876	1		ENSBTAG00000013983	1		ENSBTAG00000005305	1		ENSBTAG00000020931	1		ENSBTAG00000010980	1
ENSBTAG00000020329	1		ENSBTAG00000002313	1		ENSBTAG00000010756	1		ENSBTAG00000007442	1		ENSBTAG00000018745	1		ENSBTAG00000019486	1		ENSBTAG00000014262	1
ENSBTAG00000020331	1		ENSBTAG00000022360	1		ENSBTAG00000006733	1		ENSBTAG00000016612	1		ENSBTAG00000009023	1		ENSBTAG00000009520	1		ENSBTAG00000002714	1
ENSBTAG00000033197	1		ENSBTAG00000017260	1		ENSBTAG00000039231	1		ENSBTAG00000005694	1		ENSBTAG00000014340	1		ENSBTAG00000012241	1		ENSBTAG00000008302	1
ENSBTAG00000021469	1		ENSBTAG00000020715	1		ENSBTAG00000016220	1		ENSBTAG00000001571	1		ENSBTAG00000012007	1		ENSBTAG00000008143	1		ENSBTAG00000020329	1
ENSBTAG00000014228	1		ENSBTAG00000036078	1		ENSBTAG00000008428	1		ENSBTAG00000002750	1		ENSBTAG00000004484	1		ENSBTAG00000009472	1		ENSBTAG00000018348	1
ENSBTAG00000020869	1		ENSBTAG00000018254	1		ENSBTAG00000009655	1		ENSBTAG00000024431	1		ENSBTAG00000019944	1		ENSBTAG00000030942	1		ENSBTAG00000006589	1
ENSBTAG00000002739	1		ENSBTAG00000011959	1		ENSBTAG00000019486	1		ENSBTAG00000045886	1		ENSBTAG00000019946	1		ENSBTAG00000005110	1		ENSBTAG00000000169	1
ENSBTAG00000008428	1		ENSBTAG00000011957	1		ENSBTAG00000008143	1		ENSBTAG00000019454	1		ENSBTAG00000001562	1		ENSBTAG00000012815	1		ENSBTAG00000030557	1
ENSBTAG00000019486	1		ENSBTAG00000014332	1		ENSBTAG00000010671	1		ENSBTAG00000019058	1		ENSBTAG00000027974	1		ENSBTAG00000026977	1		ENSBTAG00000018119	1
ENSBTAG00000015337	1		ENSBTAG00000018488	1		ENSBTAG00000001528	1		ENSBTAG00000008553	1		ENSBTAG00000000507	1		ENSBTAG00000018137	1		ENSBTAG00000013768	1
ENSBTAG00000000410	1		ENSBTAG00000011354	1		ENSBTAG00000007442	1		ENSBTAG00000010660	1		ENSBTAG00000013555	1		ENSBTAG00000013127	1		ENSBTAG00000010866	1
ENSBTAG00000024431	1		ENSBTAG00000004094	1		ENSBTAG00000017001	1		ENSBTAG00000011067	1		ENSBTAG00000021339	1		ENSBTAG00000034246	1		ENSBTAG00000039231	1
ENSBTAG00000045886	1		ENSBTAG00000003652	1		ENSBTAG00000013287	1		ENSBTAG00000014015	1		ENSBTAG00000010924	1		ENSBTAG00000014603	1		ENSBTAG00000016223	1
ENSBTAG00000035858	1		ENSBTAG00000018710	1		ENSBTAG00000013953	1		ENSBTAG00000010324	1		ENSBTAG00000010928	1		ENSBTAG00000019058	1		ENSBTAG00000021955	1
ENSBTAG00000000966	1		ENSBTAG00000013736	1		ENSBTAG00000030426	1		ENSBTAG00000000326	1		ENSBTAG00000016398	1		ENSBTAG00000008553	1		ENSBTAG00000021956	1
ENSBTAG00000018137	1		ENSBTAG00000012464	1		ENSBTAG00000011023	1		ENSBTAG00000021076	1		ENSBTAG00000021393	1		ENSBTAG00000008554	1		ENSBTAG00000019447	1
ENSBTAG00000018207	1		ENSBTAG00000034501	1		ENSBTAG00000026977	1		ENSBTAG00000006200	1		ENSBTAG00000008499	1		ENSBTAG00000010660	1		ENSBTAG00000013226	1
ENSBTAG00000039041	1		ENSBTAG00000046270	1		ENSBTAG00000037534	1		ENSBTAG00000016198	1		ENSBTAG00000018773	1		ENSBTAG00000011067	1		ENSBTAG00000008287	1
ENSBTAG00000045768	1		ENSBTAG00000011944	1		ENSBTAG00000002135	1		ENSBTAG00000006103	1		ENSBTAG00000000767	1		ENSBTAG00000020471	1		ENSBTAG00000031967	1
ENSBTAG00000013126	1		ENSBTAG00000012818	1		ENSBTAG00000039980	1		ENSBTAG00000016516	1		ENSBTAG00000002693	1		ENSBTAG00000010789	1		ENSBTAG00000012128	1
ENSBTAG00000019783	1		ENSBTAG00000017061	1		ENSBTAG00000018137	1		ENSBTAG00000011275	1		ENSBTAG00000004718	1		ENSBTAG00000014015	1		ENSBTAG00000005110	1
ENSBTAG00000003255	1		ENSBTAG00000020363	1		ENSBTAG00000039347	1		ENSBTAG00000045746	1		ENSBTAG00000000395	1		ENSBTAG00000010324	1		ENSBTAG00000019279	1
ENSBTAG00000017072	1		ENSBTAG00000001603	1		ENSBTAG00000039041	1		ENSBTAG00000003594	1		ENSBTAG00000002837	1		ENSBTAG00000000109	1		ENSBTAG00000031958	1
ENSBTAG00000004208	1		ENSBTAG00000000285	1		ENSBTAG00000045768	1		ENSBTAG00000036282	1		ENSBTAG00000035083	1		ENSBTAG00000020475	1		ENSBTAG00000013732	1
ENSBTAG00000011367	1		ENSBTAG00000000287	1		ENSBTAG00000019783	1		ENSBTAG00000018432	1		ENSBTAG00000047907	1		ENSBTAG00000017463	1		ENSBTAG00000016612	1
ENSBTAG00000020471	1		ENSBTAG00000012296	1		ENSBTAG00000003255	1		ENSBTAG00000012828	1		ENSBTAG00000003748	1		ENSBTAG00000000326	1		ENSBTAG00000020004	1
ENSBTAG00000040106	1		ENSBTAG00000000473	1		ENSBTAG00000007556	1		ENSBTAG00000026966	1		ENSBTAG00000019157	1		ENSBTAG00000012481	1		ENSBTAG00000000410	1
ENSBTAG00000005311	1		ENSBTAG00000002201	1		ENSBTAG00000016650	1		ENSBTAG00000005305	1		ENSBTAG00000026779	1		ENSBTAG00000000662	1		ENSBTAG00000007442	1
ENSBTAG00000006103	1		ENSBTAG00000005055	1		ENSBTAG00000016649	1		ENSBTAG00000018745	1		ENSBTAG00000012529	1		ENSBTAG00000045746	1		ENSBTAG00000010704	1
ENSBTAG00000021978	1		ENSBTAG00000000137	1		ENSBTAG00000009447	1		ENSBTAG00000021767	1		ENSBTAG00000014859	1		ENSBTAG00000008858	1		ENSBTAG00000035858	1
ENSBTAG00000010590	1		ENSBTAG00000020647	1		ENSBTAG00000007609	1		ENSBTAG00000033531	1		ENSBTAG00000011352	1		ENSBTAG00000003594	1		ENSBTAG00000017001	1
ENSBTAG00000014966	1		ENSBTAG00000025161	1		ENSBTAG00000007093	1		ENSBTAG00000002708	1		ENSBTAG00000000237	1		ENSBTAG00000003017	1		ENSBTAG00000005694	1
ENSBTAG00000047801	1		ENSBTAG00000044044	1		ENSBTAG00000019058	1		ENSBTAG00000018690	1		ENSBTAG00000018861	1		ENSBTAG00000012291	1		ENSBTAG00000010452	1
ENSBTAG00000012271	1		ENSBTAG00000020583	1		ENSBTAG00000007786	1		ENSBTAG00000008596	1		ENSBTAG00000016508	1		ENSBTAG00000026966	1		ENSBTAG00000045886	1
ENSBTAG00000012272	1		ENSBTAG00000006434	1		ENSBTAG00000010660	1		ENSBTAG00000014859	1		ENSBTAG00000047374	1		ENSBTAG00000018745	1		ENSBTAG00000044023	1
ENSBTAG00000026966	1		ENSBTAG00000006837	1		ENSBTAG00000014015	1		ENSBTAG00000007156	1		ENSBTAG00000010616	1		ENSBTAG00000021767	1		ENSBTAG00000013976	1
ENSBTAG00000021767	1		ENSBTAG00000039991	1		ENSBTAG00000005018	1		ENSBTAG00000007152	1		ENSBTAG00000014655	1		ENSBTAG00000033531	1		ENSBTAG00000030423	1
ENSBTAG00000002708	1		ENSBTAG00000022205	1		ENSBTAG00000002413	1		ENSBTAG00000047374	1		ENSBTAG00000009281	1		ENSBTAG00000019946	1		ENSBTAG00000026977	1
ENSBTAG00000004484	1		ENSBTAG00000004040	1		ENSBTAG00000021978	1		ENSBTAG00000031544	1		ENSBTAG00000004380	1		ENSBTAG00000013555	1		ENSBTAG00000011985	1
ENSBTAG00000014669	1		ENSBTAG00000010346	1		ENSBTAG00000008858	1		ENSBTAG00000014655	1		ENSBTAG00000004371	1		ENSBTAG00000017950	1		ENSBTAG00000018137	1
ENSBTAG00000017729	1		ENSBTAG00000009310	1		ENSBTAG00000008065	1		ENSBTAG00000017840	1		ENSBTAG00000026754	1		ENSBTAG00000019283	1		ENSBTAG00000019454	1
ENSBTAG00000014030	1		ENSBTAG00000008577	1		ENSBTAG00000007102	1		ENSBTAG00000020459	1		ENSBTAG00000012636	1		ENSBTAG00000005861	1		ENSBTAG00000010223	1
ENSBTAG00000019946	1		ENSBTAG00000013718	1		ENSBTAG00000008066	1		ENSBTAG00000004380	1		ENSBTAG00000014129	1		ENSBTAG00000002110	1		ENSBTAG00000007556	1
ENSBTAG00000004337	1		ENSBTAG00000005394	1		ENSBTAG00000012291	1		ENSBTAG00000004378	1		ENSBTAG00000004425	1		ENSBTAG00000032331	1		ENSBTAG00000020699	1
ENSBTAG00000019686	1		ENSBTAG00000004912	1		ENSBTAG00000036282	1		ENSBTAG00000026754	1		ENSBTAG00000005120	1		ENSBTAG00000018690	1		ENSBTAG00000008553	1
ENSBTAG00000018085	1		ENSBTAG00000000599	1		ENSBTAG00000021337	1		ENSBTAG00000014697	1		ENSBTAG00000003183	1		ENSBTAG00000008596	1		ENSBTAG00000020471	1
ENSBTAG00000015604	1		ENSBTAG00000018360	1		ENSBTAG00000018660	1		ENSBTAG00000038896	1		ENSBTAG00000016271	1		ENSBTAG00000001894	1		ENSBTAG00000046724	1
ENSBTAG00000015592	1		ENSBTAG00000009132	1		ENSBTAG00000014340	1		ENSBTAG00000014129	1		ENSBTAG00000016275	1		ENSBTAG00000021756	1		ENSBTAG00000002630	1
ENSBTAG00000006879	1		ENSBTAG00000012144	1		ENSBTAG00000000818	1		ENSBTAG00000009051	1		ENSBTAG00000016931	1		ENSBTAG00000013822	1		ENSBTAG00000004048	1
ENSBTAG00000015016	1		ENSBTAG00000017037	1		ENSBTAG00000000421	1		ENSBTAG00000005120	1		ENSBTAG00000011392	1		ENSBTAG00000011392	1		ENSBTAG00000012481	1
ENSBTAG00000008934	1		ENSBTAG00000015611	1		ENSBTAG00000014375	1		ENSBTAG00000003183	1		ENSBTAG00000006010	1		ENSBTAG00000045742	1		ENSBTAG00000002782	1
ENSBTAG00000016165	1		ENSBTAG00000021253	1		ENSBTAG00000019944	1		ENSBTAG00000016415	1		ENSBTAG00000007674	1		ENSBTAG00000014411	1		ENSBTAG00000006429	1
ENSBTAG00000008083	1		ENSBTAG00000046837	1		ENSBTAG00000019946	1		ENSBTAG00000015792	1		ENSBTAG00000045785	1		ENSBTAG00000010144	1		ENSBTAG00000011275	1
ENSBTAG00000007371	1		ENSBTAG00000008906	1		ENSBTAG00000004337	1		ENSBTAG00000001894	1		ENSBTAG00000015582	1		ENSBTAG00000010149	1		ENSBTAG00000008382	1
ENSBTAG00000007374	1		ENSBTAG00000004714	1		ENSBTAG00000019686	1		ENSBTAG00000006040	1		ENSBTAG00000017116	1		ENSBTAG00000012999	1		ENSBTAG00000030179	1
ENSBTAG00000000767	1		ENSBTAG00000046775	1		ENSBTAG00000008083	1		ENSBTAG00000011392	1		ENSBTAG00000012192	1		ENSBTAG00000007674	1		ENSBTAG00000046173	1
ENSBTAG00000002837	1		ENSBTAG00000000595	1		ENSBTAG00000013602	1		ENSBTAG00000045742	1		ENSBTAG00000008074	1		ENSBTAG00000010533	1		ENSBTAG00000012106	1
ENSBTAG00000015296	1		ENSBTAG00000021041	1		ENSBTAG00000016398	1		ENSBTAG00000011913	1		ENSBTAG00000014106	1		ENSBTAG00000017116	1		ENSBTAG00000005305	1
ENSBTAG00000012529	1		ENSBTAG00000039160	1		ENSBTAG00000021393	1		ENSBTAG00000014411	1		ENSBTAG00000002972	1		ENSBTAG00000002029	1		ENSBTAG00000021767	1
ENSBTAG00000011352	1		ENSBTAG00000013857	1		ENSBTAG00000032183	1		ENSBTAG00000010144	1		ENSBTAG00000020715	1		ENSBTAG00000030632	1		ENSBTAG00000002110	1
ENSBTAG00000007175	1		ENSBTAG00000001790	1		ENSBTAG00000008973	1		ENSBTAG00000010149	1		ENSBTAG00000030493	1		ENSBTAG00000002313	1		ENSBTAG00000000859	1
ENSBTAG00000016913	1		ENSBTAG00000047254	1		ENSBTAG00000015296	1		ENSBTAG00000012999	1		ENSBTAG00000006036	1		ENSBTAG00000022360	1		ENSBTAG00000020938	1
ENSBTAG00000001392	1		ENSBTAG00000015085	1		ENSBTAG00000003748	1		ENSBTAG00000007674	1		ENSBTAG00000015351	1		ENSBTAG00000001673	1		ENSBTAG00000000395	1
ENSBTAG00000004425	1		ENSBTAG00000016145	1		ENSBTAG00000020564	1		ENSBTAG00000002029	1		ENSBTAG00000014076	1		ENSBTAG00000006036	1		ENSBTAG00000038043	1
ENSBTAG00000004427	1		ENSBTAG00000030317	1		ENSBTAG00000012529	1		ENSBTAG00000030632	1		ENSBTAG00000013495	1		ENSBTAG00000024822	1		ENSBTAG00000014859	1
ENSBTAG00000005626	1		ENSBTAG00000019071	1		ENSBTAG00000014859	1		ENSBTAG00000009852	1		ENSBTAG00000019132	1		ENSBTAG00000018488	1		ENSBTAG00000021287	1
ENSBTAG00000016274	1		ENSBTAG00000002347	1		ENSBTAG00000018861	1		ENSBTAG00000006985	1		ENSBTAG00000024822	1		ENSBTAG00000002455	1		ENSBTAG00000016913	1
ENSBTAG00000000147	1		ENSBTAG00000002796	1		ENSBTAG00000014655	1		ENSBTAG00000002313	1		ENSBTAG00000011170	1		ENSBTAG00000019132	1		ENSBTAG00000016912	1
ENSBTAG00000005370	1		ENSBTAG00000006756	1		ENSBTAG00000021807	1		ENSBTAG00000019711	1		ENSBTAG00000010875	1		ENSBTAG00000011170	1		ENSBTAG00000004376	1
ENSBTAG00000022360	1		ENSBTAG00000008435	1		ENSBTAG00000002319	1		ENSBTAG00000001673	1		ENSBTAG00000014680	1		ENSBTAG00000004277	1		ENSBTAG00000026754	1
ENSBTAG00000020715	1		ENSBTAG00000043553	1		ENSBTAG00000004380	1		ENSBTAG00000036078	1		ENSBTAG00000024787	1		ENSBTAG00000010875	1		ENSBTAG00000014697	1
ENSBTAG00000008352	1		ENSBTAG00000012671	1		ENSBTAG00000011927	1		ENSBTAG00000014076	1		ENSBTAG00000039197	1		ENSBTAG00000005712	1		ENSBTAG00000014129	1
ENSBTAG00000047225	1		ENSBTAG00000014809	1		ENSBTAG00000004425	1		ENSBTAG00000018488	1		ENSBTAG00000021214	1		ENSBTAG00000004797	1		ENSBTAG00000006040	1
ENSBTAG00000019235	1		ENSBTAG00000002834	1		ENSBTAG00000003183	1		ENSBTAG00000019132	1		ENSBTAG00000013569	1		ENSBTAG00000014680	1		ENSBTAG00000019409	1
ENSBTAG00000024822	1		ENSBTAG00000009242	1		ENSBTAG00000006013	1		ENSBTAG00000011170	1		ENSBTAG00000012464	1		ENSBTAG00000018710	1		ENSBTAG00000027899	1
ENSBTAG00000019132	1		ENSBTAG00000016841	1		ENSBTAG00000045742	1		ENSBTAG00000010875	1		ENSBTAG00000034875	1		ENSBTAG00000001504	1		ENSBTAG00000007674	1
ENSBTAG00000004277	1		ENSBTAG00000014906	1		ENSBTAG00000010149	1		ENSBTAG00000014680	1		ENSBTAG00000034501	1		ENSBTAG00000003530	1		ENSBTAG00000015582	1
ENSBTAG00000000073	1		ENSBTAG00000007116	1		ENSBTAG00000015044	1		ENSBTAG00000001506	1		ENSBTAG00000008947	1		ENSBTAG00000012575	1		ENSBTAG00000009852	1
ENSBTAG00000001506	1		ENSBTAG00000009131	1		ENSBTAG00000005365	1		ENSBTAG00000001504	1		ENSBTAG00000016247	1		ENSBTAG00000039197	1		ENSBTAG00000005833	1
ENSBTAG00000001504	1		ENSBTAG00000018841	1		ENSBTAG00000030622	1		ENSBTAG00000021130	1		ENSBTAG00000002526	1		ENSBTAG00000013569	1		ENSBTAG00000014175	1
ENSBTAG00000021130	1		ENSBTAG00000027932	1		ENSBTAG00000004283	1		ENSBTAG00000039197	1		ENSBTAG00000005668	1		ENSBTAG00000046936	1		ENSBTAG00000002174	1
ENSBTAG00000005964	1		ENSBTAG00000006712	1		ENSBTAG00000006985	1		ENSBTAG00000013569	1		ENSBTAG00000034206	1		ENSBTAG00000019427	1		ENSBTAG00000002362	1
ENSBTAG00000031553	1		ENSBTAG00000001508	1		ENSBTAG00000001673	1		ENSBTAG00000008332	1		ENSBTAG00000010610	1		ENSBTAG00000005493	1		ENSBTAG00000008721	1
ENSBTAG00000013569	1		ENSBTAG00000009087	1		ENSBTAG00000006256	1		ENSBTAG00000034501	1		ENSBTAG00000034139	1		ENSBTAG00000008332	1		ENSBTAG00000047225	1
ENSBTAG00000045917	1		ENSBTAG00000016073	1		ENSBTAG00000047225	1		ENSBTAG00000006844	1		ENSBTAG00000017073	1		ENSBTAG00000000748	1		ENSBTAG00000018488	1
ENSBTAG00000016805	1		ENSBTAG00000031295	1		ENSBTAG00000014332	1		ENSBTAG00000013927	1		ENSBTAG00000017061	1		ENSBTAG00000010284	1		ENSBTAG00000011170	1
ENSBTAG00000013927	1		ENSBTAG00000000252	1		ENSBTAG00000014076	1		ENSBTAG00000008947	1		ENSBTAG00000019808	1		ENSBTAG00000012961	1		ENSBTAG00000004277	1
ENSBTAG00000033648	1		ENSBTAG00000004499	1		ENSBTAG00000045787	1		ENSBTAG00000006008	1		ENSBTAG00000010285	1		ENSBTAG00000006686	1		ENSBTAG00000017480	1
ENSBTAG00000002526	1		ENSBTAG00000015676	1		ENSBTAG00000018488	1		ENSBTAG00000016247	1		ENSBTAG00000005108	1		ENSBTAG00000013927	1		ENSBTAG00000013569	1
ENSBTAG00000019761	1		ENSBTAG00000017306	1		ENSBTAG00000004094	1		ENSBTAG00000009035	1		ENSBTAG00000004988	1		ENSBTAG00000016247	1		ENSBTAG00000013736	1
ENSBTAG00000011187	1		ENSBTAG00000019636	1		ENSBTAG00000019132	1		ENSBTAG00000040088	1		ENSBTAG00000013699	1		ENSBTAG00000002526	1		ENSBTAG00000012458	1
ENSBTAG00000005108	1		ENSBTAG00000006532	1		ENSBTAG00000003652	1		ENSBTAG00000007522	1		ENSBTAG00000009471	1		ENSBTAG00000040088	1		ENSBTAG00000012464	1
ENSBTAG00000014512	1		ENSBTAG00000000712	1		ENSBTAG00000001504	1		ENSBTAG00000002084	1		ENSBTAG00000010571	1		ENSBTAG00000034189	1		ENSBTAG00000034501	1
ENSBTAG00000014521	1		ENSBTAG00000026915	1		ENSBTAG00000021130	1		ENSBTAG00000017073	1		ENSBTAG00000010593	1		ENSBTAG00000002084	1		ENSBTAG00000038421	1
ENSBTAG00000013451	1		ENSBTAG00000021272	1		ENSBTAG00000017240	1		ENSBTAG00000017061	1		ENSBTAG00000012525	1		ENSBTAG00000004945	1		ENSBTAG00000047586	1
ENSBTAG00000044166	1		ENSBTAG00000019539	1		ENSBTAG00000012575	1		ENSBTAG00000004945	1		ENSBTAG00000015047	1		ENSBTAG00000005108	1		ENSBTAG00000017073	1
ENSBTAG00000000285	1		ENSBTAG00000010821	1		ENSBTAG00000011042	1		ENSBTAG00000005932	1		ENSBTAG00000010346	1		ENSBTAG00000033351	1		ENSBTAG00000004945	1
ENSBTAG00000002199	1		ENSBTAG00000018347	1		ENSBTAG00000026936	1		ENSBTAG00000005108	1		ENSBTAG00000005394	1		ENSBTAG00000020363	1		ENSBTAG00000005108	1
ENSBTAG00000009423	1		ENSBTAG00000012168	1		ENSBTAG00000008332	1		ENSBTAG00000033351	1		ENSBTAG00000004912	1		ENSBTAG00000001354	1		ENSBTAG00000021940	1
ENSBTAG00000014599	1		ENSBTAG00000001283	1		ENSBTAG00000008947	1		ENSBTAG00000014042	1		ENSBTAG00000017131	1		ENSBTAG00000027569	1		ENSBTAG00000004988	1
ENSBTAG00000014913	1		ENSBTAG00000000819	1		ENSBTAG00000047586	1		ENSBTAG00000014512	1		ENSBTAG00000027513	1		ENSBTAG00000014601	1		ENSBTAG00000000175	1
ENSBTAG00000032637	1		ENSBTAG00000010976	1		ENSBTAG00000010610	1		ENSBTAG00000000285	1		ENSBTAG00000007190	1		ENSBTAG00000007316	1		ENSBTAG00000001572	1
ENSBTAG00000040398	1		ENSBTAG00000011545	1		ENSBTAG00000004945	1		ENSBTAG00000012525	1		ENSBTAG00000014038	1		ENSBTAG00000000962	1		ENSBTAG00000020647	1
ENSBTAG00000010593	1		ENSBTAG00000001113	1		ENSBTAG00000033351	1		ENSBTAG00000000962	1		ENSBTAG00000001824	1		ENSBTAG00000001249	1		ENSBTAG00000020648	1
ENSBTAG00000039991	1		ENSBTAG00000016845	1		ENSBTAG00000017024	1		ENSBTAG00000004040	1		ENSBTAG00000017028	1		ENSBTAG00000015449	1		ENSBTAG00000020653	1
ENSBTAG00000010346	1		ENSBTAG00000015101	1		ENSBTAG00000014521	1		ENSBTAG00000001249	1		ENSBTAG00000010954	1		ENSBTAG00000007639	1		ENSBTAG00000010350	1
ENSBTAG00000012397	1		ENSBTAG00000021276	1		ENSBTAG00000017045	1		ENSBTAG00000010346	1		ENSBTAG00000001725	1		ENSBTAG00000022449	1		ENSBTAG00000040398	1
ENSBTAG00000002348	1		ENSBTAG00000000078	1		ENSBTAG00000009471	1		ENSBTAG00000007492	1		ENSBTAG00000010956	1		ENSBTAG00000009132	1		ENSBTAG00000020583	1
ENSBTAG00000009070	1		ENSBTAG00000005519	1		ENSBTAG00000012525	1		ENSBTAG00000012387	1		ENSBTAG00000004921	1		ENSBTAG00000012387	1		ENSBTAG00000010571	1
ENSBTAG00000004912	1		ENSBTAG00000012498	1		ENSBTAG00000000962	1		ENSBTAG00000021471	1		ENSBTAG00000000599	1		ENSBTAG00000016515	1		ENSBTAG00000022205	1
ENSBTAG00000047833	1		ENSBTAG00000012262	1		ENSBTAG00000015572	1		ENSBTAG00000001485	1		ENSBTAG00000008887	1		ENSBTAG00000021675	1		ENSBTAG00000001249	1
ENSBTAG00000014038	1		ENSBTAG00000018925	1		ENSBTAG00000048013	1		ENSBTAG00000021675	1		ENSBTAG00000014324	1		ENSBTAG00000025029	1		ENSBTAG00000010346	1
ENSBTAG00000015449	1		ENSBTAG00000014934	1		ENSBTAG00000015047	1		ENSBTAG00000030198	1		ENSBTAG00000009132	1		ENSBTAG00000005882	1		ENSBTAG00000009310	1
ENSBTAG00000019478	1		ENSBTAG00000014891	1		ENSBTAG00000001249	1		ENSBTAG00000005882	1		ENSBTAG00000021471	1		ENSBTAG00000046744	1		ENSBTAG00000002348	1
ENSBTAG00000019633	1		ENSBTAG00000020385	1		ENSBTAG00000009310	1		ENSBTAG00000000764	1		ENSBTAG00000001485	1		ENSBTAG00000016933	1		ENSBTAG00000017131	1
ENSBTAG00000018360	1		ENSBTAG00000014722	1		ENSBTAG00000004237	1		ENSBTAG00000017037	1		ENSBTAG00000001485	1		ENSBTAG00000008841	1		ENSBTAG00000014038	1
ENSBTAG00000010153	1		ENSBTAG00000009732	1		ENSBTAG00000019633	1		ENSBTAG00000046744	1		ENSBTAG00000012126	1		ENSBTAG00000006073	1		ENSBTAG00000004353	1
ENSBTAG00000014805	1		ENSBTAG00000005133	1		ENSBTAG00000004353	1		ENSBTAG00000016933	1		ENSBTAG00000006064	1		ENSBTAG00000006064	1		ENSBTAG00000018360	1
ENSBTAG00000005745	1		ENSBTAG00000010082	1		ENSBTAG00000018360	1		ENSBTAG00000008854	1		ENSBTAG00000042757	1		ENSBTAG00000042757	1		ENSBTAG00000006561	1
ENSBTAG00000005932	1		ENSBTAG00000009804	1		ENSBTAG00000004510	1		ENSBTAG00000008841	1		ENSBTAG00000015116	1		ENSBTAG00000019325	1		ENSBTAG00000014805	1
ENSBTAG00000025029	1		ENSBTAG00000018646	1		ENSBTAG00000009132	1		ENSBTAG00000006073	1		ENSBTAG00000015114	1		ENSBTAG00000046808	1		ENSBTAG00000005745	1
ENSBTAG00000017037	1		ENSBTAG00000000841	1		ENSBTAG00000005744	1		ENSBTAG00000006064	1		ENSBTAG00000020924	1		ENSBTAG00000046265	1		ENSBTAG00000014365	1
ENSBTAG00000046744	1		ENSBTAG00000010036	1		ENSBTAG00000005745	1		ENSBTAG00000002524	1		ENSBTAG00000046265	1		ENSBTAG00000001419	1		ENSBTAG00000012126	1
ENSBTAG00000016933	1		ENSBTAG00000025830	1		ENSBTAG00000021471	1		ENSBTAG00000042757	1		ENSBTAG00000035777	1		ENSBTAG00000011360	1		ENSBTAG00000015611	1
ENSBTAG00000015591	1		ENSBTAG00000006768	1		ENSBTAG00000001485	1		ENSBTAG00000016354	1		ENSBTAG00000010179	1		ENSBTAG00000008906	1		ENSBTAG00000023788	1
ENSBTAG00000016350	1		ENSBTAG00000017845	1		ENSBTAG00000027727	1		ENSBTAG00000019325	1		ENSBTAG00000046775	1		ENSBTAG00000038981	1		ENSBTAG00000021251	1
ENSBTAG00000012121	1		ENSBTAG00000048276	1		ENSBTAG00000025029	1		ENSBTAG00000015117	1		ENSBTAG00000001796	1		ENSBTAG00000017661	1		ENSBTAG00000046808	1
ENSBTAG00000021251	1		ENSBTAG00000003726	1		ENSBTAG00000012144	1		ENSBTAG00000012121	1		ENSBTAG00000003476	1		ENSBTAG00000000414	1		ENSBTAG00000010188	1
ENSBTAG00000016077	1		ENSBTAG00000000738	1		ENSBTAG00000038691	1		ENSBTAG00000016211	1		ENSBTAG00000021134	1		ENSBTAG00000018052	1		ENSBTAG00000002148	1
ENSBTAG00000046265	1		ENSBTAG00000025756	1		ENSBTAG00000012126	1		ENSBTAG00000009661	1		ENSBTAG00000006619	1		ENSBTAG00000012830	1		ENSBTAG00000000682	1
ENSBTAG00000046223	1		ENSBTAG00000018445	1		ENSBTAG00000005882	1		ENSBTAG00000023788	1		ENSBTAG00000009996	1		ENSBTAG00000000718	1		ENSBTAG00000004860	1
ENSBTAG00000009569	1		ENSBTAG00000003555	1		ENSBTAG00000008854	1		ENSBTAG00000047414	1		ENSBTAG00000009034	1		ENSBTAG00000010961	1		ENSBTAG00000015307	1
ENSBTAG00000004826	1		ENSBTAG00000032521	1		ENSBTAG00000008841	1		ENSBTAG00000009071	1		ENSBTAG00000018673	1		ENSBTAG00000048309	1		ENSBTAG00000000329	1
ENSBTAG00000008906	1		ENSBTAG00000038190	1		ENSBTAG00000006064	1		ENSBTAG00000046265	1		ENSBTAG00000048309	1		ENSBTAG00000004860	1		ENSBTAG00000023776	1
ENSBTAG00000011360	1		ENSBTAG00000020817	1		ENSBTAG00000002516	1		ENSBTAG00000035777	1		ENSBTAG00000002882	1		ENSBTAG00000009637	1		ENSBTAG00000012037	1
ENSBTAG00000004270	1		ENSBTAG00000023398	1		ENSBTAG00000021529	1		ENSBTAG00000010179	1		ENSBTAG00000009975	1		ENSBTAG00000031135	1		ENSBTAG00000004191	1
ENSBTAG00000014926	1		ENSBTAG00000014498	1		ENSBTAG00000004095	1		ENSBTAG00000013536	1		ENSBTAG00000019071	1		ENSBTAG00000021977	1		ENSBTAG00000006748	1
ENSBTAG00000015567	1		ENSBTAG00000013222	1		ENSBTAG00000038510	1		ENSBTAG00000002736	1		ENSBTAG00000030711	1		ENSBTAG00000016137	1		ENSBTAG00000001764	1
ENSBTAG00000038981	1		ENSBTAG00000016368	1		ENSBTAG00000046416	1		ENSBTAG00000002738	1		ENSBTAG00000009600	1		ENSBTAG00000006748	1		ENSBTAG00000001817	1
ENSBTAG00000039160	1		ENSBTAG00000024688	1		ENSBTAG00000017851	1		ENSBTAG00000001419	1		ENSBTAG00000017362	1		ENSBTAG00000009975	1		ENSBTAG00000013291	1
ENSBTAG00000015690	1		ENSBTAG00000005456	1		ENSBTAG00000004714	1		ENSBTAG00000017851	1		ENSBTAG00000021775	1		ENSBTAG00000016042	1		ENSBTAG00000038284	1
ENSBTAG00000012830	1		ENSBTAG00000012096	1		ENSBTAG00000002469	1		ENSBTAG00000000595	1		ENSBTAG00000030589	1		ENSBTAG00000002045	1		ENSBTAG00000002045	1
ENSBTAG00000004258	1		ENSBTAG00000015911	1		ENSBTAG00000001796	1		ENSBTAG00000002469	1		ENSBTAG00000017074	1		ENSBTAG00000009600	1		ENSBTAG00000007698	1
ENSBTAG00000031352	1		ENSBTAG00000009355	1		ENSBTAG00000004936	1		ENSBTAG00000038981	1		ENSBTAG00000014579	1		ENSBTAG00000030711	1		ENSBTAG00000010545	1
ENSBTAG00000004262	1		ENSBTAG00000017421	1		ENSBTAG00000014774	1		ENSBTAG00000017291	1		ENSBTAG00000006762	1		ENSBTAG00000021616	1		ENSBTAG00000016797	1
ENSBTAG00000007122	1		ENSBTAG00000046503	1		ENSBTAG00000009996	1		ENSBTAG00000018052	1		ENSBTAG00000009331	1		ENSBTAG00000020269	1		ENSBTAG00000016105	1
ENSBTAG00000039246	1		ENSBTAG00000004394	1		ENSBTAG00000009034	1		ENSBTAG00000019966	1		ENSBTAG00000033278	1		ENSBTAG00000045762	1		ENSBTAG00000005293	1
ENSBTAG00000048309	1		ENSBTAG00000016046	1		ENSBTAG00000048309	1		ENSBTAG00000021134	1		ENSBTAG00000020303	1		ENSBTAG00000046750	1		ENSBTAG00000030227	1
ENSBTAG00000016145	1		ENSBTAG00000047600	1		ENSBTAG00000016145	1		ENSBTAG00000006619	1		ENSBTAG00000014809	1		ENSBTAG00000021775	1		ENSBTAG00000018555	1
ENSBTAG00000004860	1		ENSBTAG00000000409	1		ENSBTAG00000000341	1		ENSBTAG00000010373	1		ENSBTAG00000047625	1		ENSBTAG00000046103	1		ENSBTAG00000006762	1
ENSBTAG00000009637	1		ENSBTAG00000010116	1		ENSBTAG00000004860	1		ENSBTAG00000031383	1		ENSBTAG00000013185	1		ENSBTAG00000037968	1		ENSBTAG00000000626	1
ENSBTAG00000000329	1		ENSBTAG00000007508	1		ENSBTAG00000000329	1		ENSBTAG00000000718	1		ENSBTAG00000016841	1		ENSBTAG00000037717	1		ENSBTAG00000003349	1
ENSBTAG00000009646	1		ENSBTAG00000002275	1		ENSBTAG00000009647	1		ENSBTAG00000039708	1		ENSBTAG00000014626	1		ENSBTAG00000012682	1		ENSBTAG00000012945	1
ENSBTAG00000014916	1		ENSBTAG00000020713	1		ENSBTAG00000038584	1		ENSBTAG00000009034	1		ENSBTAG00000013856	1		ENSBTAG00000018946	1		ENSBTAG00000012771	1
ENSBTAG00000014775	1		ENSBTAG00000021284	1		ENSBTAG00000006124	1		ENSBTAG00000031209	1		ENSBTAG00000009131	1		ENSBTAG00000016775	1		ENSBTAG00000012671	1
ENSBTAG00000020721	1		ENSBTAG00000001644	1		ENSBTAG00000001076	1		ENSBTAG00000018727	1		ENSBTAG00000020178	1		ENSBTAG00000003914	1		ENSBTAG00000014809	1
ENSBTAG00000004188	1		ENSBTAG00000026604	1		ENSBTAG00000002045	1		ENSBTAG00000048309	1		ENSBTAG00000004413	1		ENSBTAG00000015108	1		ENSBTAG00000006624	1
ENSBTAG00000009975	1		ENSBTAG00000003711	1		ENSBTAG00000002045	1		ENSBTAG00000000341	1		ENSBTAG00000020843	1		ENSBTAG00000011125	1		ENSBTAG00000003498	1
ENSBTAG00000014969	1		ENSBTAG00000002725	1		ENSBTAG00000010379	1		ENSBTAG00000004860	1		ENSBTAG00000000874	1		ENSBTAG00000009328	1		ENSBTAG00000034113	1
ENSBTAG00000006124	1		ENSBTAG00000016967	1		ENSBTAG00000030711	1		ENSBTAG00000009637	1		ENSBTAG00000004991	1		ENSBTAG00000005289	1		ENSBTAG00000036102	1
ENSBTAG00000001816	1		ENSBTAG00000003358	1		ENSBTAG00000019814	1		ENSBTAG00000021977	1		ENSBTAG00000038794	1		ENSBTAG00000010321	1		ENSBTAG00000030259	1
ENSBTAG00000046963	1		ENSBTAG00000012418	1		ENSBTAG00000008578	1		ENSBTAG00000000329	1		ENSBTAG00000009654	1		ENSBTAG00000001807	1		ENSBTAG00000013856	1
ENSBTAG00000013288	1		ENSBTAG00000019139	1		ENSBTAG00000002347	1		ENSBTAG00000002882	1		ENSBTAG00000004572	1		ENSBTAG00000017599	1		ENSBTAG00000025748	1
ENSBTAG00000000813	1		ENSBTAG00000015094	1		ENSBTAG00000020904	1		ENSBTAG00000016137	1		ENSBTAG00000047511	1		ENSBTAG00000000874	1		ENSBTAG00000014906	1
ENSBTAG00000000810	1		ENSBTAG00000019002	1		ENSBTAG00000046750	1		ENSBTAG00000013184	1		ENSBTAG00000007657	1		ENSBTAG00000009654	1		ENSBTAG00000012519	1
ENSBTAG00000001462	1		ENSBTAG00000015638	1		ENSBTAG00000015042	1		ENSBTAG00000009975	1		ENSBTAG00000016957	1		ENSBTAG00000001508	1		ENSBTAG00000015186	1
ENSBTAG00000002045	1		ENSBTAG00000001146	1		ENSBTAG00000008437	1		ENSBTAG00000018872	1		ENSBTAG00000011417	1		ENSBTAG00000020151	1		ENSBTAG00000004413	1
ENSBTAG00000010379	1		ENSBTAG00000013454	1		ENSBTAG00000006762	1		ENSBTAG00000002045	1		ENSBTAG00000005907	1		ENSBTAG00000001223	1		ENSBTAG00000017063	1
ENSBTAG00000011172	1		ENSBTAG00000007388	1		ENSBTAG00000033278	1		ENSBTAG00000001462	1		ENSBTAG00000000555	1		ENSBTAG00000010821	1		ENSBTAG00000019807	1
ENSBTAG00000017482	1		ENSBTAG00000015935	1		ENSBTAG00000013290	1		ENSBTAG00000046953	1		ENSBTAG00000000804	1		ENSBTAG00000003097	1		ENSBTAG00000017306	1
ENSBTAG00000015618	1		ENSBTAG00000009679	1		ENSBTAG00000001692	1		ENSBTAG00000040485	1		ENSBTAG00000020151	1		ENSBTAG00000023462	1		ENSBTAG00000008006	1
ENSBTAG00000002347	1		ENSBTAG00000014790	1		ENSBTAG00000005289	1		ENSBTAG00000016648	1		ENSBTAG00000019568	1		ENSBTAG00000001847	1		ENSBTAG00000007657	1
ENSBTAG00000008626	1		ENSBTAG00000013400	1		ENSBTAG00000009242	1		ENSBTAG00000014349	1		ENSBTAG00000010326	1		ENSBTAG00000015788	1		ENSBTAG00000006532	1
ENSBTAG00000000238	1		ENSBTAG00000031917	1		ENSBTAG00000017078	1		ENSBTAG00000021616	1		ENSBTAG00000016412	1		ENSBTAG00000014310	1		ENSBTAG00000008548	1
ENSBTAG00000021775	1		ENSBTAG00000000817	1		ENSBTAG00000012095	1		ENSBTAG00000020269	1		ENSBTAG00000021272	1		ENSBTAG00000011048	1		ENSBTAG00000038375	1
ENSBTAG00000045603	1		ENSBTAG00000012558	1		ENSBTAG00000019457	1		ENSBTAG00000046406	1		ENSBTAG00000010821	1		ENSBTAG00000004944	1		ENSBTAG00000019568	1
ENSBTAG00000007350	1		ENSBTAG00000004249	1		ENSBTAG00000000306	1		ENSBTAG00000038409	1		ENSBTAG00000015788	1		ENSBTAG00000001306	1		ENSBTAG00000010326	1
ENSBTAG00000039067	1		ENSBTAG00000008068	1		ENSBTAG00000025099	1		ENSBTAG00000020229	1		ENSBTAG00000007872	1		ENSBTAG00000008101	1		ENSBTAG00000003097	1
ENSBTAG00000004200	1		ENSBTAG00000019453	1		ENSBTAG00000014906	1		ENSBTAG00000045762	1		ENSBTAG00000020141	1		ENSBTAG00000001081	1		ENSBTAG00000023462	1
ENSBTAG00000006762	1		ENSBTAG00000011287	1		ENSBTAG00000010450	1		ENSBTAG00000016797	1		ENSBTAG00000006197	1		ENSBTAG00000023736	1		ENSBTAG00000043961	1
ENSBTAG00000044067	1		ENSBTAG00000018420	1		ENSBTAG00000043971	1		ENSBTAG00000015453	1		ENSBTAG00000020815	1		ENSBTAG00000032905	1		ENSBTAG00000005972	1
ENSBTAG00000011642	1		ENSBTAG00000034113	1		ENSBTAG00000015186	1		ENSBTAG00000007350	1		ENSBTAG00000002190	1		ENSBTAG00000021276	1		ENSBTAG00000020815	1
ENSBTAG00000009330	1		ENSBTAG00000002578	1		ENSBTAG00000019900	1		ENSBTAG00000007349	1		ENSBTAG00000008703	1		ENSBTAG00000011442	1		ENSBTAG00000010976	1
ENSBTAG00000044183	1		ENSBTAG00000001652	1		ENSBTAG00000033010	1		ENSBTAG00000046103	1		ENSBTAG00000017369	1		ENSBTAG00000011442	1		ENSBTAG00000033190	1
ENSBTAG00000009328	1		ENSBTAG00000017191	1		ENSBTAG00000001508	1		ENSBTAG00000037968	1		ENSBTAG00000004944	1		ENSBTAG00000011444	1		ENSBTAG00000021586	1
ENSBTAG00000013290	1		ENSBTAG00000019125	1		ENSBTAG00000017306	1		ENSBTAG00000037717	1		ENSBTAG00000013960	1		ENSBTAG00000026123	1		ENSBTAG00000001306	1
ENSBTAG00000013614	1		ENSBTAG00000021045	1		ENSBTAG00000019636	1		ENSBTAG00000018946	1		ENSBTAG00000047099	1		ENSBTAG00000012498	1		ENSBTAG00000021272	1
ENSBTAG00000005295	1		ENSBTAG00000004824	1		ENSBTAG00000005907	1		ENSBTAG00000016775	1		ENSBTAG00000001137	1		ENSBTAG00000014891	1		ENSBTAG00000005090	1
ENSBTAG00000012671	1		ENSBTAG00000002485	1		ENSBTAG00000005905	1		ENSBTAG00000003914	1		ENSBTAG00000021686	1		ENSBTAG00000015521	1		ENSBTAG00000047442	1
ENSBTAG00000014809	1		ENSBTAG00000011682	1		ENSBTAG00000026915	1		ENSBTAG00000011125	1		ENSBTAG00000012243	1		ENSBTAG00000010082	1		ENSBTAG00000002746	1
ENSBTAG00000021829	1		ENSBTAG00000004277	1		ENSBTAG00000024091	1		ENSBTAG00000020303	1		ENSBTAG00000012262	1		ENSBTAG00000002454	1		ENSBTAG00000008101	1
ENSBTAG00000009990	1		ENSBTAG00000004554	1		ENSBTAG00000015965	1		ENSBTAG00000013614	1		ENSBTAG00000010082	1		ENSBTAG00000009806	1		ENSBTAG00000012991	1
ENSBTAG00000034113	1		ENSBTAG00000018220	1		ENSBTAG00000020148	1		ENSBTAG00000010321	1		ENSBTAG00000002454	1		ENSBTAG00000001221	1		ENSBTAG00000001081	1
ENSBTAG00000012095	1		ENSBTAG00000012857	1		ENSBTAG00000001315	1		ENSBTAG00000030282	1		ENSBTAG00000002457	1		ENSBTAG00000015513	1		ENSBTAG00000021276	1
ENSBTAG00000003836	1		ENSBTAG00000021523	1		ENSBTAG00000034657	1		ENSBTAG00000016841	1		ENSBTAG00000047628	1		ENSBTAG00000017627	1		ENSBTAG00000010531	1
ENSBTAG00000016841	1		ENSBTAG00000014861	1		ENSBTAG00000009021	1		ENSBTAG00000004553	1		ENSBTAG00000045887	1		ENSBTAG00000015241	1		ENSBTAG00000001137	1
ENSBTAG00000016179	1		ENSBTAG00000011356	1		ENSBTAG00000006197	1		ENSBTAG00000002215	1		ENSBTAG00000012036	1		ENSBTAG00000013947	1		ENSBTAG00000005133	1
ENSBTAG00000021577	1		ENSBTAG00000038929	1		ENSBTAG00000014310	1		ENSBTAG00000014906	1		ENSBTAG00000006214	1		ENSBTAG00000016265	1		ENSBTAG00000001864	1
ENSBTAG00000014906	1		ENSBTAG00000021899	1		ENSBTAG00000020815	1		ENSBTAG00000011602	1		ENSBTAG00000037929	1		ENSBTAG00000003323	1		ENSBTAG00000009804	1
ENSBTAG00000044033	1		ENSBTAG00000032558	1		ENSBTAG00000018517	1		ENSBTAG00000001807	1		ENSBTAG00000015513	1		ENSBTAG00000005049	1		ENSBTAG00000009806	1
ENSBTAG00000009076	1		ENSBTAG00000021707	1		ENSBTAG00000010976	1		ENSBTAG00000043971	1		ENSBTAG00000018373	1		ENSBTAG00000015361	1		ENSBTAG00000044003	1
ENSBTAG00000012280	1		ENSBTAG00000008442	1		ENSBTAG00000002190	1		ENSBTAG00000017599	1		ENSBTAG00000017627	1		ENSBTAG00000048276	1		ENSBTAG00000035958	1
ENSBTAG00000011602	1		ENSBTAG00000020543	1		ENSBTAG00000001081	1		ENSBTAG00000000874	1		ENSBTAG00000015249	1		ENSBTAG00000018280	1		ENSBTAG00000001221	1
ENSBTAG00000010450	1		ENSBTAG00000005828	1		ENSBTAG00000032905	1		ENSBTAG00000013557	1		ENSBTAG00000008493	1		ENSBTAG00000001737	1		ENSBTAG00000015513	1
ENSBTAG00000001807	1		ENSBTAG00000000789	1		ENSBTAG00000024042	1		ENSBTAG00000009654	1		ENSBTAG00000005495	1		ENSBTAG00000018613	1		ENSBTAG00000004769	1
ENSBTAG00000043971	1		ENSBTAG00000007689	1		ENSBTAG00000009806	1		ENSBTAG00000000250	1		ENSBTAG00000008538	1		ENSBTAG00000001941	1		ENSBTAG00000005049	1
ENSBTAG00000008484	1		ENSBTAG00000003843	1		ENSBTAG00000044003	1		ENSBTAG00000015685	1		ENSBTAG00000001737	1		ENSBTAG00000011375	1		ENSBTAG00000012921	1
ENSBTAG00000015184	1		ENSBTAG00000002582	1		ENSBTAG00000025942	1		ENSBTAG00000007675	1		ENSBTAG00000000738	1		ENSBTAG00000025756	1		ENSBTAG00000005495	1
ENSBTAG00000003108	1		ENSBTAG00000020648	1		ENSBTAG00000012855	1		ENSBTAG00000015965	1		ENSBTAG00000021280	1		ENSBTAG00000020661	1		ENSBTAG00000005495	1
ENSBTAG00000009131	1		ENSBTAG00000020658	1		ENSBTAG00000009230	1		ENSBTAG00000020151	1		ENSBTAG00000003044	1		ENSBTAG00000001926	1		ENSBTAG00000031793	1
ENSBTAG00000004413	1		ENSBTAG00000017181	1		ENSBTAG00000006214	1		ENSBTAG00000001223	1		ENSBTAG00000015358	1		ENSBTAG00000007758	1		ENSBTAG00000018613	1
ENSBTAG00000039275	1		ENSBTAG00000014259	1		ENSBTAG00000015513	1		ENSBTAG00000001315	1		ENSBTAG00000001926	1		ENSBTAG00000009620	1		ENSBTAG00000021280	1
ENSBTAG00000033010	1		ENSBTAG00000008956	1		ENSBTAG00000018373	1		ENSBTAG00000010821	1		ENSBTAG00000013176	1		ENSBTAG00000007685	1		ENSBTAG00000017232	1
ENSBTAG00000001508	1		ENSBTAG00000010032	1		ENSBTAG00000012925	1		ENSBTAG00000003097	1		ENSBTAG00000046809	1		ENSBTAG00000046809	1		ENSBTAG00000022013	1
ENSBTAG00000004499	1		ENSBTAG00000000061	1		ENSBTAG00000012921	1		ENSBTAG00000023462	1		ENSBTAG00000020238	1		ENSBTAG00000011179	1		ENSBTAG00000008844	1
ENSBTAG00000019807	1		ENSBTAG00000021491	1		ENSBTAG00000001257	1		ENSBTAG00000015788	1		ENSBTAG00000000053	1		ENSBTAG00000020056	1		ENSBTAG00000013176	1
ENSBTAG00000006532	1		ENSBTAG00000009080	1		ENSBTAG00000001737	1		ENSBTAG00000020141	1		ENSBTAG00000016751	1		ENSBTAG00000016751	1		ENSBTAG00000007791	1
ENSBTAG00000000712	1		ENSBTAG00000016032	1		ENSBTAG00000002965	1		ENSBTAG00000014310	1		ENSBTAG00000026716	1		ENSBTAG00000000223	1		ENSBTAG00000016839	1
ENSBTAG00000038486	1		ENSBTAG00000013801	1		ENSBTAG00000003553	1		ENSBTAG00000010178	1		ENSBTAG00000026708	1		ENSBTAG00000026708	1		ENSBTAG00000044053	1
ENSBTAG00000016952	1		ENSBTAG00000020015	1		ENSBTAG00000018445	1		ENSBTAG00000038698	1		ENSBTAG00000003919	1		ENSBTAG00000003919	1		ENSBTAG00000013222	1
ENSBTAG00000011417	1		ENSBTAG00000027320	1		ENSBTAG00000032521	1		ENSBTAG00000020815	1		ENSBTAG00000003887	1		ENSBTAG00000015467	1		ENSBTAG00000000053	1
ENSBTAG00000026915	1		ENSBTAG00000020084	1		ENSBTAG00000014498	1		ENSBTAG00000001283	1		ENSBTAG00000033803	1		ENSBTAG00000002059	1		ENSBTAG00000016751	1
ENSBTAG00000024091	1		ENSBTAG00000031041	1		ENSBTAG00000009620	1		ENSBTAG00000011048	1		ENSBTAG00000015467	1		ENSBTAG00000008817	1		ENSBTAG00000020825	1
ENSBTAG00000021272	1		ENSBTAG00000002803	1		ENSBTAG00000020238	1		ENSBTAG00000019125	1		ENSBTAG00000002059	1		ENSBTAG00000013837	1		ENSBTAG00000005456	1
ENSBTAG00000020151	1		ENSBTAG00000015527	1		ENSBTAG00000016839	1		ENSBTAG00000011545	1		ENSBTAG00000016046	1		ENSBTAG00000010760	1		ENSBTAG00000012096	1
ENSBTAG00000019539	1		ENSBTAG00000021703	1		ENSBTAG00000024688	1		ENSBTAG00000004944	1		ENSBTAG00000008817	1		ENSBTAG00000010507	1		ENSBTAG00000000676	1
ENSBTAG00000010326	1		ENSBTAG00000018711	1		ENSBTAG00000026716	1		ENSBTAG00000008101	1		ENSBTAG00000023398	1		ENSBTAG00000018528	1		ENSBTAG00000000679	1
ENSBTAG00000001315	1		ENSBTAG00000017249	1		ENSBTAG00000003919	1		ENSBTAG00000001081	1		ENSBTAG00000033429	1		ENSBTAG00000044061	1		ENSBTAG00000015911	1
ENSBTAG00000034220	1		ENSBTAG00000005934	1		ENSBTAG00000012099	1		ENSBTAG00000032905	1		ENSBTAG00000010760	1		ENSBTAG00000005729	1		ENSBTAG00000026708	1
ENSBTAG00000019843	1		ENSBTAG00000018908	1		ENSBTAG00000047600	1		ENSBTAG00000014891	1		ENSBTAG00000026637	1		ENSBTAG00000002915	1		ENSBTAG00000001835	1
ENSBTAG00000003943	1		ENSBTAG00000021606	1		ENSBTAG00000003076	1		ENSBTAG00000015521	1		ENSBTAG00000003711	1		ENSBTAG00000001803	1		ENSBTAG00000015467	1
ENSBTAG00000025903	1		ENSBTAG00000000330	1		ENSBTAG00000033429	1		ENSBTAG00000005133	1		ENSBTAG00000018438	1		ENSBTAG00000011313	1		ENSBTAG00000010885	1
ENSBTAG00000020815	1		ENSBTAG00000007765	1		ENSBTAG00000007508	1		ENSBTAG00000009510	1		ENSBTAG00000011672	1		ENSBTAG00000001644	1		ENSBTAG00000009127	1
ENSBTAG00000018347	1		ENSBTAG00000019177	1		ENSBTAG00000035244	1		ENSBTAG00000000841	1		ENSBTAG00000002725	1		ENSBTAG00000018438	1		ENSBTAG00000016584	1
ENSBTAG00000018667	1		ENSBTAG00000010370	1		ENSBTAG00000020713	1		ENSBTAG00000020348	1		ENSBTAG00000010229	1		ENSBTAG00000011672	1		ENSBTAG00000033367	1
ENSBTAG00000011048	1		ENSBTAG00000019839	1		ENSBTAG00000001644	1		ENSBTAG00000012036	1		ENSBTAG00000005960	1		ENSBTAG00000011667	1		ENSBTAG00000023398	1
ENSBTAG00000007494	1		ENSBTAG00000024021	1		ENSBTAG00000018438	1		ENSBTAG00000013528	1		ENSBTAG00000000436	1		ENSBTAG00000002725	1		ENSBTAG00000026637	1
ENSBTAG00000002190	1		ENSBTAG00000007166	1		ENSBTAG00000012544	1		ENSBTAG00000001221	1		ENSBTAG00000002964	1		ENSBTAG00000016791	1		ENSBTAG00000020614	1
ENSBTAG00000015978	1		ENSBTAG00000014112	1		ENSBTAG00000009665	1		ENSBTAG00000012382	1		ENSBTAG00000005851	1		ENSBTAG00000001446	1		ENSBTAG00000011313	1
ENSBTAG00000016845	1		ENSBTAG00000010125	1		ENSBTAG00000001826	1		ENSBTAG00000002756	1		ENSBTAG00000001747	1		ENSBTAG00000002964	1		ENSBTAG00000001644	1
ENSBTAG00000021276	1		ENSBTAG00000009549	1		ENSBTAG00000016980	1		ENSBTAG00000017845	1		ENSBTAG00000001826	1		ENSBTAG00000011236	1		ENSBTAG00000021284	1
ENSBTAG00000015521	1		ENSBTAG00000011120	1		ENSBTAG00000009679	1		ENSBTAG00000000695	1		ENSBTAG00000013224	1		ENSBTAG00000015151	1		ENSBTAG00000018438	1
ENSBTAG00000017039	1		ENSBTAG00000002298	1		ENSBTAG00000007159	1		ENSBTAG00000031793	1		ENSBTAG00000009362	1		ENSBTAG00000001826	1		ENSBTAG00000002725	1
ENSBTAG00000020055	1		ENSBTAG00000001321	1		ENSBTAG00000009362	1		ENSBTAG00000005495	1		ENSBTAG00000031895	1		ENSBTAG00000015076	1		ENSBTAG00000003764	1
ENSBTAG00000018035	1		ENSBTAG00000019841	1		ENSBTAG00000005083	1		ENSBTAG00000015361	1		ENSBTAG00000005083	1		ENSBTAG00000039329	1		ENSBTAG00000016967	1
ENSBTAG00000009806	1		ENSBTAG00000008424	1		ENSBTAG00000004472	1		ENSBTAG00000001737	1		ENSBTAG00000010838	1		ENSBTAG00000031917	1		ENSBTAG00000014057	1
ENSBTAG00000004722	1		ENSBTAG00000011007	1		ENSBTAG00000034384	1		ENSBTAG00000018613	1		ENSBTAG00000020079	1		ENSBTAG00000031895	1		ENSBTAG00000020829	1
ENSBTAG00000025942	1		ENSBTAG00000000666	1		ENSBTAG00000020079	1		ENSBTAG00000005803	1		ENSBTAG00000007067	1		ENSBTAG00000002728	1		ENSBTAG00000005960	1
ENSBTAG00000009510	1		ENSBTAG00000011892	1		ENSBTAG00000011908	1		ENSBTAG00000001926	1		ENSBTAG00000016564	1		ENSBTAG00000010838	1		ENSBTAG00000021830	1
ENSBTAG00000020348	1		ENSBTAG00000018837	1		ENSBTAG00000008347	1		ENSBTAG00000007758	1		ENSBTAG00000024275	1		ENSBTAG00000031701	1		ENSBTAG00000016357	1
ENSBTAG00000014401	1		ENSBTAG00000002004	1		ENSBTAG00000024928	1		ENSBTAG00000007685	1		ENSBTAG00000018420	1		ENSBTAG00000007668	1		ENSBTAG00000007799	1
ENSBTAG00000009230	1		ENSBTAG00000019354	1		ENSBTAG00000006291	1		ENSBTAG00000046809	1		ENSBTAG00000017883	1		ENSBTAG00000008347	1		ENSBTAG00000021286	1
ENSBTAG00000037929	1		ENSBTAG00000003408	1		ENSBTAG00000002395	1		ENSBTAG00000011179	1		ENSBTAG00000019761	1		ENSBTAG00000014548	1		ENSBTAG00000001446	1
ENSBTAG00000012442	1		ENSBTAG00000019645	1		ENSBTAG00000011970	1		ENSBTAG00000016368	1		ENSBTAG00000006995	1		ENSBTAG00000014418	1		ENSBTAG00000016980	1
ENSBTAG00000012432	1		ENSBTAG00000019961	1		ENSBTAG00000013240	1		ENSBTAG00000020056	1		ENSBTAG00000021899	1		ENSBTAG00000016564	1		ENSBTAG00000010196	1
ENSBTAG00000005425	1		ENSBTAG00000010838	1		ENSBTAG00000017380	1		ENSBTAG00000026716	1		ENSBTAG00000000266	1		ENSBTAG00000016561	1		ENSBTAG00000010204	1
ENSBTAG00000037986	1		ENSBTAG00000020173	1		ENSBTAG00000003171	1		ENSBTAG00000000676	1		ENSBTAG00000010163	1		ENSBTAG00000033299	1		ENSBTAG00000009679	1
ENSBTAG00000005958	1		ENSBTAG00000000149	1		ENSBTAG00000016731	1		ENSBTAG00000000679	1		ENSBTAG00000014904	1		ENSBTAG00000002233	1		ENSBTAG00000009846	1
ENSBTAG00000015241	1		ENSBTAG00000013716	1		ENSBTAG00000015955	1		ENSBTAG00000015911	1		ENSBTAG00000007439	1		ENSBTAG00000013879	1		ENSBTAG00000004099	1
ENSBTAG00000015027	1		ENSBTAG00000012035	1		ENSBTAG00000011104	1		ENSBTAG00000026708	1		ENSBTAG00000007520	1		ENSBTAG00000017883	1		ENSBTAG00000009362	1
ENSBTAG00000012925	1		ENSBTAG00000022509	1		ENSBTAG00000019887	1		ENSBTAG00000017421	1		ENSBTAG00000038088	1		ENSBTAG00000006974	1		ENSBTAG00000018464	1
ENSBTAG00000020105	1		ENSBTAG00000013439	1		ENSBTAG00000003381	1		ENSBTAG00000002059	1		ENSBTAG00000003171	1		ENSBTAG00000009181	1		ENSBTAG00000006323	1
ENSBTAG00000000693	1		ENSBTAG00000007169	1		ENSBTAG00000005284	1		ENSBTAG00000008817	1		ENSBTAG00000004196	1		ENSBTAG00000011101	1		ENSBTAG00000010334	1
ENSBTAG00000005049	1		ENSBTAG00000009265	1		ENSBTAG00000024888	1		ENSBTAG00000013837	1		ENSBTAG00000016131	1		ENSBTAG00000000074	1		ENSBTAG00000010347	1
ENSBTAG00000005495	1		ENSBTAG00000034586	1		ENSBTAG00000010815	1		ENSBTAG00000010760	1		ENSBTAG00000013336	1		ENSBTAG00000010163	1		ENSBTAG00000002827	1
ENSBTAG00000015804	1		ENSBTAG00000008098	1		ENSBTAG00000014650	1		ENSBTAG00000033367	1		ENSBTAG00000005072	1		ENSBTAG00000000738	1		ENSBTAG00000015166	1
ENSBTAG00000019066	1		ENSBTAG00000004823	1		ENSBTAG00000005712	1		ENSBTAG00000026637	1		ENSBTAG00000007778	1		ENSBTAG00000003705	1		ENSBTAG00000020079	1
ENSBTAG00000005247	1		ENSBTAG00000020447	1		ENSBTAG00000014058	1		ENSBTAG00000033153	1		ENSBTAG00000005263	1		ENSBTAG00000007520	1		ENSBTAG00000034384	1
ENSBTAG00000020436	1		ENSBTAG00000002980	1		ENSBTAG00000013468	1		ENSBTAG00000018528	1		ENSBTAG00000034281	1		ENSBTAG00000015481	1		ENSBTAG00000021343	1
ENSBTAG00000021135	1		ENSBTAG00000004010	1		ENSBTAG00000006948	1		ENSBTAG00000019729	1		ENSBTAG00000003012	1		ENSBTAG00000027832	1		ENSBTAG00000004249	1
ENSBTAG00000001257	1		ENSBTAG00000003336	1		ENSBTAG00000012678	1		ENSBTAG00000005729	1		ENSBTAG00000009065	1		ENSBTAG00000019327	1		ENSBTAG00000045785	1
ENSBTAG00000009903	1		ENSBTAG00000019214	1		ENSBTAG00000007315	1		ENSBTAG00000020713	1		ENSBTAG00000002097	1		ENSBTAG00000006909	1		ENSBTAG00000018307	1
ENSBTAG00000016867	1		ENSBTAG00000000460	1		ENSBTAG00000003970	1		ENSBTAG00000011672	1		ENSBTAG00000018694	1		ENSBTAG00000016131	1		ENSBTAG00000000804	1
ENSBTAG00000020749	1		ENSBTAG00000006481	1		ENSBTAG00000014652	1		ENSBTAG00000010229	1		ENSBTAG00000004407	1		ENSBTAG00000014295	1		ENSBTAG00000003094	1
ENSBTAG00000006939	1		ENSBTAG00000009123	1		ENSBTAG00000021844	1		ENSBTAG00000020196	1		ENSBTAG00000012071	1		ENSBTAG00000014191	1		ENSBTAG00000017883	1
ENSBTAG00000001941	1		ENSBTAG00000021073	1		ENSBTAG00000003113	1		ENSBTAG00000001446	1		ENSBTAG00000032576	1		ENSBTAG00000031802	1		ENSBTAG00000019761	1
ENSBTAG00000001939	1		ENSBTAG00000004282	1		ENSBTAG00000001627	1		ENSBTAG00000002964	1		ENSBTAG00000020148	1		ENSBTAG00000018464	1		ENSBTAG00000015172	1
ENSBTAG00000003555	1		ENSBTAG00000000676	1		ENSBTAG00000020433	1		ENSBTAG00000011236	1		ENSBTAG00000000942	1		ENSBTAG00000012678	1		ENSBTAG00000008939	1
ENSBTAG00000008772	1		ENSBTAG00000002267	1		ENSBTAG00000013662	1		ENSBTAG00000015151	1		ENSBTAG00000008048	1		ENSBTAG00000013899	1		ENSBTAG00000009124	1
ENSBTAG00000016366	1		ENSBTAG00000018799	1		ENSBTAG00000003257	1		ENSBTAG00000021107	1		ENSBTAG00000000074	1		ENSBTAG00000004554	1		ENSBTAG00000006618	1
ENSBTAG00000009620	1		ENSBTAG00000015793	1		ENSBTAG00000010662	1		ENSBTAG00000001826	1		ENSBTAG00000003526	1		ENSBTAG00000030962	1		ENSBTAG00000014904	1
ENSBTAG00000024688	1		ENSBTAG00000003701	1		ENSBTAG00000015896	1		ENSBTAG00000007388	1		ENSBTAG00000019297	1		ENSBTAG00000008309	1		ENSBTAG00000008088	1
ENSBTAG00000000679	1		ENSBTAG00000026796	1		ENSBTAG00000005470	1		ENSBTAG00000015076	1		ENSBTAG00000017425	1		ENSBTAG00000003359	1		ENSBTAG00000010179	1
ENSBTAG00000003919	1		ENSBTAG00000038340	1		ENSBTAG00000021491	1		ENSBTAG00000026586	1		ENSBTAG00000007634	1		ENSBTAG00000013663	1		ENSBTAG00000010338	1
ENSBTAG00000021587	1		ENSBTAG00000011337	1		ENSBTAG00000007634	1		ENSBTAG00000015935	1		ENSBTAG00000003202	1		ENSBTAG00000013422	1		ENSBTAG00000038325	1
ENSBTAG00000016046	1		ENSBTAG00000013766	1		ENSBTAG00000017554	1		ENSBTAG00000009679	1		ENSBTAG00000014372	1		ENSBTAG00000016140	1		ENSBTAG00000003810	1
ENSBTAG00000047600	1		ENSBTAG00000011403	1		ENSBTAG00000003829	1		ENSBTAG00000013224	1		ENSBTAG00000031041	1		ENSBTAG00000002484	1		ENSBTAG00000002402	1
ENSBTAG00000000264	1		ENSBTAG00000019947	1		ENSBTAG00000021306	1		ENSBTAG00000007159	1		ENSBTAG00000010047	1		ENSBTAG00000000593	1		ENSBTAG00000000354	1
ENSBTAG00000026673	1		ENSBTAG00000004613	1		ENSBTAG00000013300	1		ENSBTAG00000021286	1		ENSBTAG00000003595	1		ENSBTAG00000021658	1		ENSBTAG00000000355	1
ENSBTAG00000006549	1		ENSBTAG00000004398	1		ENSBTAG00000003894	1		ENSBTAG00000031895	1		ENSBTAG00000006789	1		ENSBTAG00000047316	1		ENSBTAG00000014112	1
ENSBTAG00000008600	1		ENSBTAG00000010111	1		ENSBTAG00000010047	1		ENSBTAG00000010838	1		ENSBTAG00000030189	1		ENSBTAG00000032051	1		ENSBTAG00000009831	1
ENSBTAG00000003342	1		ENSBTAG00000005915	1		ENSBTAG00000006919	1		ENSBTAG00000020059	1		ENSBTAG00000014159	1		ENSBTAG00000004685	1		ENSBTAG00000004263	1
ENSBTAG00000033367	1		ENSBTAG00000014211	1		ENSBTAG00000005934	1		ENSBTAG00000008347	1		ENSBTAG00000003956	1		ENSBTAG00000006630	1		ENSBTAG00000001735	1
ENSBTAG00000005827	1		ENSBTAG00000002988	1		ENSBTAG00000015527	1		ENSBTAG00000001652	1		ENSBTAG00000018951	1		ENSBTAG00000015195	1		ENSBTAG00000013138	1
ENSBTAG00000010116	1		ENSBTAG00000005498	1		ENSBTAG00000020679	1		ENSBTAG00000014418	1		ENSBTAG00000009299	1		ENSBTAG00000007948	1		ENSBTAG00000013468	1
ENSBTAG00000017992	1		ENSBTAG00000000559	1		ENSBTAG00000018908	1		ENSBTAG00000016561	1		ENSBTAG00000044027	1		ENSBTAG00000026586	1		ENSBTAG00000002190	1
ENSBTAG00000019410	1		ENSBTAG00000002199	1		ENSBTAG00000000873	1		ENSBTAG00000033299	1		ENSBTAG00000032148	1		ENSBTAG00000007879	1		ENSBTAG00000004554	1
ENSBTAG00000036087	1		ENSBTAG00000004832	1		ENSBTAG00000013329	1		ENSBTAG00000016179	1		ENSBTAG00000021957	1		ENSBTAG00000003800	1		ENSBTAG00000016145	1
ENSBTAG00000020482	1		ENSBTAG00000004413	1		ENSBTAG00000023843	1		ENSBTAG00000011395	1		ENSBTAG00000016350	1		ENSBTAG00000019053	1		ENSBTAG00000004407	1
ENSBTAG00000001803	1		ENSBTAG00000044118	1		ENSBTAG00000007879	1		ENSBTAG00000004011	1		ENSBTAG00000005863	1		ENSBTAG00000011590	1		ENSBTAG00000021899	1
ENSBTAG00000020410	1		ENSBTAG00000009962	1		ENSBTAG00000014112	1		ENSBTAG00000013879	1		ENSBTAG00000013222	1		ENSBTAG00000015559	1		ENSBTAG00000020148	1
ENSBTAG00000020713	1		ENSBTAG00000019373	1		ENSBTAG00000001133	1		ENSBTAG00000018420	1		ENSBTAG00000011036	1		ENSBTAG00000032148	1		ENSBTAG00000008048	1
ENSBTAG00000020829	1		ENSBTAG00000006143	1		ENSBTAG00000010777	1		ENSBTAG00000010292	1		ENSBTAG00000019665	1		ENSBTAG00000001133	1		ENSBTAG00000002029	1
ENSBTAG00000010229	1		ENSBTAG00000035226	1		ENSBTAG00000011800	1		ENSBTAG00000016515	1		ENSBTAG00000007962	1		ENSBTAG00000010777	1		ENSBTAG00000003989	1
ENSBTAG00000019460	1		ENSBTAG00000016396	1		ENSBTAG00000007808	1		ENSBTAG00000000074	1		ENSBTAG00000019072	1		ENSBTAG00000006528	1		ENSBTAG00000002557	1
ENSBTAG00000015094	1		ENSBTAG00000012039	1		ENSBTAG00000006995	1		ENSBTAG00000011682	1		ENSBTAG00000008842	1		ENSBTAG00000012016	1		ENSBTAG00000014103	1
ENSBTAG00000016357	1		ENSBTAG00000002920	1		ENSBTAG00000000160	1		ENSBTAG00000003705	1		ENSBTAG00000014813	1		ENSBTAG00000012338	1		ENSBTAG00000017855	1
ENSBTAG00000000245	1		ENSBTAG00000013016	1		ENSBTAG00000003802	1		ENSBTAG00000004554	1		ENSBTAG00000012103	1		ENSBTAG00000013222	1		ENSBTAG00000038011	1
ENSBTAG00000009665	1		ENSBTAG00000014151	1		ENSBTAG00000008626	1		ENSBTAG00000018009	1		ENSBTAG00000001037	1		ENSBTAG00000038929	1		ENSBTAG00000010408	1
ENSBTAG00000006744	1		ENSBTAG00000027569	1		ENSBTAG00000019072	1		ENSBTAG00000014295	1		ENSBTAG00000006209	1		ENSBTAG00000022886	1		ENSBTAG00000011461	1
ENSBTAG00000007388	1		ENSBTAG00000024394	1		ENSBTAG00000012976	1		ENSBTAG00000002190	1		ENSBTAG00000027446	1		ENSBTAG00000019072	1		ENSBTAG00000007065	1
ENSBTAG00000026586	1		ENSBTAG00000009290	1		ENSBTAG00000038716	1		ENSBTAG00000018991	1		ENSBTAG00000002640	1		ENSBTAG00000012148	1		ENSBTAG00000018590	1
ENSBTAG00000009846	1		ENSBTAG00000001510	1		ENSBTAG00000005665	1		ENSBTAG00000009065	1		ENSBTAG00000012558	1		ENSBTAG00000037449	1		ENSBTAG00000013619	1
ENSBTAG00000007159	1		ENSBTAG00000000147	1		ENSBTAG00000015127	1		ENSBTAG00000032782	1		ENSBTAG00000025622	1		ENSBTAG00000006209	1		ENSBTAG00000012798	1
ENSBTAG00000034384	1		ENSBTAG00000025898	1		ENSBTAG00000019107	1		ENSBTAG00000003970	1		ENSBTAG00000002191	1		ENSBTAG00000006392	1		ENSBTAG00000014059	1
ENSBTAG00000010462	1		ENSBTAG00000014466	1		ENSBTAG00000010865	1		ENSBTAG00000030962	1		ENSBTAG00000010865	1		ENSBTAG00000002539	1		ENSBTAG00000006789	1
ENSBTAG00000005828	1		ENSBTAG00000019625	1		ENSBTAG00000013205	1		ENSBTAG00000008309	1		ENSBTAG00000004364	1		ENSBTAG00000000184	1		ENSBTAG00000021999	1
ENSBTAG00000001124	1		ENSBTAG00000011626	1		ENSBTAG00000002531	1		ENSBTAG00000014652	1		ENSBTAG00000038896	1		ENSBTAG00000025622	1		ENSBTAG00000000703	1
ENSBTAG00000006893	1		ENSBTAG00000018374	1		ENSBTAG00000019210	1		ENSBTAG00000032515	1		ENSBTAG00000013205	1		ENSBTAG00000005903	1		ENSBTAG00000005984	1
ENSBTAG00000012193	1		ENSBTAG00000009299	1		ENSBTAG00000008888	1		ENSBTAG00000012071	1		ENSBTAG00000008956	1		ENSBTAG00000031569	1		ENSBTAG00000020344	1
ENSBTAG00000016561	1		ENSBTAG00000021905	1		ENSBTAG00000014698	1		ENSBTAG00000020148	1		ENSBTAG00000016327	1		ENSBTAG00000004364	1		ENSBTAG00000037531	1
ENSBTAG00000033299	1		ENSBTAG00000005869	1		ENSBTAG00000045902	1		ENSBTAG00000013663	1		ENSBTAG00000022000	1		ENSBTAG00000004895	1		ENSBTAG00000022167	1
ENSBTAG00000017181	1		ENSBTAG00000001826	1		ENSBTAG00000020584	1		ENSBTAG00000013422	1		ENSBTAG00000004824	1		ENSBTAG00000003018	1		ENSBTAG00000006507	1
ENSBTAG00000019213	1		ENSBTAG00000020614	1		ENSBTAG00000004993	1		ENSBTAG00000000061	1		ENSBTAG00000025078	1		ENSBTAG00000005016	1		ENSBTAG00000021607	1
ENSBTAG00000006918	1		ENSBTAG00000006075	1		ENSBTAG00000018546	1		ENSBTAG00000016140	1		ENSBTAG00000004823	1		ENSBTAG00000021072	1		ENSBTAG00000003443	1
ENSBTAG00000024275	1		ENSBTAG00000011727	1		ENSBTAG00000040072	1		ENSBTAG00000006972	1		ENSBTAG00000006482	1		ENSBTAG00000027080	1		ENSBTAG00000000218	1
ENSBTAG00000003171	1		ENSBTAG00000013117	1		ENSBTAG00000006372	1		ENSBTAG00000000593	1		ENSBTAG00000042600	1		ENSBTAG00000004824	1		ENSBTAG00000021957	1
ENSBTAG00000013098	1		ENSBTAG00000024958	1		ENSBTAG00000019181	1		ENSBTAG00000047316	1		ENSBTAG00000006481	1		ENSBTAG00000000052	1		ENSBTAG00000010660	1
ENSBTAG00000013099	1		ENSBTAG00000007494	1		ENSBTAG00000015311	1		ENSBTAG00000031385	1		ENSBTAG00000013726	1		ENSBTAG00000019498	1		ENSBTAG00000002716	1
ENSBTAG00000021045	1		ENSBTAG00000018546	1		ENSBTAG00000015996	1		ENSBTAG00000044092	1		ENSBTAG00000003276	1		ENSBTAG00000006481	1		ENSBTAG00000008842	1
ENSBTAG00000032657	1		ENSBTAG00000014041	1		ENSBTAG00000015793	1		ENSBTAG00000011352	1		ENSBTAG00000006517	1		ENSBTAG00000015311	1		ENSBTAG00000001032	1
ENSBTAG00000008696	1		ENSBTAG00000017028	1		ENSBTAG00000007066	1		ENSBTAG00000032051	1		ENSBTAG00000040072	1		ENSBTAG00000046533	1		ENSBTAG00000012844	1
ENSBTAG00000016515	1		ENSBTAG00000031178	1		ENSBTAG00000000590	1		ENSBTAG00000017751	1		ENSBTAG00000021073	1		ENSBTAG00000020636	1		ENSBTAG00000027516	1
ENSBTAG00000020575	1		ENSBTAG00000011448	1		ENSBTAG00000030189	1		ENSBTAG00000036262	1		ENSBTAG00000008728	1		ENSBTAG00000011857	1		ENSBTAG00000038794	1
ENSBTAG00000019738	1		ENSBTAG00000011367	1		ENSBTAG00000000189	1		ENSBTAG00000004685	1		ENSBTAG00000000210	1		ENSBTAG00000018639	1		ENSBTAG00000005425	1
ENSBTAG00000002702	1		ENSBTAG00000009343	1		ENSBTAG00000012025	1		ENSBTAG00000005424	1		ENSBTAG00000001030	1		ENSBTAG00000023529	1		ENSBTAG00000005903	1
ENSBTAG00000016514	1		ENSBTAG00000000597	1		ENSBTAG00000018792	1		ENSBTAG00000006789	1		ENSBTAG00000019623	1		ENSBTAG00000001898	1		ENSBTAG00000003408	1
ENSBTAG00000011356	1		ENSBTAG00000007577	1		ENSBTAG00000002247	1		ENSBTAG00000015195	1		ENSBTAG00000004593	1		ENSBTAG00000018996	1		ENSBTAG00000019645	1
ENSBTAG00000012575	1		ENSBTAG00000011659	1		ENSBTAG00000005678	1		ENSBTAG00000015277	1		ENSBTAG00000020636	1		ENSBTAG00000015066	1		ENSBTAG00000006548	1
ENSBTAG00000019767	1		ENSBTAG00000014564	1		ENSBTAG00000047200	1		ENSBTAG00000017680	1		ENSBTAG00000023997	1		ENSBTAG00000009351	1		ENSBTAG00000005964	1
ENSBTAG00000004518	1		ENSBTAG00000000569	1		ENSBTAG00000000480	1		ENSBTAG00000026586	1		ENSBTAG00000047883	1		ENSBTAG00000004327	1		ENSBTAG00000003690	1
ENSBTAG00000006068	1		ENSBTAG00000003143	1		ENSBTAG00000010944	1		ENSBTAG00000007879	1		ENSBTAG00000015793	1		ENSBTAG00000020270	1		ENSBTAG00000020257	1
ENSBTAG00000020270	1		ENSBTAG00000003140	1		ENSBTAG00000020270	1		ENSBTAG00000003800	1		ENSBTAG00000038477	1		ENSBTAG00000020196	1		ENSBTAG00000016799	1
ENSBTAG00000001387	1		ENSBTAG00000001274	1		ENSBTAG00000001398	1		ENSBTAG00000011590	1		ENSBTAG00000004635	1		ENSBTAG00000004413	1		ENSBTAG00000015656	1
ENSBTAG00000005792	1		ENSBTAG00000017659	1		ENSBTAG00000016313	1		ENSBTAG00000015343	1		ENSBTAG00000019160	1		ENSBTAG00000044118	1		ENSBTAG00000021339	1
ENSBTAG00000004732	1		ENSBTAG00000004891	1		ENSBTAG00000020186	1		ENSBTAG00000001133	1		ENSBTAG00000021935	1		ENSBTAG00000009962	1		ENSBTAG00000006491	1
ENSBTAG00000012678	1		ENSBTAG00000009831	1		ENSBTAG00000038962	1		ENSBTAG00000010777	1		ENSBTAG00000034373	1		ENSBTAG00000039172	1		ENSBTAG00000012443	1
ENSBTAG00000032623	1		ENSBTAG00000003225	1		ENSBTAG00000038490	1		ENSBTAG00000006528	1		ENSBTAG00000001898	1		ENSBTAG00000019295	1		ENSBTAG00000008650	1
ENSBTAG00000013011	1		ENSBTAG00000006261	1		ENSBTAG00000018631	1		ENSBTAG00000016063	1		ENSBTAG00000004613	1		ENSBTAG00000016794	1		ENSBTAG00000014966	1
ENSBTAG00000013047	1		ENSBTAG00000018753	1		ENSBTAG00000023541	1		ENSBTAG00000038011	1		ENSBTAG00000019225	1		ENSBTAG00000032183	1		ENSBTAG00000003773	1
ENSBTAG00000030962	1		ENSBTAG00000019781	1		ENSBTAG00000006027	1		ENSBTAG00000011857	1		ENSBTAG00000005479	1		ENSBTAG00000019297	1		ENSBTAG00000044046	1
ENSBTAG00000013861	1		ENSBTAG00000018653	1		ENSBTAG00000046502	1		ENSBTAG00000012338	1		ENSBTAG00000000522	1		ENSBTAG00000015543	1		ENSBTAG00000006212	1
ENSBTAG00000002582	1		ENSBTAG00000020696	1		ENSBTAG00000035226	1		ENSBTAG00000009851	1		ENSBTAG00000001324	1		ENSBTAG00000009797	1		ENSBTAG00000010548	1
ENSBTAG00000027151	1		ENSBTAG00000011992	1		ENSBTAG00000019748	1		ENSBTAG00000000205	1		ENSBTAG00000021997	1		ENSBTAG00000005912	1		ENSBTAG00000000210	1
ENSBTAG00000009389	1		ENSBTAG00000043867	1		ENSBTAG00000016760	1		ENSBTAG00000007634	1		ENSBTAG00000013745	1		ENSBTAG00000019697	1		ENSBTAG00000030393	1
ENSBTAG00000002959	1		ENSBTAG00000017486	1		ENSBTAG00000022887	1		ENSBTAG00000012688	1		ENSBTAG00000009786	1		ENSBTAG00000016963	1		ENSBTAG00000004282	1
ENSBTAG00000005205	1		ENSBTAG00000014975	1		ENSBTAG00000030669	1		ENSBTAG00000012103	1		ENSBTAG00000020270	1		ENSBTAG00000007309	1		ENSBTAG00000013916	1
ENSBTAG00000012385	1		ENSBTAG00000008431	1		ENSBTAG00000016990	1		ENSBTAG00000001037	1		ENSBTAG00000016166	1		ENSBTAG00000021282	1		ENSBTAG00000019044	1
ENSBTAG00000014259	1		ENSBTAG00000006084	1		ENSBTAG00000001754	1		ENSBTAG00000002539	1		ENSBTAG00000025003	1		ENSBTAG00000012794	1		ENSBTAG00000019980	1
ENSBTAG00000000418	1		ENSBTAG00000047468	1		ENSBTAG00000001098	1		ENSBTAG00000000184	1		ENSBTAG00000007268	1		ENSBTAG00000011451	1		ENSBTAG00000017759	1
ENSBTAG00000004544	1		ENSBTAG00000006370	1		ENSBTAG00000016795	1		ENSBTAG00000025622	1		ENSBTAG00000007888	1		ENSBTAG00000025898	1		ENSBTAG00000011403	1
ENSBTAG00000005058	1		ENSBTAG00000009434	1		ENSBTAG00000002978	1		ENSBTAG00000013716	1		ENSBTAG00000020407	1		ENSBTAG00000038340	1		ENSBTAG00000016765	1
ENSBTAG00000007634	1		ENSBTAG00000007767	1		ENSBTAG00000017151	1		ENSBTAG00000004364	1		ENSBTAG00000027991	1		ENSBTAG00000016359	1		ENSBTAG00000021935	1
ENSBTAG00000012413	1		ENSBTAG00000019611	1		ENSBTAG00000005481	1		ENSBTAG00000004895	1		ENSBTAG00000004092	1		ENSBTAG00000005151	1		ENSBTAG00000000040	1
ENSBTAG00000010082	1		ENSBTAG00000016643	1		ENSBTAG00000020646	1		ENSBTAG00000003018	1		ENSBTAG00000010306	1		ENSBTAG00000015385	1		ENSBTAG00000010111	1
ENSBTAG00000010411	1		ENSBTAG00000008849	1		ENSBTAG00000044007	1		ENSBTAG00000021072	1		ENSBTAG00000013180	1		ENSBTAG00000008343	1		ENSBTAG00000002299	1
ENSBTAG00000001195	1		ENSBTAG00000031358	1		ENSBTAG00000020858	1		ENSBTAG00000002348	1		ENSBTAG00000002214	1		ENSBTAG00000000751	1		ENSBTAG00000018996	1
ENSBTAG00000043999	1		ENSBTAG00000002719	1		ENSBTAG00000031998	1		ENSBTAG00000011822	1		ENSBTAG00000018851	1		ENSBTAG00000016845	1		ENSBTAG00000006075	1
ENSBTAG00000015186	1		ENSBTAG00000015559	1		ENSBTAG00000005664	1		ENSBTAG00000032289	1		ENSBTAG00000019697	1		ENSBTAG00000033153	1		ENSBTAG00000047055	1
ENSBTAG00000014106	1		ENSBTAG00000018889	1		ENSBTAG00000012992	1		ENSBTAG00000027080	1		ENSBTAG00000017567	1		ENSBTAG00000003455	1		ENSBTAG00000015752	1
ENSBTAG00000013004	1		ENSBTAG00000000799	1		ENSBTAG00000044121	1		ENSBTAG00000004824	1		ENSBTAG00000012629	1		ENSBTAG00000003667	1		ENSBTAG00000007268	1
ENSBTAG00000001473	1		ENSBTAG00000021535	1		ENSBTAG00000006343	1		ENSBTAG00000009738	1		ENSBTAG00000011185	1		ENSBTAG00000012330	1		ENSBTAG00000017571	1
ENSBTAG00000011587	1		ENSBTAG00000020569	1		ENSBTAG00000039316	1		ENSBTAG00000010457	1		ENSBTAG00000019748	1		ENSBTAG00000005310	1		ENSBTAG00000038490	1
ENSBTAG00000013329	1		ENSBTAG00000000189	1		ENSBTAG00000004297	1		ENSBTAG00000019498	1		ENSBTAG00000004398	1		ENSBTAG00000009265	1		ENSBTAG00000027991	1
ENSBTAG00000007879	1		ENSBTAG00000005526	1		ENSBTAG00000019314	1		ENSBTAG00000000460	1		ENSBTAG00000000260	1		ENSBTAG00000027182	1		ENSBTAG00000015593	1
ENSBTAG00000003956	1		ENSBTAG00000021849	1		ENSBTAG00000013057	1		ENSBTAG00000005340	1		ENSBTAG00000018909	1		ENSBTAG00000009963	1		ENSBTAG00000017567	1
ENSBTAG00000010822	1		ENSBTAG00000011246	1		ENSBTAG00000014797	1		ENSBTAG00000016316	1		ENSBTAG00000001754	1		ENSBTAG00000004249	1		ENSBTAG00000013568	1
ENSBTAG00000007166	1		ENSBTAG00000013050	1		ENSBTAG00000047856	1		ENSBTAG00000020636	1		ENSBTAG00000009665	1		ENSBTAG00000022004	1		ENSBTAG00000013961	1
ENSBTAG00000016951	1		ENSBTAG00000003449	1		ENSBTAG00000024643	1		ENSBTAG00000010485	1		ENSBTAG00000044173	1		ENSBTAG00000013117	1		ENSBTAG00000009218	1
ENSBTAG00000006507	1		ENSBTAG00000007253	1		ENSBTAG00000021703	1		ENSBTAG00000003619	1		ENSBTAG00000016005	1		ENSBTAG00000002341	1		ENSBTAG00000018909	1
ENSBTAG00000019053	1		ENSBTAG00000002431	1		ENSBTAG00000008714	1		ENSBTAG00000013116	1		ENSBTAG00000006044	1		ENSBTAG00000034075	1		ENSBTAG00000004942	1
ENSBTAG00000005685	1		ENSBTAG00000046152	1		ENSBTAG00000006261	1		ENSBTAG00000020329	1		ENSBTAG00000001639	1		ENSBTAG00000009897	1		ENSBTAG00000025898	1
ENSBTAG00000012443	1		ENSBTAG00000001815	1		ENSBTAG00000000266	1		ENSBTAG00000001528	1		ENSBTAG00000011626	1		ENSBTAG00000008636	1		ENSBTAG00000019342	1
ENSBTAG00000008636	1		ENSBTAG00000009832	1		ENSBTAG00000006168	1		ENSBTAG00000016315	1		ENSBTAG00000020606	1		ENSBTAG00000032277	1		ENSBTAG00000015385	1
ENSBTAG00000047670	1		ENSBTAG00000012272	1		ENSBTAG00000018753	1		ENSBTAG00000012969	1		ENSBTAG00000013662	1		ENSBTAG00000013949	1		ENSBTAG00000011529	1
ENSBTAG00000012239	1		ENSBTAG00000018694	1		ENSBTAG00000014469	1		ENSBTAG00000021997	1		ENSBTAG00000034091	1		ENSBTAG00000024381	1		ENSBTAG00000011524	1
ENSBTAG00000000666	1		ENSBTAG00000011245	1		ENSBTAG00000016662	1		ENSBTAG00000009351	1		ENSBTAG00000013768	1		ENSBTAG00000043959	1		ENSBTAG00000014835	1
ENSBTAG00000019079	1		ENSBTAG00000004484	1		ENSBTAG00000037804	1		ENSBTAG00000004327	1		ENSBTAG00000006765	1		ENSBTAG00000002979	1		ENSBTAG00000008103	1
ENSBTAG00000018445	1		ENSBTAG00000027974	1		ENSBTAG00000006355	1		ENSBTAG00000018085	1		ENSBTAG00000037508	1		ENSBTAG00000013219	1		ENSBTAG00000009654	1
ENSBTAG00000003361	1		ENSBTAG00000014429	1		ENSBTAG00000006349	1		ENSBTAG00000013745	1		ENSBTAG00000003455	1		ENSBTAG00000027727	1		ENSBTAG00000033983	1
ENSBTAG00000013677	1		ENSBTAG00000011105	1		ENSBTAG00000040547	1		ENSBTAG00000009786	1		ENSBTAG00000001114	1		ENSBTAG00000021819	1		ENSBTAG00000012998	1
ENSBTAG00000022109	1		ENSBTAG00000032183	1		ENSBTAG00000017108	1		ENSBTAG00000020270	1		ENSBTAG00000044007	1		ENSBTAG00000020762	1		ENSBTAG00000011727	1
ENSBTAG00000008996	1		ENSBTAG00000004718	1		ENSBTAG00000005891	1		ENSBTAG00000007888	1		ENSBTAG00000003804	1		ENSBTAG00000019314	1		ENSBTAG00000016943	1
ENSBTAG00000026461	1		ENSBTAG00000003748	1		ENSBTAG00000004271	1		ENSBTAG00000004328	1		ENSBTAG00000016813	1		ENSBTAG00000023652	1		ENSBTAG00000004775	1
ENSBTAG00000019644	1		ENSBTAG00000017840	1		ENSBTAG00000007378	1		ENSBTAG00000004413	1		ENSBTAG00000009693	1		ENSBTAG00000003143	1		ENSBTAG00000009658	1
ENSBTAG00000002640	1		ENSBTAG00000004654	1		ENSBTAG00000032071	1		ENSBTAG00000044118	1		ENSBTAG00000008887	1		ENSBTAG00000003140	1		ENSBTAG00000004398	1
ENSBTAG00000011284	1		ENSBTAG00000012192	1		ENSBTAG00000019027	1		ENSBTAG00000009962	1		ENSBTAG00000014239	1		ENSBTAG00000017103	1		ENSBTAG00000018401	1
ENSBTAG00000011358	1		ENSBTAG00000017571	1		ENSBTAG00000044125	1		ENSBTAG00000016794	1		ENSBTAG00000044062	1		ENSBTAG00000008714	1		ENSBTAG00000024928	1
ENSBTAG00000005903	1		ENSBTAG00000034678	1		ENSBTAG00000003791	1		ENSBTAG00000032183	1		ENSBTAG00000021911	1		ENSBTAG00000002896	1		ENSBTAG00000024381	1
ENSBTAG00000018861	1		ENSBTAG00000014729	1		ENSBTAG00000020761	1		ENSBTAG00000015543	1		ENSBTAG00000019792	1		ENSBTAG00000000394	1		ENSBTAG00000017199	1
ENSBTAG00000000160	1		ENSBTAG00000004822	1		ENSBTAG00000017419	1		ENSBTAG00000002728	1		ENSBTAG00000003330	1		ENSBTAG00000027875	1		ENSBTAG00000044080	1
ENSBTAG00000020564	1		ENSBTAG00000026977	1		ENSBTAG00000009819	1		ENSBTAG00000024555	1		ENSBTAG00000009733	1		ENSBTAG00000016396	1		ENSBTAG00000006343	1
ENSBTAG00000009447	1		ENSBTAG00000034875	1		ENSBTAG00000017764	1		ENSBTAG00000016963	1		ENSBTAG00000008636	1		ENSBTAG00000005180	1		ENSBTAG00000043975	1
ENSBTAG00000021751	1		ENSBTAG00000019761	1		ENSBTAG00000015778	1		ENSBTAG00000019954	1		ENSBTAG00000011628	1		ENSBTAG00000017376	1		ENSBTAG00000009343	1
ENSBTAG00000032289	1		ENSBTAG00000008896	1		ENSBTAG00000005499	1		ENSBTAG00000019748	1		ENSBTAG00000033180	1		ENSBTAG00000012615	1		ENSBTAG00000020762	1
ENSBTAG00000027080	1		ENSBTAG00000014517	1		ENSBTAG00000021905	1		ENSBTAG00000017597	1		ENSBTAG00000017719	1		ENSBTAG00000013302	1		ENSBTAG00000000750	1
ENSBTAG00000017815	1		ENSBTAG00000013451	1		ENSBTAG00000002037	1		ENSBTAG00000001510	1		ENSBTAG00000008098	1		ENSBTAG00000017695	1		ENSBTAG00000018682	1
ENSBTAG00000042354	1		ENSBTAG00000014601	1		ENSBTAG00000019024	1		ENSBTAG00000025898	1		ENSBTAG00000001810	1		ENSBTAG00000016662	1		ENSBTAG00000048151	1
ENSBTAG00000021846	1		ENSBTAG00000000962	1		ENSBTAG00000021761	1		ENSBTAG00000004942	1		ENSBTAG00000027569	1		ENSBTAG00000010426	1		ENSBTAG00000026851	1
ENSBTAG00000017194	1		ENSBTAG00000047833	1		ENSBTAG00000009832	1		ENSBTAG00000016359	1		ENSBTAG00000043959	1		ENSBTAG00000020606	1		ENSBTAG00000021103	1
ENSBTAG00000016547	1		ENSBTAG00000012157	1		ENSBTAG00000018669	1		ENSBTAG00000015385	1		ENSBTAG00000013219	1		ENSBTAG00000020608	1		ENSBTAG00000010599	1
ENSBTAG00000016799	1		ENSBTAG00000014324	1		ENSBTAG00000047979	1		ENSBTAG00000003865	1		ENSBTAG00000019182	1		ENSBTAG00000023963	1		ENSBTAG00000018236	1
ENSBTAG00000000210	1		ENSBTAG00000022449	1		ENSBTAG00000017505	1		ENSBTAG00000008343	1		ENSBTAG00000021819	1		ENSBTAG00000018502	1		ENSBTAG00000020696	1
ENSBTAG00000018979	1		ENSBTAG00000006307	1		ENSBTAG00000010243	1		ENSBTAG00000034091	1		ENSBTAG00000020762	1		ENSBTAG00000012848	1		ENSBTAG00000007652	1
ENSBTAG00000010388	1		ENSBTAG00000014058	1		ENSBTAG00000003495	1		ENSBTAG00000001796	1		ENSBTAG00000006893	1		ENSBTAG00000047837	1		ENSBTAG00000015066	1
ENSBTAG00000004329	1		ENSBTAG00000016077	1		ENSBTAG00000017164	1		ENSBTAG00000008103	1		ENSBTAG00000011921	1		ENSBTAG00000038523	1		ENSBTAG00000018543	1
ENSBTAG00000031654	1		ENSBTAG00000001692	1		ENSBTAG00000019277	1		ENSBTAG00000015904	1		ENSBTAG00000000566	1		ENSBTAG00000017405	1		ENSBTAG00000038865	1
ENSBTAG00000015996	1		ENSBTAG00000024275	1		ENSBTAG00000023929	1		ENSBTAG00000003455	1		ENSBTAG00000047856	1		ENSBTAG00000000900	1		ENSBTAG00000016387	1
ENSBTAG00000018753	1		ENSBTAG00000019568	1		ENSBTAG00000031919	1		ENSBTAG00000012330	1		ENSBTAG00000014564	1		ENSBTAG00000011024	1		ENSBTAG00000044125	1
ENSBTAG00000011337	1		ENSBTAG00000018922	1		ENSBTAG00000009939	1		ENSBTAG00000005310	1		ENSBTAG00000044001	1		ENSBTAG00000018888	1		ENSBTAG00000003245	1
ENSBTAG00000013537	1		ENSBTAG00000031632	1		ENSBTAG00000047818	1		ENSBTAG00000044185	1		ENSBTAG00000005014	1		ENSBTAG00000011538	1		ENSBTAG00000011363	1
ENSBTAG00000013116	1		ENSBTAG00000015027	1		ENSBTAG00000018361	1		ENSBTAG00000004282	1		ENSBTAG00000018138	1		ENSBTAG00000005499	1		ENSBTAG00000002078	1
ENSBTAG00000015058	1		ENSBTAG00000017195	1		ENSBTAG00000018358	1		ENSBTAG00000009265	1		ENSBTAG00000008714	1		ENSBTAG00000044023	1		ENSBTAG00000013832	1
ENSBTAG00000021934	1		ENSBTAG00000011374	1		ENSBTAG00000011798	1		ENSBTAG00000014124	1		ENSBTAG00000023426	1		ENSBTAG00000021905	1		ENSBTAG00000023986	1
ENSBTAG00000012969	1		ENSBTAG00000016751	1		ENSBTAG00000018680	1		ENSBTAG00000020272	1		ENSBTAG00000000394	1		ENSBTAG00000031967	1		ENSBTAG00000006528	1
ENSBTAG00000016505	1		ENSBTAG00000020825	1		ENSBTAG00000020237	1		ENSBTAG00000002341	1		ENSBTAG00000015834	1		ENSBTAG00000014228	1		ENSBTAG00000031548	1
ENSBTAG00000004231	1		ENSBTAG00000033657	1		ENSBTAG00000023635	1		ENSBTAG00000034075	1		ENSBTAG00000007584	1		ENSBTAG00000001892	1		ENSBTAG00000012261	1
ENSBTAG00000031885	1		ENSBTAG00000033153	1		ENSBTAG00000039847	1		ENSBTAG00000023523	1		ENSBTAG00000007787	1		ENSBTAG00000023929	1		ENSBTAG00000002554	1
ENSBTAG00000000874	1		ENSBTAG00000002625	1		ENSBTAG00000003904	1		ENSBTAG00000008636	1		ENSBTAG00000012100	1		ENSBTAG00000019084	1		ENSBTAG00000047979	1
ENSBTAG00000012824	1		ENSBTAG00000019110	1		ENSBTAG00000020699	1		ENSBTAG00000013949	1		ENSBTAG00000016662	1		ENSBTAG00000018361	1		ENSBTAG00000004425	1
ENSBTAG00000004327	1		ENSBTAG00000006672	1		ENSBTAG00000014080	1		ENSBTAG00000025443	1		ENSBTAG00000018415	1		ENSBTAG00000031500	1		ENSBTAG00000047203	1
ENSBTAG00000011248	1		ENSBTAG00000015615	1		ENSBTAG00000020705	1		ENSBTAG00000009343	1		ENSBTAG00000012363	1		ENSBTAG00000047650	1		ENSBTAG00000018361	1
ENSBTAG00000011138	1		ENSBTAG00000010229	1		ENSBTAG00000006686	1		ENSBTAG00000021819	1		ENSBTAG00000012848	1		ENSBTAG00000006010	1		ENSBTAG00000017840	1
ENSBTAG00000009343	1		ENSBTAG00000021361	1		ENSBTAG00000019761	1		ENSBTAG00000019314	1		ENSBTAG00000006667	1		ENSBTAG00000013912	1		ENSBTAG00000009049	1
ENSBTAG00000003902	1		ENSBTAG00000019460	1		ENSBTAG00000015649	1		ENSBTAG00000005014	1		ENSBTAG00000001513	1		ENSBTAG00000010644	1		ENSBTAG00000005120	1
ENSBTAG00000004328	1		ENSBTAG00000015181	1		ENSBTAG00000001839	1		ENSBTAG00000008714	1		ENSBTAG00000047837	1		ENSBTAG00000000147	1		ENSBTAG00000016274	1
ENSBTAG00000040496	1		ENSBTAG00000013224	1		ENSBTAG00000006837	1		ENSBTAG00000002896	1		ENSBTAG00000034674	1		ENSBTAG00000019603	1		ENSBTAG00000016276	1
ENSBTAG00000018631	1		ENSBTAG00000021741	1		ENSBTAG00000012397	1		ENSBTAG00000023377	1		ENSBTAG00000016387	1		ENSBTAG00000012185	1		ENSBTAG00000006010	1
ENSBTAG00000035226	1		ENSBTAG00000034823	1		ENSBTAG00000014324	1		ENSBTAG00000006261	1		ENSBTAG00000007378	1		ENSBTAG00000016507	1		ENSBTAG00000020933	1
ENSBTAG00000019697	1		ENSBTAG00000002821	1		ENSBTAG00000031750	1		ENSBTAG00000044179	1		ENSBTAG00000020173	1		ENSBTAG00000002413	1		ENSBTAG00000033748	1
ENSBTAG00000047003	1		ENSBTAG00000005214	1		ENSBTAG00000020048	1		ENSBTAG00000005180	1		ENSBTAG00000021480	1		ENSBTAG00000039784	1		ENSBTAG00000001491	1
ENSBTAG00000017597	1		ENSBTAG00000019474	1		ENSBTAG00000001506	1		ENSBTAG00000001132	1		ENSBTAG00000015778	1		ENSBTAG00000021697	1		ENSBTAG00000038340	1
ENSBTAG00000010944	1		ENSBTAG00000011451	1		ENSBTAG00000038340	1		ENSBTAG00000005238	1		ENSBTAG00000021905	1		ENSBTAG00000009035	1		ENSBTAG00000025029	1
ENSBTAG00000015073	1		ENSBTAG00000030792	1		ENSBTAG00000047810	1		ENSBTAG00000021600	1		ENSBTAG00000006138	1		ENSBTAG00000019761	1		ENSBTAG00000013960	1
ENSBTAG00000005227	1		ENSBTAG00000010658	1		ENSBTAG00000014969	1		ENSBTAG00000015066	1		ENSBTAG00000009717	1		ENSBTAG00000013718	1		ENSBTAG00000020665	1
ENSBTAG00000011246	1		ENSBTAG00000015038	1		ENSBTAG00000017273	1		ENSBTAG00000016662	1		ENSBTAG00000032844	1		ENSBTAG00000004912	1		ENSBTAG00000011824	1
ENSBTAG00000007793	1		ENSBTAG00000021225	1		ENSBTAG00000009568	1		ENSBTAG00000020606	1		ENSBTAG00000003490	1		ENSBTAG00000032588	1		ENSBTAG00000004394	1
ENSBTAG00000014609	1		ENSBTAG00000007586	1		ENSBTAG00000017706	1		ENSBTAG00000020608	1		ENSBTAG00000009218	1		ENSBTAG00000031750	1		ENSBTAG00000020018	1
ENSBTAG00000001348	1		ENSBTAG00000011757	1		ENSBTAG00000013624	1		ENSBTAG00000046176	1		ENSBTAG00000002938	1		ENSBTAG00000001506	1		ENSBTAG00000020713	1
ENSBTAG00000016795	1		ENSBTAG00000020477	1		ENSBTAG00000017283	1		ENSBTAG00000023963	1		ENSBTAG00000010243	1		ENSBTAG00000002736	1		ENSBTAG00000001826	1
ENSBTAG00000014324	1		ENSBTAG00000013652	1		ENSBTAG00000016094	1		ENSBTAG00000018502	1		ENSBTAG00000008025	1		ENSBTAG00000031647	1		ENSBTAG00000039080	1
ENSBTAG00000008836	1		ENSBTAG00000000985	1		ENSBTAG00000039591	1		ENSBTAG00000011964	1		ENSBTAG00000008382	1		ENSBTAG00000007644	1		ENSBTAG00000010658	1
ENSBTAG00000016717	1		ENSBTAG00000019138	1		ENSBTAG00000024275	1		ENSBTAG00000038865	1		ENSBTAG00000023929	1		ENSBTAG00000015307	1		ENSBTAG00000014536	1
ENSBTAG00000019889	1		ENSBTAG00000039770	1		ENSBTAG00000000874	1		ENSBTAG00000040215	1		ENSBTAG00000017943	1		ENSBTAG00000003051	1		ENSBTAG00000020199	1
ENSBTAG00000020858	1		ENSBTAG00000021102	1		ENSBTAG00000011864	1		ENSBTAG00000047837	1		ENSBTAG00000019312	1		ENSBTAG00000003943	1		ENSBTAG00000008341	1
ENSBTAG00000015013	1		ENSBTAG00000011101	1		ENSBTAG00000012387	1		ENSBTAG00000017405	1		ENSBTAG00000017164	1		ENSBTAG00000005958	1		ENSBTAG00000000821	1
ENSBTAG00000021343	1		ENSBTAG00000019456	1		ENSBTAG00000016515	1		ENSBTAG00000018942	1		ENSBTAG00000016296	1		ENSBTAG00000046602	1		ENSBTAG00000002821	1
ENSBTAG00000011727	1		ENSBTAG00000009405	1		ENSBTAG00000003051	1		ENSBTAG00000030706	1		ENSBTAG00000015311	1		ENSBTAG00000002744	1		ENSBTAG00000007097	1
ENSBTAG00000022004	1		ENSBTAG00000016737	1		ENSBTAG00000003726	1		ENSBTAG00000011024	1		ENSBTAG00000002931	1		ENSBTAG00000021859	1		ENSBTAG00000005697	1
ENSBTAG00000003330	1		ENSBTAG00000044007	1		ENSBTAG00000047596	1		ENSBTAG00000015220	1		ENSBTAG00000019084	1		ENSBTAG00000005026	1		ENSBTAG00000020729	1
ENSBTAG00000046199	1		ENSBTAG00000018851	1		ENSBTAG00000008101	1		ENSBTAG00000001499	1		ENSBTAG00000018361	1		ENSBTAG00000002625	1		ENSBTAG00000002842	1
ENSBTAG00000031802	1		ENSBTAG00000000939	1		ENSBTAG00000009789	1		ENSBTAG00000015778	1		ENSBTAG00000031500	1		ENSBTAG00000020713	1		ENSBTAG00000014633	1
ENSBTAG00000034075	1		ENSBTAG00000006529	1		ENSBTAG00000046602	1		ENSBTAG00000005499	1		ENSBTAG00000047650	1		ENSBTAG00000019110	1		ENSBTAG00000019079	1
ENSBTAG00000009733	1		ENSBTAG00000007133	1		ENSBTAG00000038190	1		ENSBTAG00000034936	1		ENSBTAG00000010830	1		ENSBTAG00000021361	1		ENSBTAG00000020379	1
ENSBTAG00000004564	1		ENSBTAG00000022000	1		ENSBTAG00000043950	1		ENSBTAG00000021905	1		ENSBTAG00000009051	1		ENSBTAG00000016980	1		ENSBTAG00000021140	1
ENSBTAG00000020914	1		ENSBTAG00000012677	1		ENSBTAG00000002625	1		ENSBTAG00000031967	1		ENSBTAG00000009049	1		ENSBTAG00000035858	1		ENSBTAG00000020297	1
ENSBTAG00000000819	1		ENSBTAG00000007648	1		ENSBTAG00000015888	1		ENSBTAG00000001815	1		ENSBTAG00000016274	1		ENSBTAG00000044151	1		ENSBTAG00000003067	1
ENSBTAG00000000061	1		ENSBTAG00000006002	1		ENSBTAG00000003496	1		ENSBTAG00000024199	1		ENSBTAG00000002127	1		ENSBTAG00000025856	1		ENSBTAG00000010228	1
ENSBTAG00000021313	1		ENSBTAG00000006037	1		ENSBTAG00000014027	1		ENSBTAG00000014228	1		ENSBTAG00000017260	1		ENSBTAG00000014807	1		ENSBTAG00000019134	1
ENSBTAG00000024928	1		ENSBTAG00000015127	1		ENSBTAG00000017095	1		ENSBTAG00000001892	1		ENSBTAG00000018680	1		ENSBTAG00000017095	1		ENSBTAG00000011726	1
ENSBTAG00000020630	1		ENSBTAG00000014179	1		ENSBTAG00000014792	1		ENSBTAG00000012272	1		ENSBTAG00000003904	1		ENSBTAG00000018422	1		ENSBTAG00000021614	1
ENSBTAG00000007922	1		ENSBTAG00000014186	1		ENSBTAG00000002586	1		ENSBTAG00000008382	1		ENSBTAG00000016995	1		ENSBTAG00000010236	1		ENSBTAG00000034441	1
ENSBTAG00000007814	1		ENSBTAG00000047944	1		ENSBTAG00000002331	1		ENSBTAG00000023929	1		ENSBTAG00000007316	1		ENSBTAG00000031165	1		ENSBTAG00000000686	1
ENSBTAG00000001847	1		ENSBTAG00000008079	1		ENSBTAG00000030792	1		ENSBTAG00000008499	1		ENSBTAG00000012343	1		ENSBTAG00000019120	1		ENSBTAG00000019509	1
ENSBTAG00000020762	1		ENSBTAG00000023179	1		ENSBTAG00000005700	1		ENSBTAG00000019084	1		ENSBTAG00000001491	1		ENSBTAG00000017713	1		ENSBTAG00000039571	1
ENSBTAG00000039597	1		ENSBTAG00000015214	1		ENSBTAG00000010906	1		ENSBTAG00000018361	1		ENSBTAG00000013718	1		ENSBTAG00000013042	1		ENSBTAG00000019197	1
ENSBTAG00000000088	1		ENSBTAG00000005710	1		ENSBTAG00000027932	1		ENSBTAG00000047650	1		ENSBTAG00000012157	1		ENSBTAG00000009263	1		ENSBTAG00000039643	1
ENSBTAG00000021735	1		ENSBTAG00000010008	1		ENSBTAG00000010935	1		ENSBTAG00000010830	1		ENSBTAG00000014058	1		ENSBTAG00000025450	1		ENSBTAG00000038412	1
ENSBTAG00000000566	1		ENSBTAG00000006835	1		ENSBTAG00000003555	1		ENSBTAG00000006324	1		ENSBTAG00000025748	1		ENSBTAG00000009642	1		ENSBTAG00000000512	1
ENSBTAG00000007787	1		ENSBTAG00000000347	1		ENSBTAG00000015038	1		ENSBTAG00000038498	1		ENSBTAG00000011811	1		ENSBTAG00000007586	1		ENSBTAG00000044106	1
ENSBTAG00000018795	1		ENSBTAG00000021901	1		ENSBTAG00000023172	1		ENSBTAG00000039157	1		ENSBTAG00000037765	1		ENSBTAG00000020477	1		ENSBTAG00000003460	1
ENSBTAG00000003626	1		ENSBTAG00000021484	1		ENSBTAG00000021969	1		ENSBTAG00000013443	1		ENSBTAG00000004896	1		ENSBTAG00000004297	1		ENSBTAG00000000948	1
ENSBTAG00000044179	1		ENSBTAG00000019436	1		ENSBTAG00000001706	1		ENSBTAG00000012636	1		ENSBTAG00000012943	1		ENSBTAG00000016442	1		ENSBTAG00000003450	1
ENSBTAG00000019137	1		ENSBTAG00000039937	1		ENSBTAG00000001714	1		ENSBTAG00000009049	1		ENSBTAG00000015228	1		ENSBTAG00000010935	1		ENSBTAG00000006581	1
ENSBTAG00000009080	1		ENSBTAG00000010401	1		ENSBTAG00000013072	1		ENSBTAG00000012897	1		ENSBTAG00000007684	1		ENSBTAG00000007897	1		ENSBTAG00000003111	1
ENSBTAG00000019337	1		ENSBTAG00000004738	1		ENSBTAG00000001744	1		ENSBTAG00000016274	1		ENSBTAG00000025029	1		ENSBTAG00000018669	1		ENSBTAG00000008613	1
ENSBTAG00000001132	1		ENSBTAG00000045754	1		ENSBTAG00000002042	1		ENSBTAG00000006010	1		ENSBTAG00000014103	1		ENSBTAG00000003906	1		ENSBTAG00000000087	1
ENSBTAG00000019781	1		ENSBTAG00000015632	1		ENSBTAG00000002044	1		ENSBTAG00000013912	1		ENSBTAG00000015416	1		ENSBTAG00000021969	1		ENSBTAG00000009573	1
ENSBTAG00000002056	1		ENSBTAG00000020552	1		ENSBTAG00000007356	1		ENSBTAG00000010644	1		ENSBTAG00000001941	1		ENSBTAG00000006640	1		ENSBTAG00000014912	1
ENSBTAG00000044097	1		ENSBTAG00000021492	1		ENSBTAG00000034785	1		ENSBTAG00000030784	1		ENSBTAG00000009516	1		ENSBTAG00000015014	1		ENSBTAG00000006255	1
ENSBTAG00000026696	1		ENSBTAG00000035230	1		ENSBTAG00000007073	1		ENSBTAG00000000147	1		ENSBTAG00000019468	1		ENSBTAG00000015012	1		ENSBTAG00000016618	1
ENSBTAG00000007379	1		ENSBTAG00000033180	1		ENSBTAG00000016998	1		ENSBTAG00000018680	1		ENSBTAG00000007791	1		ENSBTAG00000005682	1		ENSBTAG00000001382	1
ENSBTAG00000006349	1		ENSBTAG00000005968	1		ENSBTAG00000016635	1		ENSBTAG00000012185	1		ENSBTAG00000002058	1		ENSBTAG00000020726	1		ENSBTAG00000014777	1
ENSBTAG00000005105	1		ENSBTAG00000017389	1		ENSBTAG00000001094	1		ENSBTAG00000003904	1		ENSBTAG00000015381	1		ENSBTAG00000000993	1		ENSBTAG00000032617	1
ENSBTAG00000007998	1		ENSBTAG00000032427	1		ENSBTAG00000012019	1		ENSBTAG00000021994	1		ENSBTAG00000016980	1		ENSBTAG00000008338	1		ENSBTAG00000000125	1
ENSBTAG00000018067	1		ENSBTAG00000039190	1		ENSBTAG00000000993	1		ENSBTAG00000016995	1		ENSBTAG00000021741	1		ENSBTAG00000000686	1		ENSBTAG00000020414	1
ENSBTAG00000000616	1		ENSBTAG00000031441	1		ENSBTAG00000038462	1		ENSBTAG00000002413	1		ENSBTAG00000031476	1		ENSBTAG00000019509	1		ENSBTAG00000013686	1
ENSBTAG00000015854	1		ENSBTAG00000040108	1		ENSBTAG00000011597	1		ENSBTAG00000021697	1		ENSBTAG00000014027	1		ENSBTAG00000039571	1		ENSBTAG00000013153	1
ENSBTAG00000003586	1		ENSBTAG00000047219	1		ENSBTAG00000000686	1		ENSBTAG00000006434	1		ENSBTAG00000034823	1		ENSBTAG00000007133	1		ENSBTAG00000034373	1
ENSBTAG00000021537	1		ENSBTAG00000016997	1		ENSBTAG00000003405	1		ENSBTAG00000019761	1		ENSBTAG00000039402	1		ENSBTAG00000008821	1		ENSBTAG00000003757	1
ENSBTAG00000020344	1		ENSBTAG00000037440	1		ENSBTAG00000005072	1		ENSBTAG00000032588	1		ENSBTAG00000011451	1		ENSBTAG00000012677	1		ENSBTAG00000016640	1
ENSBTAG00000003791	1		ENSBTAG00000012675	1		ENSBTAG00000022003	1		ENSBTAG00000031750	1		ENSBTAG00000009263	1		ENSBTAG00000008964	1		ENSBTAG00000001851	1
ENSBTAG00000013832	1		ENSBTAG00000025242	1		ENSBTAG00000012677	1		ENSBTAG00000004709	1		ENSBTAG00000009642	1		ENSBTAG00000002578	1		ENSBTAG00000004864	1
ENSBTAG00000003928	1		ENSBTAG00000009711	1		ENSBTAG00000016294	1		ENSBTAG00000018673	1		ENSBTAG00000005700	1		ENSBTAG00000006533	1		ENSBTAG00000004377	1
ENSBTAG00000026181	1		ENSBTAG00000031071	1		ENSBTAG00000027419	1		ENSBTAG00000009569	1		ENSBTAG00000015805	1		ENSBTAG00000002033	1		ENSBTAG00000002830	1
ENSBTAG00000027134	1		ENSBTAG00000013855	1		ENSBTAG00000001827	1		ENSBTAG00000021039	1		ENSBTAG00000014310	1		ENSBTAG00000017255	1		ENSBTAG00000002055	1
ENSBTAG00000010980	1		ENSBTAG00000019903	1		ENSBTAG00000008527	1		ENSBTAG00000031647	1		ENSBTAG00000010935	1		ENSBTAG00000008505	1		ENSBTAG00000034681	1
ENSBTAG00000006138	1		ENSBTAG00000004464	1		ENSBTAG00000005672	1		ENSBTAG00000014944	1		ENSBTAG00000003358	1		ENSBTAG00000015490	1		ENSBTAG00000020340	1
ENSBTAG00000016707	1		ENSBTAG00000019658	1		ENSBTAG00000017524	1		ENSBTAG00000005961	1		ENSBTAG00000021140	1		ENSBTAG00000008665	1		ENSBTAG00000007946	1
ENSBTAG00000001822	1		ENSBTAG00000011717	1		ENSBTAG00000005025	1		ENSBTAG00000012994	1		ENSBTAG00000018705	1		ENSBTAG00000010008	1		ENSBTAG00000019122	1
ENSBTAG00000016879	1		ENSBTAG00000011715	1		ENSBTAG00000005898	1		ENSBTAG00000006978	1		ENSBTAG00000013498	1		ENSBTAG00000043981	1		ENSBTAG00000000855	1
ENSBTAG00000018571	1		ENSBTAG00000010758	1		ENSBTAG00000006695	1		ENSBTAG00000045828	1		ENSBTAG00000009405	1		ENSBTAG00000032079	1		ENSBTAG00000014806	1
ENSBTAG00000016931	1		ENSBTAG00000011713	1		ENSBTAG00000000620	1		ENSBTAG00000007231	1		ENSBTAG00000020726	1		ENSBTAG00000047111	1		ENSBTAG00000021802	1
ENSBTAG00000009852	1		ENSBTAG00000020067	1		ENSBTAG00000005710	1		ENSBTAG00000001485	1		ENSBTAG00000019961	1		ENSBTAG00000024647	1		ENSBTAG00000038316	1
ENSBTAG00000011245	1		ENSBTAG00000000824	1		ENSBTAG00000015119	1		ENSBTAG00000003051	1		ENSBTAG00000006640	1		ENSBTAG00000021211	1		ENSBTAG00000020359	1
ENSBTAG00000013843	1		ENSBTAG00000030169	1		ENSBTAG00000018093	1		ENSBTAG00000008844	1		ENSBTAG00000000686	1		ENSBTAG00000004570	1		ENSBTAG00000000030	1
ENSBTAG00000021339	1		ENSBTAG00000018663	1		ENSBTAG00000005251	1		ENSBTAG00000013974	1		ENSBTAG00000040046	1		ENSBTAG00000010718	1		ENSBTAG00000012564	1
ENSBTAG00000019277	1		ENSBTAG00000034659	1		ENSBTAG00000039050	1		ENSBTAG00000003943	1		ENSBTAG00000019509	1		ENSBTAG00000011982	1		ENSBTAG00000017233	1
ENSBTAG00000011838	1		ENSBTAG00000014081	1		ENSBTAG00000000025	1		ENSBTAG00000005958	1		ENSBTAG00000039571	1		ENSBTAG00000008153	1		ENSBTAG00000011717	1
ENSBTAG00000031919	1		ENSBTAG00000008251	1		ENSBTAG00000006579	1		ENSBTAG00000008493	1		ENSBTAG00000003405	1		ENSBTAG00000017069	1		ENSBTAG00000011715	1
ENSBTAG00000011883	1		ENSBTAG00000019506	1		ENSBTAG00000011154	1		ENSBTAG00000016751	1		ENSBTAG00000019197	1		ENSBTAG00000039766	1		ENSBTAG00000020067	1
ENSBTAG00000010644	1		ENSBTAG00000017565	1		ENSBTAG00000014713	1		ENSBTAG00000002625	1		ENSBTAG00000038412	1		ENSBTAG00000004197	1		ENSBTAG00000000824	1
ENSBTAG00000004781	1		ENSBTAG00000020930	1		ENSBTAG00000013128	1		ENSBTAG00000016980	1		ENSBTAG00000000512	1		ENSBTAG00000022069	1		ENSBTAG00000004736	1
ENSBTAG00000022167	1		ENSBTAG00000006620	1		ENSBTAG00000039937	1		ENSBTAG00000011076	1		ENSBTAG00000006955	1		ENSBTAG00000003297	1		ENSBTAG00000000202	1
ENSBTAG00000014175	1		ENSBTAG00000016420	1		ENSBTAG00000010401	1		ENSBTAG00000017525	1		ENSBTAG00000044015	1		ENSBTAG00000002328	1		ENSBTAG00000006087	1
ENSBTAG00000008721	1		ENSBTAG00000002948	1		ENSBTAG00000003177	1		ENSBTAG00000044151	1		ENSBTAG00000008527	1		ENSBTAG00000016878	1		ENSBTAG00000001961	1
ENSBTAG00000011023	1		ENSBTAG00000014581	1		ENSBTAG00000004361	1		ENSBTAG00000008341	1		ENSBTAG00000008505	1		ENSBTAG00000007421	1		ENSBTAG00000009519	1
ENSBTAG00000026977	1		ENSBTAG00000032887	1		ENSBTAG00000038189	1		ENSBTAG00000025856	1		ENSBTAG00000012920	1		ENSBTAG00000007821	1		ENSBTAG00000019289	1
ENSBTAG00000034875	1		ENSBTAG00000004104	1		ENSBTAG00000015537	1		ENSBTAG00000001619	1		ENSBTAG00000014051	1		ENSBTAG00000007826	1		ENSBTAG00000006697	1
ENSBTAG00000017809	1		ENSBTAG00000025589	1		ENSBTAG00000021492	1		ENSBTAG00000001364	1		ENSBTAG00000004518	1		ENSBTAG00000023928	1		ENSBTAG00000012688	1
ENSBTAG00000002201	1		ENSBTAG00000013306	1		ENSBTAG00000035230	1		ENSBTAG00000002194	1		ENSBTAG00000003827	1		ENSBTAG00000015164	1		ENSBTAG00000020126	1
ENSBTAG00000001839	1		ENSBTAG00000001140	1		ENSBTAG00000015235	1		ENSBTAG00000011831	1		ENSBTAG00000011793	1		ENSBTAG00000012366	1		ENSBTAG00000015478	1
ENSBTAG00000021347	1		ENSBTAG00000014903	1		ENSBTAG00000019857	1		ENSBTAG00000031165	1		ENSBTAG00000006835	1		ENSBTAG00000021370	1		ENSBTAG00000027074	1
ENSBTAG00000020658	1		ENSBTAG00000033174	1		ENSBTAG00000010306	1		ENSBTAG00000016800	1		ENSBTAG00000021346	1		ENSBTAG00000011786	1		ENSBTAG00000019831	1
ENSBTAG00000022449	1		ENSBTAG00000026376	1		ENSBTAG00000001164	1		ENSBTAG00000019120	1		ENSBTAG00000016729	1		ENSBTAG00000045892	1		ENSBTAG00000014478	1
ENSBTAG00000020048	1		ENSBTAG00000021090	1		ENSBTAG00000002023	1		ENSBTAG00000017713	1		ENSBTAG00000006898	1		ENSBTAG00000021938	1		ENSBTAG00000046364	1
ENSBTAG00000047876	1		ENSBTAG00000011875	1		ENSBTAG00000008945	1		ENSBTAG00000009263	1		ENSBTAG00000011650	1		ENSBTAG00000018256	1		ENSBTAG00000002923	1
ENSBTAG00000004856	1		ENSBTAG00000015737	1		ENSBTAG00000016471	1		ENSBTAG00000009642	1		ENSBTAG00000015650	1		ENSBTAG00000011003	1		ENSBTAG00000004685	1
ENSBTAG00000007737	1		ENSBTAG00000018404	1		ENSBTAG00000012002	1		ENSBTAG00000007586	1		ENSBTAG00000021492	1		ENSBTAG00000021468	1		ENSBTAG00000013047	1
ENSBTAG00000017273	1		ENSBTAG00000021116	1		ENSBTAG00000026004	1		ENSBTAG00000015805	1		ENSBTAG00000035230	1		ENSBTAG00000010384	1		ENSBTAG00000022681	1
ENSBTAG00000012682	1		ENSBTAG00000009879	1		ENSBTAG00000016243	1		ENSBTAG00000008735	1		ENSBTAG00000008082	1		ENSBTAG00000019658	1		ENSBTAG00000030930	1
ENSBTAG00000033222	1		ENSBTAG00000019434	1		ENSBTAG00000006611	1		ENSBTAG00000020477	1		ENSBTAG00000005968	1		ENSBTAG00000013526	1		ENSBTAG00000007275	1
ENSBTAG00000019510	1		ENSBTAG00000007709	1		ENSBTAG00000007421	1		ENSBTAG00000012106	1		ENSBTAG00000011063	1		ENSBTAG00000011715	1		ENSBTAG00000032680	1
ENSBTAG00000002736	1		ENSBTAG00000007441	1		ENSBTAG00000014636	1		ENSBTAG00000021102	1		ENSBTAG00000039766	1		ENSBTAG00000009906	1		ENSBTAG00000009302	1
ENSBTAG00000038151	1		ENSBTAG00000009877	1		ENSBTAG00000013175	1		ENSBTAG00000016442	1		ENSBTAG00000016779	1		ENSBTAG00000018663	1		ENSBTAG00000009978	1
ENSBTAG00000004714	1		ENSBTAG00000011072	1		ENSBTAG00000007821	1		ENSBTAG00000010935	1		ENSBTAG00000004197	1		ENSBTAG00000008611	1		ENSBTAG00000005589	1
ENSBTAG00000000613	1		ENSBTAG00000020643	1		ENSBTAG00000007826	1		ENSBTAG00000007897	1		ENSBTAG00000009602	1		ENSBTAG00000019347	1		ENSBTAG00000012865	1
ENSBTAG00000007644	1		ENSBTAG00000018364	1		ENSBTAG00000039075	1		ENSBTAG00000018669	1		ENSBTAG00000011103	1		ENSBTAG00000014612	1		ENSBTAG00000014608	1
ENSBTAG00000031231	1		ENSBTAG00000021569	1		ENSBTAG00000018225	1		ENSBTAG00000003906	1		ENSBTAG00000001189	1		ENSBTAG00000000037	1		ENSBTAG00000012087	1
ENSBTAG00000015307	1		ENSBTAG00000006150	1		ENSBTAG00000027711	1		ENSBTAG00000021969	1		ENSBTAG00000038132	1		ENSBTAG00000011885	1		ENSBTAG00000031267	1
ENSBTAG00000020303	1		ENSBTAG00000012332	1		ENSBTAG00000005763	1		ENSBTAG00000015327	1		ENSBTAG00000016878	1		ENSBTAG00000001557	1		ENSBTAG00000021190	1
ENSBTAG00000008443	1		ENSBTAG00000001086	1		ENSBTAG00000034090	1		ENSBTAG00000015074	1		ENSBTAG00000008213	1		ENSBTAG00000033107	1		ENSBTAG00000007383	1
ENSBTAG00000031185	1		ENSBTAG00000010956	1		ENSBTAG00000009460	1		ENSBTAG00000018705	1		ENSBTAG00000002103	1		ENSBTAG00000010801	1		ENSBTAG00000006743	1
ENSBTAG00000004769	1		ENSBTAG00000045727	1		ENSBTAG00000013353	1		ENSBTAG00000015014	1		ENSBTAG00000024889	1		ENSBTAG00000000807	1		ENSBTAG00000024015	1
ENSBTAG00000015607	1		ENSBTAG00000010120	1		ENSBTAG00000011723	1		ENSBTAG00000015012	1		ENSBTAG00000014267	1		ENSBTAG00000021318	1		ENSBTAG00000018901	1
ENSBTAG00000046486	1		ENSBTAG00000002699	1		ENSBTAG00000037811	1		ENSBTAG00000005682	1		ENSBTAG00000021438	1		ENSBTAG00000004598	1		ENSBTAG00000014903	1
ENSBTAG00000017147	1		ENSBTAG00000018560	1		ENSBTAG00000038990	1		ENSBTAG00000016385	1		ENSBTAG00000007262	1		ENSBTAG00000044062	1		ENSBTAG00000040575	1
ENSBTAG00000020752	1		ENSBTAG00000014433	1		ENSBTAG00000047717	1		ENSBTAG00000000993	1		ENSBTAG00000015915	1		ENSBTAG00000009194	1		ENSBTAG00000009199	1
ENSBTAG00000011397	1		ENSBTAG00000017551	1		ENSBTAG00000021370	1		ENSBTAG00000011597	1		ENSBTAG00000014595	1		ENSBTAG00000016758	1		ENSBTAG00000001440	1
ENSBTAG00000008493	1		ENSBTAG00000003871	1		ENSBTAG00000009711	1		ENSBTAG00000000686	1		ENSBTAG00000016997	1		ENSBTAG00000010077	1		ENSBTAG00000026375	1
ENSBTAG00000020626	1		ENSBTAG00000004503	1		ENSBTAG00000014881	1		ENSBTAG00000019509	1		ENSBTAG00000015527	1		ENSBTAG00000018644	1		ENSBTAG00000026376	1
ENSBTAG00000000181	1		ENSBTAG00000013916	1		ENSBTAG00000007117	1		ENSBTAG00000039571	1		ENSBTAG00000038990	1		ENSBTAG00000021911	1		ENSBTAG00000038540	1
ENSBTAG00000025782	1		ENSBTAG00000010644	1		ENSBTAG00000021303	1		ENSBTAG00000033315	1		ENSBTAG00000007946	1		ENSBTAG00000019989	1		ENSBTAG00000027625	1
ENSBTAG00000020817	1		ENSBTAG00000016126	1		ENSBTAG00000000033	1		ENSBTAG00000003405	1		ENSBTAG00000000855	1		ENSBTAG00000019748	1		ENSBTAG00000047434	1
ENSBTAG00000020056	1		ENSBTAG00000021652	1		ENSBTAG00000019658	1		ENSBTAG00000008821	1		ENSBTAG00000011488	1		ENSBTAG00000010026	1		ENSBTAG00000016885	1
ENSBTAG00000043950	1		ENSBTAG00000010460	1		ENSBTAG00000018260	1		ENSBTAG00000019811	1		ENSBTAG00000009708	1		ENSBTAG00000000480	1		ENSBTAG00000011741	1
ENSBTAG00000002868	1		ENSBTAG00000005960	1		ENSBTAG00000006843	1		ENSBTAG00000015058	1		ENSBTAG00000011786	1		ENSBTAG00000000478	1		ENSBTAG00000011072	1
ENSBTAG00000015888	1		ENSBTAG00000005766	1		ENSBTAG00000012124	1		ENSBTAG00000014555	1		ENSBTAG00000017895	1		ENSBTAG00000003758	1		ENSBTAG00000000460	1
ENSBTAG00000008341	1		ENSBTAG00000005967	1		ENSBTAG00000014081	1		ENSBTAG00000006533	1		ENSBTAG00000045892	1		ENSBTAG00000005355	1		ENSBTAG00000021569	1
ENSBTAG00000025856	1		ENSBTAG00000019971	1		ENSBTAG00000044010	1		ENSBTAG00000014930	1		ENSBTAG00000020252	1		ENSBTAG00000025718	1		ENSBTAG00000000244	1
ENSBTAG00000012866	1		ENSBTAG00000005321	1		ENSBTAG00000007665	1		ENSBTAG00000000879	1		ENSBTAG00000005462	1		ENSBTAG00000001634	1		ENSBTAG00000015499	1
ENSBTAG00000014807	1		ENSBTAG00000021940	1		ENSBTAG00000000539	1		ENSBTAG00000008505	1		ENSBTAG00000005978	1		ENSBTAG00000001635	1		ENSBTAG00000022244	1
ENSBTAG00000017095	1		ENSBTAG00000003498	1		ENSBTAG00000021291	1		ENSBTAG00000016170	1		ENSBTAG00000002605	1		ENSBTAG00000020595	1		ENSBTAG00000047680	1
ENSBTAG00000012712	1		ENSBTAG00000015887	1		ENSBTAG00000044062	1		ENSBTAG00000005356	1		ENSBTAG00000003439	1		ENSBTAG00000008321	1		ENSBTAG00000030999	1
ENSBTAG00000001694	1		ENSBTAG00000017411	1		ENSBTAG00000016420	1		ENSBTAG00000032079	1		ENSBTAG00000007884	1		ENSBTAG00000032887	1		ENSBTAG00000017582	1
ENSBTAG00000016823	1		ENSBTAG00000009939	1		ENSBTAG00000014418	1		ENSBTAG00000047111	1		ENSBTAG00000017158	1		ENSBTAG00000004104	1		ENSBTAG00000001086	1
ENSBTAG00000003667	1		ENSBTAG00000021291	1		ENSBTAG00000000161	1		ENSBTAG00000000087	1		ENSBTAG00000021802	1		ENSBTAG00000012087	1		ENSBTAG00000017605	1
ENSBTAG00000030792	1		ENSBTAG00000032519	1		ENSBTAG00000010193	1		ENSBTAG00000024647	1		ENSBTAG00000019658	1		ENSBTAG00000014053	1		ENSBTAG00000006670	1
ENSBTAG00000015038	1		ENSBTAG00000010392	1		ENSBTAG00000030855	1		ENSBTAG00000021211	1		ENSBTAG00000002883	1		ENSBTAG00000004005	1		ENSBTAG00000003209	1
ENSBTAG00000020477	1		ENSBTAG00000006531	1		ENSBTAG00000006614	1		ENSBTAG00000002974	1		ENSBTAG00000020067	1		ENSBTAG00000039916	1		ENSBTAG00000005356	1
ENSBTAG00000000985	1		ENSBTAG00000001729	1		ENSBTAG00000008953	1		ENSBTAG00000039937	1		ENSBTAG00000000202	1		ENSBTAG00000026461	1		ENSBTAG00000021133	1
ENSBTAG00000034995	1		ENSBTAG00000017125	1		ENSBTAG00000001634	1		ENSBTAG00000015325	1		ENSBTAG00000006087	1		ENSBTAG00000007245	1		ENSBTAG00000000532	1
ENSBTAG00000018991	1		ENSBTAG00000012010	1		ENSBTAG00000001635	1		ENSBTAG00000024539	1		ENSBTAG00000008611	1		ENSBTAG00000007246	1		ENSBTAG00000015083	1
ENSBTAG00000003965	1		ENSBTAG00000027020	1		ENSBTAG00000032887	1		ENSBTAG00000009309	1		ENSBTAG00000014081	1		ENSBTAG00000020366	1		ENSBTAG00000017024	1
ENSBTAG00000003970	1		ENSBTAG00000017775	1		ENSBTAG00000027181	1		ENSBTAG00000000215	1		ENSBTAG00000006697	1		ENSBTAG00000001023	1		ENSBTAG00000009355	1
ENSBTAG00000022381	1		ENSBTAG00000013658	1		ENSBTAG00000010542	1		ENSBTAG00000017883	1		ENSBTAG00000023529	1		ENSBTAG00000040575	1		ENSBTAG00000000646	1
ENSBTAG00000024044	1		ENSBTAG00000016894	1		ENSBTAG00000019455	1		ENSBTAG00000015650	1		ENSBTAG00000014478	1		ENSBTAG00000009199	1		ENSBTAG00000011437	1
ENSBTAG00000019138	1		ENSBTAG00000010083	1		ENSBTAG00000046901	1		ENSBTAG00000010718	1		ENSBTAG00000018843	1		ENSBTAG00000019735	1		ENSBTAG00000012039	1
ENSBTAG00000011154	1		ENSBTAG00000043962	1		ENSBTAG00000007558	1		ENSBTAG00000009169	1		ENSBTAG00000004802	1		ENSBTAG00000005455	1		ENSBTAG00000012307	1
ENSBTAG00000018239	1		ENSBTAG00000048314	1		ENSBTAG00000016581	1		ENSBTAG00000017069	1		ENSBTAG00000047970	1		ENSBTAG00000011744	1		ENSBTAG00000000939	1
ENSBTAG00000018705	1		ENSBTAG00000021076	1		ENSBTAG00000009199	1		ENSBTAG00000004197	1		ENSBTAG00000017636	1		ENSBTAG00000047238	1		ENSBTAG00000005263	1
ENSBTAG00000015014	1		ENSBTAG00000020407	1		ENSBTAG00000002329	1		ENSBTAG00000009602	1		ENSBTAG00000018227	1		ENSBTAG00000010096	1		ENSBTAG00000019164	1
ENSBTAG00000019545	1		ENSBTAG00000020056	1		ENSBTAG00000047238	1		ENSBTAG00000002023	1		ENSBTAG00000013015	1		ENSBTAG00000008718	1		ENSBTAG00000007159	1
ENSBTAG00000025220	1		ENSBTAG00000001956	1		ENSBTAG00000005679	1		ENSBTAG00000007484	1		ENSBTAG00000007020	1		ENSBTAG00000019322	1		ENSBTAG00000007863	1
ENSBTAG00000016385	1		ENSBTAG00000020099	1		ENSBTAG00000038627	1		ENSBTAG00000003297	1		ENSBTAG00000013047	1		ENSBTAG00000019327	1		ENSBTAG00000008951	1
ENSBTAG00000008279	1		ENSBTAG00000012274	1		ENSBTAG00000007474	1		ENSBTAG00000008213	1		ENSBTAG00000033225	1		ENSBTAG00000006860	1		ENSBTAG00000004974	1
ENSBTAG00000008964	1		ENSBTAG00000010195	1		ENSBTAG00000009279	1		ENSBTAG00000007421	1		ENSBTAG00000014418	1		ENSBTAG00000017709	1		ENSBTAG00000014598	1
ENSBTAG00000027419	1		ENSBTAG00000007067	1		ENSBTAG00000014737	1		ENSBTAG00000006999	1		ENSBTAG00000006328	1		ENSBTAG00000004739	1		ENSBTAG00000040296	1
ENSBTAG00000001827	1		ENSBTAG00000016109	1		ENSBTAG00000021263	1		ENSBTAG00000023928	1		ENSBTAG00000002948	1		ENSBTAG00000007599	1		ENSBTAG00000039172	1
ENSBTAG00000017402	1		ENSBTAG00000010353	1		ENSBTAG00000009245	1		ENSBTAG00000002830	1		ENSBTAG00000030855	1		ENSBTAG00000010765	1		ENSBTAG00000024604	1
ENSBTAG00000021901	1		ENSBTAG00000019134	1		ENSBTAG00000007599	1		ENSBTAG00000008423	1		ENSBTAG00000001634	1		ENSBTAG00000043324	1		ENSBTAG00000032704	1
ENSBTAG00000014930	1		ENSBTAG00000020612	1		ENSBTAG00000011741	1		ENSBTAG00000045500	1		ENSBTAG00000001635	1		ENSBTAG00000003189	1		ENSBTAG00000007808	1
ENSBTAG00000031354	1		ENSBTAG00000017032	1		ENSBTAG00000000460	1		ENSBTAG00000011786	1		ENSBTAG00000000527	1		ENSBTAG00000002614	1		ENSBTAG00000018048	1
ENSBTAG00000003949	1		ENSBTAG00000008271	1		ENSBTAG00000020900	1		ENSBTAG00000045892	1		ENSBTAG00000032680	1		ENSBTAG00000019623	1		ENSBTAG00000024723	1
ENSBTAG00000009165	1		ENSBTAG00000024162	1		ENSBTAG00000008283	1		ENSBTAG00000020252	1		ENSBTAG00000002716	1		ENSBTAG00000000246	1		ENSBTAG00000016963	1
ENSBTAG00000008527	1		ENSBTAG00000030775	1		ENSBTAG00000019712	1		ENSBTAG00000003439	1		ENSBTAG00000018607	1		ENSBTAG00000015277	1		ENSBTAG00000040585	1
ENSBTAG00000000711	1		ENSBTAG00000025028	1		ENSBTAG00000015499	1		ENSBTAG00000020629	1		ENSBTAG00000012087	1		ENSBTAG00000000244	1		ENSBTAG00000004848	1
ENSBTAG00000005025	1		ENSBTAG00000010693	1		ENSBTAG00000006747	1		ENSBTAG00000010384	1		ENSBTAG00000026290	1		ENSBTAG00000005578	1		ENSBTAG00000011544	1
ENSBTAG00000011271	1		ENSBTAG00000008708	1		ENSBTAG00000009899	1		ENSBTAG00000021523	1		ENSBTAG00000012067	1		ENSBTAG00000009899	1		ENSBTAG00000016514	1
ENSBTAG00000032544	1		ENSBTAG00000032603	1		ENSBTAG00000006505	1		ENSBTAG00000004464	1		ENSBTAG00000007558	1		ENSBTAG00000020843	1		ENSBTAG00000010271	1
ENSBTAG00000015214	1		ENSBTAG00000045751	1		ENSBTAG00000010609	1		ENSBTAG00000019658	1		ENSBTAG00000040575	1		ENSBTAG00000020093	1		ENSBTAG00000018752	1
ENSBTAG00000015490	1		ENSBTAG00000047764	1		ENSBTAG00000006369	1		ENSBTAG00000000875	1		ENSBTAG00000004038	1		ENSBTAG00000013029	1		ENSBTAG00000013314	1
ENSBTAG00000037657	1		ENSBTAG00000023309	1		ENSBTAG00000001512	1		ENSBTAG00000038745	1		ENSBTAG00000001440	1		ENSBTAG00000004189	1		ENSBTAG00000016448	1
ENSBTAG00000016170	1		ENSBTAG00000026070	1		ENSBTAG00000006716	1		ENSBTAG00000017233	1		ENSBTAG00000007142	1		ENSBTAG00000019107	1		ENSBTAG00000016220	1
ENSBTAG00000005218	1		ENSBTAG00000010395	1		ENSBTAG00000021846	1		ENSBTAG00000009906	1		ENSBTAG00000032373	1		ENSBTAG00000002470	1		ENSBTAG00000013663	1
ENSBTAG00000011905	1		ENSBTAG00000001589	1		ENSBTAG00000008237	1		ENSBTAG00000018663	1		ENSBTAG00000010096	1		ENSBTAG00000002481	1		ENSBTAG00000011869	1
ENSBTAG00000007129	1		ENSBTAG00000018682	1		ENSBTAG00000024814	1		ENSBTAG00000044195	1		ENSBTAG00000020440	1		ENSBTAG00000002090	1		ENSBTAG00000001299	1
ENSBTAG00000015405	1		ENSBTAG00000012849	1		ENSBTAG00000009169	1		ENSBTAG00000014081	1		ENSBTAG00000006126	1		ENSBTAG00000019700	1		ENSBTAG00000010954	1
ENSBTAG00000005251	1		ENSBTAG00000017289	1		ENSBTAG00000003718	1		ENSBTAG00000000037	1		ENSBTAG00000018041	1		ENSBTAG00000006590	1		ENSBTAG00000001725	1
ENSBTAG00000031210	1		ENSBTAG00000021725	1		ENSBTAG00000018052	1		ENSBTAG00000033107	1		ENSBTAG00000033182	1		ENSBTAG00000009020	1		ENSBTAG00000044029	1
ENSBTAG00000010401	1		ENSBTAG00000040046	1		ENSBTAG00000013047	1		ENSBTAG00000025035	1		ENSBTAG00000033137	1		ENSBTAG00000014482	1		ENSBTAG00000011964	1
ENSBTAG00000018272	1		ENSBTAG00000008338	1		ENSBTAG00000009755	1		ENSBTAG00000000807	1		ENSBTAG00000020218	1		ENSBTAG00000019385	1		ENSBTAG00000017407	1
ENSBTAG00000017883	1		ENSBTAG00000016445	1		ENSBTAG00000015086	1		ENSBTAG00000021318	1		ENSBTAG00000011072	1		ENSBTAG00000026403	1		ENSBTAG00000012820	1
ENSBTAG00000035230	1		ENSBTAG00000017271	1		ENSBTAG00000003185	1		ENSBTAG00000010077	1		ENSBTAG00000007876	1		ENSBTAG00000000854	1		ENSBTAG00000000707	1
ENSBTAG00000009169	1		ENSBTAG00000014991	1		ENSBTAG00000045630	1		ENSBTAG00000003882	1		ENSBTAG00000007479	1		ENSBTAG00000018469	1		ENSBTAG00000008339	1
ENSBTAG00000014548	1		ENSBTAG00000019866	1		ENSBTAG00000010692	1		ENSBTAG00000002471	1		ENSBTAG00000015277	1		ENSBTAG00000007508	1		ENSBTAG00000006052	1
ENSBTAG00000001181	1		ENSBTAG00000015910	1		ENSBTAG00000039815	1		ENSBTAG00000018644	1		ENSBTAG00000002039	1		ENSBTAG00000016615	1		ENSBTAG00000038831	1
ENSBTAG00000004745	1		ENSBTAG00000009475	1		ENSBTAG00000022886	1		ENSBTAG00000004178	1		ENSBTAG00000017605	1		ENSBTAG00000014059	1		ENSBTAG00000017922	1
ENSBTAG00000031351	1		ENSBTAG00000021857	1		ENSBTAG00000023976	1		ENSBTAG00000019989	1		ENSBTAG00000019937	1		ENSBTAG00000039815	1		ENSBTAG00000003981	1
ENSBTAG00000019146	1		ENSBTAG00000009117	1		ENSBTAG00000014029	1		ENSBTAG00000000480	1		ENSBTAG00000012210	1		ENSBTAG00000007872	1		ENSBTAG00000013498	1
ENSBTAG00000008117	1		ENSBTAG00000016401	1		ENSBTAG00000004685	1		ENSBTAG00000021853	1		ENSBTAG00000004189	1		ENSBTAG00000020238	1		ENSBTAG00000010353	1
ENSBTAG00000047538	1		ENSBTAG00000016406	1		ENSBTAG00000005681	1		ENSBTAG00000021850	1		ENSBTAG00000020760	1		ENSBTAG00000021273	1		ENSBTAG00000010951	1
ENSBTAG00000018048	1		ENSBTAG00000007602	1		ENSBTAG00000021652	1		ENSBTAG00000001634	1		ENSBTAG00000019107	1		ENSBTAG00000004899	1		ENSBTAG00000013201	1
ENSBTAG00000017112	1		ENSBTAG00000005072	1		ENSBTAG00000021581	1		ENSBTAG00000001635	1		ENSBTAG00000001602	1		ENSBTAG00000006494	1		ENSBTAG00000023907	1
ENSBTAG00000032427	1		ENSBTAG00000016294	1		ENSBTAG00000021158	1		ENSBTAG00000013632	1		ENSBTAG00000044111	1		ENSBTAG00000020314	1		ENSBTAG00000030775	1
ENSBTAG00000047062	1		ENSBTAG00000034991	1		ENSBTAG00000001753	1		ENSBTAG00000032887	1		ENSBTAG00000009575	1		ENSBTAG00000032077	1		ENSBTAG00000019545	1
ENSBTAG00000046544	1		ENSBTAG00000003425	1		ENSBTAG00000005562	1		ENSBTAG00000004104	1		ENSBTAG00000022991	1		ENSBTAG00000005208	1		ENSBTAG00000025400	1
ENSBTAG00000013175	1		ENSBTAG00000012817	1		ENSBTAG00000017719	1		ENSBTAG00000009302	1		ENSBTAG00000002147	1		ENSBTAG00000040253	1		ENSBTAG00000011802	1
ENSBTAG00000031441	1		ENSBTAG00000001144	1		ENSBTAG00000016260	1		ENSBTAG00000022887	1		ENSBTAG00000015083	1		ENSBTAG00000005321	1		ENSBTAG00000010693	1
ENSBTAG00000007821	1		ENSBTAG00000004273	1		ENSBTAG00000006532	1		ENSBTAG00000006743	1		ENSBTAG00000016411	1		ENSBTAG00000032007	1		ENSBTAG00000019269	1
ENSBTAG00000007826	1		ENSBTAG00000004278	1		ENSBTAG00000007591	1		ENSBTAG00000012067	1		ENSBTAG00000011245	1		ENSBTAG00000019877	1		ENSBTAG00000008708	1
ENSBTAG00000031001	1		ENSBTAG00000009881	1		ENSBTAG00000005321	1		ENSBTAG00000004005	1		ENSBTAG00000014828	1		ENSBTAG00000008614	1		ENSBTAG00000031561	1
ENSBTAG00000005830	1		ENSBTAG00000009881	1		ENSBTAG00000011127	1		ENSBTAG00000001739	1		ENSBTAG00000017024	1		ENSBTAG00000003658	1		ENSBTAG00000047570	1
ENSBTAG00000006848	1		ENSBTAG00000004281	1		ENSBTAG00000040296	1		ENSBTAG00000039916	1		ENSBTAG00000018469	1		ENSBTAG00000017026	1		ENSBTAG00000045751	1
ENSBTAG00000004925	1		ENSBTAG00000004625	1		ENSBTAG00000024604	1		ENSBTAG00000026461	1		ENSBTAG00000011762	1		ENSBTAG00000047461	1		ENSBTAG00000003161	1
ENSBTAG00000045854	1		ENSBTAG00000013854	1		ENSBTAG00000024604	1		ENSBTAG00000019086	1		ENSBTAG00000018310	1		ENSBTAG00000020860	1		ENSBTAG00000046041	1
ENSBTAG00000013247	1		ENSBTAG00000017740	1		ENSBTAG00000025642	1		ENSBTAG00000007245	1		ENSBTAG00000023976	1		ENSBTAG00000017222	1		ENSBTAG00000030670	1
ENSBTAG00000002663	1		ENSBTAG00000022564	1		ENSBTAG00000000744	1		ENSBTAG00000007246	1		ENSBTAG00000038865	1		ENSBTAG00000017860	1		ENSBTAG00000026070	1
ENSBTAG00000038990	1		ENSBTAG00000002685	1		ENSBTAG00000030423	1		ENSBTAG00000006591	1		ENSBTAG00000040496	1		ENSBTAG00000014135	1		ENSBTAG00000003569	1
ENSBTAG00000047717	1		ENSBTAG00000002683	1		ENSBTAG00000012789	1		ENSBTAG00000019735	1		ENSBTAG00000040253	1		ENSBTAG00000014805	1		ENSBTAG00000020412	1
ENSBTAG00000021370	1		ENSBTAG00000006065	1		ENSBTAG00000011895	1		ENSBTAG00000026371	1		ENSBTAG00000026842	1		ENSBTAG00000013314	1		ENSBTAG00000010395	1
ENSBTAG00000009711	1		ENSBTAG00000006066	1		ENSBTAG00000014482	1		ENSBTAG00000018560	1		ENSBTAG00000015052	1		ENSBTAG00000031012	1		ENSBTAG00000001589	1
ENSBTAG00000009376	1		ENSBTAG00000014048	1		ENSBTAG00000004848	1		ENSBTAG00000010096	1		ENSBTAG00000005321	1		ENSBTAG00000016782	1		ENSBTAG00000010672	1
ENSBTAG00000045500	1		ENSBTAG00000013545	1		ENSBTAG00000027201	1		ENSBTAG00000002474	1		ENSBTAG00000014598	1		ENSBTAG00000004139	1		ENSBTAG00000007066	1
ENSBTAG00000022509	1		ENSBTAG00000018735	1		ENSBTAG00000011882	1		ENSBTAG00000045905	1		ENSBTAG00000038235	1		ENSBTAG00000024015	1		ENSBTAG00000020389	1
ENSBTAG00000011003	1		ENSBTAG00000018732	1		ENSBTAG00000011544	1		ENSBTAG00000017709	1		ENSBTAG00000032704	1		ENSBTAG00000007893	1		ENSBTAG00000008880	1
ENSBTAG00000021468	1		ENSBTAG00000013167	1		ENSBTAG00000026234	1		ENSBTAG00000004739	1		ENSBTAG00000009446	1		ENSBTAG00000011929	1		ENSBTAG00000018237	1
ENSBTAG00000015133	1		ENSBTAG00000003848	1		ENSBTAG00000000371	1		ENSBTAG00000007599	1		ENSBTAG00000005441	1		ENSBTAG00000000288	1		ENSBTAG00000012849	1
ENSBTAG00000047165	1		ENSBTAG00000024815	1		ENSBTAG00000017457	1		ENSBTAG00000004344	1		ENSBTAG00000031654	1		ENSBTAG00000019458	1		ENSBTAG00000020858	1
ENSBTAG00000007910	1		ENSBTAG00000018471	1		ENSBTAG00000006451	1		ENSBTAG00000003189	1		ENSBTAG00000013810	1		ENSBTAG00000048314	1		ENSBTAG00000027506	1
ENSBTAG00000008611	1		ENSBTAG00000016664	1		ENSBTAG00000020053	1		ENSBTAG00000019623	1		ENSBTAG00000027201	1		ENSBTAG00000012804	1		ENSBTAG00000023169	1
ENSBTAG00000024950	1		ENSBTAG00000001827	1		ENSBTAG00000009942	1		ENSBTAG00000007479	1		ENSBTAG00000044169	1		ENSBTAG00000013596	1		ENSBTAG00000004354	1
ENSBTAG00000014081	1		ENSBTAG00000031718	1		ENSBTAG00000004896	1		ENSBTAG00000016950	1		ENSBTAG00000027020	1		ENSBTAG00000021594	1		ENSBTAG00000019511	1
ENSBTAG00000010518	1		ENSBTAG00000003163	1		ENSBTAG00000006957	1		ENSBTAG00000000244	1		ENSBTAG00000000288	1		ENSBTAG00000002485	1		ENSBTAG00000000288	1
ENSBTAG00000014455	1		ENSBTAG00000003061	1		ENSBTAG00000031012	1		ENSBTAG00000015499	1		ENSBTAG00000000308	1		ENSBTAG00000006231	1		ENSBTAG00000005915	1
ENSBTAG00000003375	1		ENSBTAG00000015058	1		ENSBTAG00000031575	1		ENSBTAG00000002039	1		ENSBTAG00000006451	1		ENSBTAG00000012156	1		ENSBTAG00000017012	1
ENSBTAG00000009845	1		ENSBTAG00000020261	1		ENSBTAG00000031358	1		ENSBTAG00000005578	1		ENSBTAG00000011964	1		ENSBTAG00000034785	1		ENSBTAG00000008167	1
ENSBTAG00000046364	1		ENSBTAG00000027390	1		ENSBTAG00000011742	1		ENSBTAG00000022244	1		ENSBTAG00000005861	1		ENSBTAG00000034753	1		ENSBTAG00000008288	1
ENSBTAG00000008567	1		ENSBTAG00000031278	1		ENSBTAG00000011237	1		ENSBTAG00000001392	1		ENSBTAG00000020099	1		ENSBTAG00000007067	1		ENSBTAG00000023216	1
ENSBTAG00000010835	1		ENSBTAG00000000588	1		ENSBTAG00000006305	1		ENSBTAG00000026936	1		ENSBTAG00000012156	1		ENSBTAG00000006647	1		ENSBTAG00000013116	1
ENSBTAG00000007966	1		ENSBTAG00000039313	1		ENSBTAG00000023851	1		ENSBTAG00000012383	1		ENSBTAG00000038139	1		ENSBTAG00000007329	1		ENSBTAG00000007602	1
ENSBTAG00000019748	1		ENSBTAG00000000308	1		ENSBTAG00000012156	1		ENSBTAG00000005151	1		ENSBTAG00000019416	1		ENSBTAG00000012443	1		ENSBTAG00000005072	1
ENSBTAG00000018329	1		ENSBTAG00000001640	1		ENSBTAG00000030567	1		ENSBTAG00000020093	1		ENSBTAG00000034495	1		ENSBTAG00000013984	1		ENSBTAG00000008826	1
ENSBTAG00000035827	1		ENSBTAG00000003063	1		ENSBTAG00000030540	1		ENSBTAG00000019864	1		ENSBTAG00000016529	1		ENSBTAG00000005012	1		ENSBTAG00000014178	1
ENSBTAG00000001814	1		ENSBTAG00000019378	1		ENSBTAG00000010613	1		ENSBTAG00000006716	1		ENSBTAG00000017907	1		ENSBTAG00000016915	1		ENSBTAG00000004207	1
ENSBTAG00000016890	1		ENSBTAG00000016864	1		ENSBTAG00000017922	1		ENSBTAG00000004189	1		ENSBTAG00000002959	1		ENSBTAG00000010690	1		ENSBTAG00000009881	1
ENSBTAG00000032887	1		ENSBTAG00000034347	1		ENSBTAG00000002137	1		ENSBTAG00000019107	1		ENSBTAG00000003415	1		ENSBTAG00000015614	1		ENSBTAG00000004281	1
ENSBTAG00000009302	1		ENSBTAG00000005733	1		ENSBTAG00000016637	1		ENSBTAG00000002470	1		ENSBTAG00000006759	1		ENSBTAG00000030775	1		ENSBTAG00000039071	1
ENSBTAG00000012865	1		ENSBTAG00000012412	1		ENSBTAG00000014752	1		ENSBTAG00000002481	1		ENSBTAG00000007329	1		ENSBTAG00000019545	1		ENSBTAG00000002685	1
ENSBTAG00000017517	1		ENSBTAG00000020813	1		ENSBTAG00000007079	1		ENSBTAG00000019700	1		ENSBTAG00000044105	1		ENSBTAG00000010420	1		ENSBTAG00000003718	1
ENSBTAG00000021581	1		ENSBTAG00000014329	1		ENSBTAG00000002959	1		ENSBTAG00000006590	1		ENSBTAG00000017032	1		ENSBTAG00000032711	1		ENSBTAG00000045520	1
ENSBTAG00000002755	1		ENSBTAG00000011283	1		ENSBTAG00000007329	1		ENSBTAG00000018041	1		ENSBTAG00000008271	1		ENSBTAG00000005309	1		ENSBTAG00000009942	1
ENSBTAG00000008723	1		ENSBTAG00000005184	1		ENSBTAG00000034269	1		ENSBTAG00000014482	1		ENSBTAG00000001178	1		ENSBTAG00000031561	1		ENSBTAG00000018784	1
ENSBTAG00000019302	1		ENSBTAG00000010130	1		ENSBTAG00000018410	1		ENSBTAG00000019385	1		ENSBTAG00000018300	1		ENSBTAG00000047570	1		ENSBTAG00000018783	1
ENSBTAG00000000179	1		ENSBTAG00000020676	1		ENSBTAG00000008176	1		ENSBTAG00000002147	1		ENSBTAG00000003315	1		ENSBTAG00000003148	1		ENSBTAG00000005937	1
ENSBTAG00000007245	1		ENSBTAG00000020736	1		ENSBTAG00000002970	1		ENSBTAG00000026403	1		ENSBTAG00000006177	1		ENSBTAG00000047383	1		ENSBTAG00000000597	1
ENSBTAG00000007246	1		ENSBTAG00000043168	1		ENSBTAG00000010353	1		ENSBTAG00000019071	1		ENSBTAG00000018631	1		ENSBTAG00000039714	1		ENSBTAG00000000588	1
ENSBTAG00000018625	1		ENSBTAG00000005672	1		ENSBTAG00000004307	1		ENSBTAG00000018469	1		ENSBTAG00000003934	1		ENSBTAG00000003568	1		ENSBTAG00000015724	1
ENSBTAG00000020209	1		ENSBTAG00000002942	1		ENSBTAG00000044105	1		ENSBTAG00000016615	1		ENSBTAG00000019889	1		ENSBTAG00000004401	1		ENSBTAG00000031354	1
ENSBTAG00000004505	1		ENSBTAG00000013114	1		ENSBTAG00000012443	1		ENSBTAG00000013495	1		ENSBTAG00000019895	1		ENSBTAG00000011495	1		ENSBTAG00000003946	1
ENSBTAG00000001440	1		ENSBTAG00000007489	1		ENSBTAG00000010951	1		ENSBTAG00000014059	1		ENSBTAG00000010693	1		ENSBTAG00000004777	1		ENSBTAG00000005571	1
ENSBTAG00000005523	1		ENSBTAG00000007490	1		ENSBTAG00000010949	1		ENSBTAG00000012307	1		ENSBTAG00000017573	1		ENSBTAG00000001589	1		ENSBTAG00000008938	1
ENSBTAG00000017662	1		ENSBTAG00000005540	1		ENSBTAG00000017032	1		ENSBTAG00000007872	1		ENSBTAG00000014227	1		ENSBTAG00000007066	1		ENSBTAG00000034347	1
ENSBTAG00000010096	1		ENSBTAG00000015609	1		ENSBTAG00000011855	1		ENSBTAG00000013916	1		ENSBTAG00000004401	1		ENSBTAG00000037786	1		ENSBTAG00000010462	1
ENSBTAG00000007900	1		ENSBTAG00000007120	1		ENSBTAG00000007589	1		ENSBTAG00000021273	1		ENSBTAG00000018313	1		ENSBTAG00000015868	1		ENSBTAG00000013114	1
ENSBTAG00000009236	1		ENSBTAG00000006671	1		ENSBTAG00000023279	1		ENSBTAG00000040253	1		ENSBTAG00000012849	1		ENSBTAG00000018237	1		ENSBTAG00000009851	1
ENSBTAG00000006855	1		ENSBTAG00000020166	1		ENSBTAG00000000988	1		ENSBTAG00000005321	1		ENSBTAG00000000446	1		ENSBTAG00000011471	1		ENSBTAG00000015609	1
ENSBTAG00000005791	1		ENSBTAG00000012626	1		ENSBTAG00000001178	1		ENSBTAG00000013290	1		ENSBTAG00000017289	1		ENSBTAG00000044184	1		ENSBTAG00000036262	1
ENSBTAG00000009245	1		ENSBTAG00000014554	1		ENSBTAG00000023907	1		ENSBTAG00000019877	1		ENSBTAG00000021725	1		ENSBTAG00000000446	1		ENSBTAG00000007962	1
ENSBTAG00000019164	1		ENSBTAG00000027316	1		ENSBTAG00000016915	1		ENSBTAG00000003658	1		ENSBTAG00000020093	1		ENSBTAG00000017289	1		ENSBTAG00000003319	1
ENSBTAG00000013187	1		ENSBTAG00000036262	1		ENSBTAG00000013819	1		ENSBTAG00000020296	1		ENSBTAG00000018671	1		ENSBTAG00000021725	1		ENSBTAG00000007731	1
ENSBTAG00000048082	1		ENSBTAG00000000340	1		ENSBTAG00000020530	1		ENSBTAG00000017802	1		ENSBTAG00000019645	1		ENSBTAG00000019645	1		ENSBTAG00000007731	1
ENSBTAG00000021187	1		ENSBTAG00000007721	1		ENSBTAG00000014619	1		ENSBTAG00000009939	1		ENSBTAG00000019971	1		ENSBTAG00000019967	1		ENSBTAG00000003185	1
ENSBTAG00000000244	1		ENSBTAG00000007722	1		ENSBTAG00000018214	1		ENSBTAG00000010581	1		ENSBTAG00000020858	1		ENSBTAG00000020858	1		ENSBTAG00000020801	1
ENSBTAG00000005578	1		ENSBTAG00000003101	1		ENSBTAG00000006177	1		ENSBTAG00000047461	1		ENSBTAG00000020861	1		ENSBTAG00000008650	1		ENSBTAG00000017478	1
ENSBTAG00000012146	1		ENSBTAG00000007731	1		ENSBTAG00000003315	1		ENSBTAG00000020860	1		ENSBTAG00000000939	1		ENSBTAG00000019511	1		ENSBTAG00000020405	1
ENSBTAG00000022185	1		ENSBTAG00000007731	1		ENSBTAG00000003314	1		ENSBTAG00000014135	1		ENSBTAG00000027506	1		ENSBTAG00000013004	1		ENSBTAG00000005877	1
ENSBTAG00000018274	1		ENSBTAG00000020801	1		ENSBTAG00000010693	1		ENSBTAG00000017627	1		ENSBTAG00000004354	1		ENSBTAG00000005915	1		ENSBTAG00000017019	1
ENSBTAG00000016465	1		ENSBTAG00000017478	1		ENSBTAG00000008708	1		ENSBTAG00000021202	1		ENSBTAG00000008650	1		ENSBTAG00000017012	1		ENSBTAG00000045727	1
ENSBTAG00000009899	1		ENSBTAG00000004970	1		ENSBTAG00000032603	1		ENSBTAG00000014805	1		ENSBTAG00000019511	1		ENSBTAG00000012526	1		ENSBTAG00000027760	1
ENSBTAG00000030999	1		ENSBTAG00000007835	1		ENSBTAG00000046041	1		ENSBTAG00000001080	1		ENSBTAG00000013004	1		ENSBTAG00000015910	1		ENSBTAG00000019864	1
ENSBTAG00000047680	1		ENSBTAG00000009072	1		ENSBTAG00000030670	1		ENSBTAG00000011929	1		ENSBTAG00000005915	1		ENSBTAG00000009475	1		ENSBTAG00000017492	1
ENSBTAG00000006505	1		ENSBTAG00000007749	1		ENSBTAG00000031561	1		ENSBTAG00000000288	1		ENSBTAG00000005915	1		ENSBTAG00000013116	1		ENSBTAG00000000878	1
ENSBTAG00000001629	1		ENSBTAG00000013537	1		ENSBTAG00000003569	1		ENSBTAG00000048314	1		ENSBTAG00000017012	1		ENSBTAG00000008687	1		ENSBTAG00000044050	1
ENSBTAG00000014546	1		ENSBTAG00000016754	1		ENSBTAG00000004401	1		ENSBTAG00000013596	1		ENSBTAG00000008288	1		ENSBTAG00000006043	1		ENSBTAG00000017529	1
ENSBTAG00000004211	1		ENSBTAG00000014458	1		ENSBTAG00000002240	1		ENSBTAG00000004018	1		ENSBTAG00000023216	1		ENSBTAG00000021867	1		ENSBTAG00000018557	1
ENSBTAG00000010120	1		ENSBTAG00000014318	1		ENSBTAG00000005682	1		ENSBTAG00000021594	1		ENSBTAG00000009117	1		ENSBTAG00000008826	1		ENSBTAG00000015901	1
ENSBTAG00000000848	1		ENSBTAG00000005203	1		ENSBTAG00000046552	1		ENSBTAG00000006209	1		ENSBTAG00000008279	1		ENSBTAG00000018295	1		ENSBTAG00000008629	1
ENSBTAG00000020093	1		ENSBTAG00000003606	1		ENSBTAG00000044027	1		ENSBTAG00000010731	1		ENSBTAG00000007602	1		ENSBTAG00000004207	1		ENSBTAG00000011614	1
ENSBTAG00000001936	1		ENSBTAG00000026340	1		ENSBTAG00000025221	1		ENSBTAG00000002485	1		ENSBTAG00000016676	1		ENSBTAG00000008908	1		ENSBTAG00000022169	1
ENSBTAG00000003209	1		ENSBTAG00000032881	1		ENSBTAG00000025220	1		ENSBTAG00000015298	1		ENSBTAG00000012677	1		ENSBTAG00000032704	1		ENSBTAG00000004720	1
ENSBTAG00000004863	1		ENSBTAG00000004411	1		ENSBTAG00000015868	1		ENSBTAG00000008520	1		ENSBTAG00000006043	1		ENSBTAG00000035696	1		ENSBTAG00000032881	1
ENSBTAG00000008710	1		ENSBTAG00000008280	1		ENSBTAG00000011471	1		ENSBTAG00000020099	1		ENSBTAG00000014178	1		ENSBTAG00000002685	1		ENSBTAG00000001808	1
ENSBTAG00000019107	1		ENSBTAG00000007335	1		ENSBTAG00000014306	1		ENSBTAG00000015905	1		ENSBTAG00000002758	1		ENSBTAG00000040193	1		ENSBTAG00000048138	1
ENSBTAG00000007969	1		ENSBTAG00000043996	1		ENSBTAG00000000939	1		ENSBTAG00000012260	1		ENSBTAG00000004207	1		ENSBTAG00000014917	1		ENSBTAG00000048040	1
ENSBTAG00000002774	1		ENSBTAG00000007303	1		ENSBTAG00000027506	1		ENSBTAG00000034753	1		ENSBTAG00000008293	1		ENSBTAG00000006531	1		ENSBTAG00000040496	1
ENSBTAG00000002470	1		ENSBTAG00000008307	1		ENSBTAG00000023169	1		ENSBTAG00000016529	1		ENSBTAG00000003848	1		ENSBTAG00000008293	1		ENSBTAG00000032982	1
ENSBTAG00000002481	1		ENSBTAG00000003827	1		ENSBTAG00000040046	1		ENSBTAG00000010949	1		ENSBTAG00000006352	1		ENSBTAG00000014048	1		ENSBTAG00000004411	1
ENSBTAG00000019700	1		ENSBTAG00000011908	1		ENSBTAG00000000291	1		ENSBTAG00000017032	1		ENSBTAG00000016667	1		ENSBTAG00000019811	1		ENSBTAG00000008280	1
ENSBTAG00000016854	1		ENSBTAG00000047147	1		ENSBTAG00000017012	1		ENSBTAG00000013984	1		ENSBTAG00000016664	1		ENSBTAG00000019504	1		ENSBTAG00000037526	1
ENSBTAG00000000527	1		ENSBTAG00000002181	1		ENSBTAG00000023216	1		ENSBTAG00000023907	1		ENSBTAG00000020797	1		ENSBTAG00000015379	1		ENSBTAG00000011779	1
ENSBTAG00000021573	1		ENSBTAG00000032301	1		ENSBTAG00000011001	1		ENSBTAG00000005012	1		ENSBTAG00000003061	1		ENSBTAG00000045520	1		ENSBTAG00000007423	1
ENSBTAG00000016615	1		ENSBTAG00000015333	1		ENSBTAG00000033315	1		ENSBTAG00000030775	1		ENSBTAG00000015212	1		ENSBTAG00000011656	1		ENSBTAG00000043996	1
ENSBTAG00000013205	1		ENSBTAG00000000711	1		ENSBTAG00000007602	1		ENSBTAG00000019545	1		ENSBTAG00000005937	1		ENSBTAG00000016667	1		ENSBTAG00000018218	1
ENSBTAG00000001209	1		ENSBTAG00000006869	1		ENSBTAG00000004387	1		ENSBTAG00000025400	1		ENSBTAG00000000588	1		ENSBTAG00000016664	1		ENSBTAG00000048078	1
ENSBTAG00000021969	1		ENSBTAG00000017138	1		ENSBTAG00000011600	1		ENSBTAG00000004388	1		ENSBTAG00000031354	1		ENSBTAG00000004911	1		ENSBTAG00000023652	1
ENSBTAG00000011383	1		ENSBTAG00000010548	1		ENSBTAG00000034987	1		ENSBTAG00000005309	1		ENSBTAG00000018535	1		ENSBTAG00000001829	1		ENSBTAG00000021240	1
ENSBTAG00000012501	1		ENSBTAG00000018629	1		ENSBTAG00000006043	1		ENSBTAG00000045751	1		ENSBTAG00000013303	1		ENSBTAG00000020797	1		ENSBTAG00000021887	1
ENSBTAG00000014857	1		ENSBTAG00000015810	1		ENSBTAG00000015434	1		ENSBTAG00000030670	1		ENSBTAG00000006949	1		ENSBTAG00000003061	1		ENSBTAG00000003827	1
ENSBTAG00000034255	1		ENSBTAG00000011266	1		ENSBTAG00000003425	1		ENSBTAG00000003568	1		ENSBTAG00000005571	1		ENSBTAG00000009942	1		ENSBTAG00000021449	1
ENSBTAG00000013496	1		ENSBTAG00000002650	1		ENSBTAG00000012817	1		ENSBTAG00000004401	1		ENSBTAG00000022005	1		ENSBTAG00000018784	1		ENSBTAG00000018206	1
ENSBTAG00000007383	1		ENSBTAG00000016855	1		ENSBTAG00000039071	1		ENSBTAG00000020412	1		ENSBTAG00000019621	1		ENSBTAG00000006539	1		ENSBTAG00000047147	1
ENSBTAG00000006911	1		ENSBTAG00000019358	1		ENSBTAG00000023375	1		ENSBTAG00000010395	1		ENSBTAG00000007658	1		ENSBTAG00000031402	1		ENSBTAG00000004902	1
ENSBTAG00000032519	1		ENSBTAG00000039340	1		ENSBTAG00000002685	1		ENSBTAG00000007066	1		ENSBTAG00000004100	1		ENSBTAG00000014329	1		ENSBTAG00000021964	1
ENSBTAG00000008868	1		ENSBTAG00000013663	1		ENSBTAG00000040193	1		ENSBTAG00000046447	1		ENSBTAG00000016864	1		ENSBTAG00000010462	1		ENSBTAG00000013225	1
ENSBTAG00000011723	1		ENSBTAG00000013664	1		ENSBTAG00000006531	1		ENSBTAG00000012019	1		ENSBTAG00000047302	1		ENSBTAG00000007917	1		ENSBTAG00000017731	1
ENSBTAG00000000744	1		ENSBTAG00000015013	1		ENSBTAG00000000065	1		ENSBTAG00000011471	1		ENSBTAG00000034347	1		ENSBTAG00000000835	1		ENSBTAG00000001156	1
ENSBTAG00000017390	1		ENSBTAG00000009749	1		ENSBTAG00000019129	1		ENSBTAG00000000446	1		ENSBTAG00000017594	1		ENSBTAG00000007731	1		ENSBTAG00000000711	1
ENSBTAG00000014112	1		ENSBTAG00000019627	1		ENSBTAG00000024815	1		ENSBTAG00000000939	1		ENSBTAG00000005733	1		ENSBTAG00000011922	1		ENSBTAG00000007823	1
ENSBTAG00000005833	1		ENSBTAG00000021343	1		ENSBTAG00000003848	1		ENSBTAG00000027506	1		ENSBTAG00000012116	1		ENSBTAG00000009974	1		ENSBTAG00000020667	1
ENSBTAG00000011742	1		ENSBTAG00000017146	1		ENSBTAG00000027409	1		ENSBTAG00000024643	1		ENSBTAG00000010462	1		ENSBTAG00000008280	1		ENSBTAG00000018945	1
ENSBTAG00000014879	1		ENSBTAG00000005218	1		ENSBTAG00000013776	1		ENSBTAG00000004354	1		ENSBTAG00000012412	1		ENSBTAG00000016284	1		ENSBTAG00000038062	1
ENSBTAG00000018310	1		ENSBTAG00000037937	1		ENSBTAG00000001785	1		ENSBTAG00000040046	1		ENSBTAG00000014329	1		ENSBTAG00000043996	1		ENSBTAG00000018629	1
ENSBTAG00000021815	1		ENSBTAG00000047088	1		ENSBTAG00000004891	1		ENSBTAG00000008650	1		ENSBTAG00000011279	1		ENSBTAG00000005155	1		ENSBTAG00000010286	1
ENSBTAG00000039922	1		ENSBTAG00000027637	1		ENSBTAG00000006002	1		ENSBTAG00000019511	1		ENSBTAG00000011283	1		ENSBTAG00000005162	1		ENSBTAG00000034193	1
ENSBTAG00000015308	1		ENSBTAG00000003585	1		ENSBTAG00000015581	1		ENSBTAG00000000291	1		ENSBTAG00000015127	1		ENSBTAG00000021208	1		ENSBTAG00000002323	1
ENSBTAG00000011966	1		ENSBTAG00000008433	1		ENSBTAG00000031718	1		ENSBTAG00000033679	1		ENSBTAG00000043168	1		ENSBTAG00000019793	1		ENSBTAG00000005945	1
ENSBTAG00000010083	1		ENSBTAG00000011549	1		ENSBTAG00000016388	1		ENSBTAG00000013004	1		ENSBTAG00000013114	1		ENSBTAG00000047532	1		ENSBTAG00000002258	1
ENSBTAG00000010954	1		ENSBTAG00000018449	1		ENSBTAG00000020261	1		ENSBTAG00000005915	1		ENSBTAG00000002765	1		ENSBTAG00000017339	1		ENSBTAG00000001233	1
ENSBTAG00000001725	1		ENSBTAG00000017964	1		ENSBTAG00000045509	1		ENSBTAG00000017012	1		ENSBTAG00000003185	1		ENSBTAG00000002181	1		ENSBTAG00000014611	1
ENSBTAG00000005489	1		ENSBTAG00000001280	1		ENSBTAG00000012109	1		ENSBTAG00000044112	1		ENSBTAG00000010276	1		ENSBTAG00000004792	1		ENSBTAG00000009061	1
ENSBTAG00000003525	1		ENSBTAG00000008419	1		ENSBTAG00000020397	1		ENSBTAG00000006043	1		ENSBTAG00000007835	1		ENSBTAG00000004034	1		ENSBTAG00000032657	1
ENSBTAG00000030366	1		ENSBTAG00000000727	1		ENSBTAG00000031524	1		ENSBTAG00000008826	1		ENSBTAG00000007749	1		ENSBTAG00000011793	1		ENSBTAG00000008310	1
ENSBTAG00000026885	1		ENSBTAG00000047344	1		ENSBTAG00000006533	1		ENSBTAG00000018295	1		ENSBTAG00000013537	1		ENSBTAG00000017901	1		ENSBTAG00000020890	1
ENSBTAG00000002778	1		ENSBTAG00000031777	1		ENSBTAG00000047293	1		ENSBTAG00000004207	1		ENSBTAG00000014458	1		ENSBTAG00000005710	1		ENSBTAG00000004863	1
ENSBTAG00000017805	1		ENSBTAG00000015091	1		ENSBTAG00000019621	1		ENSBTAG00000039071	1		ENSBTAG00000045209	1		ENSBTAG00000020066	1		ENSBTAG00000004459	1
ENSBTAG00000022886	1		ENSBTAG00000010820	1		ENSBTAG00000019378	1		ENSBTAG00000019197	1		ENSBTAG00000039978	1		ENSBTAG00000005945	1		ENSBTAG00000015405	1
ENSBTAG00000032055	1		ENSBTAG00000001537	1		ENSBTAG00000005733	1		ENSBTAG00000017740	1		ENSBTAG00000000878	1		ENSBTAG00000031362	1		ENSBTAG00000015662	1
ENSBTAG00000021091	1		ENSBTAG00000003955	1		ENSBTAG00000012412	1		ENSBTAG00000002683	1		ENSBTAG00000003606	1		ENSBTAG00000000977	1		ENSBTAG00000027637	1
ENSBTAG00000002137	1		ENSBTAG00000014441	1		ENSBTAG00000012116	1		ENSBTAG00000040193	1		ENSBTAG00000016209	1		ENSBTAG00000037657	1		ENSBTAG00000012505	1
ENSBTAG00000019054	1		ENSBTAG00000020793	1		ENSBTAG00000006037	1		ENSBTAG00000006531	1		ENSBTAG00000005063	1		ENSBTAG00000016855	1		ENSBTAG00000016355	1
ENSBTAG00000034495	1		ENSBTAG00000001209	1		ENSBTAG00000046375	1		ENSBTAG00000008293	1		ENSBTAG00000026340	1		ENSBTAG00000002650	1		ENSBTAG00000015059	1
ENSBTAG00000016529	1		ENSBTAG00000016747	1		ENSBTAG00000016122	1		ENSBTAG00000014048	1		ENSBTAG00000008629	1		ENSBTAG00000019764	1		ENSBTAG00000020731	1
ENSBTAG00000006640	1		ENSBTAG00000005923	1		ENSBTAG00000020676	1		ENSBTAG00000019504	1		ENSBTAG00000022169	1		ENSBTAG00000007192	1		ENSBTAG00000008617	1
ENSBTAG00000034269	1		ENSBTAG00000031210	1		ENSBTAG00000014179	1		ENSBTAG00000013545	1		ENSBTAG00000032982	1		ENSBTAG00000009067	1		ENSBTAG00000004599	1
ENSBTAG00000002970	1		ENSBTAG00000011227	1		ENSBTAG00000043168	1		ENSBTAG00000013167	1		ENSBTAG00000012608	1		ENSBTAG00000012507	1		ENSBTAG00000016744	1
ENSBTAG00000010951	1		ENSBTAG00000000317	1		ENSBTAG00000013114	1		ENSBTAG00000003848	1		ENSBTAG00000008280	1		ENSBTAG00000017794	1		ENSBTAG00000016747	1
ENSBTAG00000010949	1		ENSBTAG00000013636	1		ENSBTAG00000007489	1		ENSBTAG00000015379	1		ENSBTAG00000013955	1		ENSBTAG00000019627	1		ENSBTAG00000016556	1
ENSBTAG00000017032	1		ENSBTAG00000027557	1		ENSBTAG00000009851	1		ENSBTAG00000001785	1		ENSBTAG00000037526	1		ENSBTAG00000021343	1		ENSBTAG00000011578	1
ENSBTAG00000022991	1		ENSBTAG00000008429	1		ENSBTAG00000007120	1		ENSBTAG00000045520	1		ENSBTAG00000006811	1		ENSBTAG00000000987	1		ENSBTAG00000021029	1
ENSBTAG00000013201	1		ENSBTAG00000018483	1		ENSBTAG00000036262	1		ENSBTAG00000021836	1		ENSBTAG00000018218	1		ENSBTAG00000013033	1		ENSBTAG00000011227	1
ENSBTAG00000012170	1		ENSBTAG00000013292	1		ENSBTAG00000026156	1		ENSBTAG00000011656	1		ENSBTAG00000021240	1		ENSBTAG00000016932	1		ENSBTAG00000021223	1
ENSBTAG00000018572	1		ENSBTAG00000004971	1		ENSBTAG00000020398	1		ENSBTAG00000011655	1		ENSBTAG00000021887	1		ENSBTAG00000026796	1		ENSBTAG00000000317	1
ENSBTAG00000013819	1		ENSBTAG00000002411	1		ENSBTAG00000013537	1		ENSBTAG00000016667	1		ENSBTAG00000032544	1		ENSBTAG00000011549	1		ENSBTAG00000013636	1
ENSBTAG00000030775	1		ENSBTAG00000002381	1		ENSBTAG00000009916	1		ENSBTAG00000016664	1		ENSBTAG00000047147	1		ENSBTAG00000001280	1		ENSBTAG00000017325	1
ENSBTAG00000003315	1		ENSBTAG00000039893	1		ENSBTAG00000021156	1		ENSBTAG00000004911	1		ENSBTAG00000011908	1		ENSBTAG00000008419	1		ENSBTAG00000006534	1
ENSBTAG00000003314	1		ENSBTAG00000038267	1		ENSBTAG00000026350	1		ENSBTAG00000001829	1		ENSBTAG00000000199	1		ENSBTAG00000019062	1		ENSBTAG00000008429	1
ENSBTAG00000017573	1		ENSBTAG00000011921	1		ENSBTAG00000017019	1		ENSBTAG00000003163	1		ENSBTAG00000044126	1		ENSBTAG00000005620	1		ENSBTAG00000009574	1
ENSBTAG00000031561	1		ENSBTAG00000036260	1		ENSBTAG00000000158	1		ENSBTAG00000020797	1		ENSBTAG00000006581	1		ENSBTAG00000016961	1		ENSBTAG00000018482	1
ENSBTAG00000047570	1		ENSBTAG00000038323	1		ENSBTAG00000005762	1		ENSBTAG00000003061	1		ENSBTAG00000004034	1		ENSBTAG00000019309	1		ENSBTAG00000018483	1
ENSBTAG00000030670	1		ENSBTAG00000036016	1		ENSBTAG00000047022	1		ENSBTAG00000009942	1		ENSBTAG00000008923	1		ENSBTAG00000017218	1		ENSBTAG00000020911	1
ENSBTAG00000003568	1		ENSBTAG00000020096	1		ENSBTAG00000007534	1		ENSBTAG00000020261	1		ENSBTAG00000010642	1		ENSBTAG00000003955	1		ENSBTAG00000021125	1
ENSBTAG00000003569	1		ENSBTAG00000038650	1		ENSBTAG00000018557	1		ENSBTAG00000018784	1		ENSBTAG00000003111	1		ENSBTAG00000014441	1		ENSBTAG00000013937	1
ENSBTAG00000012065	1		ENSBTAG00000004581	1		ENSBTAG00000008629	1		ENSBTAG00000006639	1		ENSBTAG00000000333	1		ENSBTAG00000037768	1		ENSBTAG00000013292	1
ENSBTAG00000004401	1		ENSBTAG00000014059	1		ENSBTAG00000011614	1		ENSBTAG00000018417	1		ENSBTAG00000005156	1		ENSBTAG00000020956	1		ENSBTAG00000004971	1
ENSBTAG00000018313	1		ENSBTAG00000045702	1		ENSBTAG00000011981	1		ENSBTAG00000015212	1		ENSBTAG00000005710	1		ENSBTAG00000047362	1		ENSBTAG00000000376	1
ENSBTAG00000004777	1		ENSBTAG00000005604	1		ENSBTAG00000002784	1		ENSBTAG00000018775	1		ENSBTAG00000000977	1		ENSBTAG00000014399	1		ENSBTAG00000027524	1
ENSBTAG00000037786	1		ENSBTAG00000001293	1		ENSBTAG00000014691	1		ENSBTAG00000009743	1		ENSBTAG00000012507	1		ENSBTAG00000011227	1		ENSBTAG00000002411	1
ENSBTAG00000025221	1		ENSBTAG00000045895	1		ENSBTAG00000044080	1		ENSBTAG00000004039	1		ENSBTAG00000017794	1		ENSBTAG00000030898	1		ENSBTAG00000002404	1
ENSBTAG00000015868	1		ENSBTAG00000017561	1		ENSBTAG00000022169	1		ENSBTAG00000020166	1		ENSBTAG00000014611	1		ENSBTAG00000012937	1		ENSBTAG00000030908	1
ENSBTAG00000018237	1		ENSBTAG00000019557	1		ENSBTAG00000006811	1		ENSBTAG00000027316	1		ENSBTAG00000000983	1		ENSBTAG00000038756	1		ENSBTAG00000002450	1
ENSBTAG00000021725	1		ENSBTAG00000002361	1		ENSBTAG00000018218	1		ENSBTAG00000007731	1		ENSBTAG00000020890	1		ENSBTAG00000016703	1		ENSBTAG00000004046	1
ENSBTAG00000019967	1		ENSBTAG00000008453	1		ENSBTAG00000012596	1		ENSBTAG00000003185	1		ENSBTAG00000011910	1		ENSBTAG00000019859	1		ENSBTAG00000030845	1
ENSBTAG00000004354	1		ENSBTAG00000000140	1		ENSBTAG00000002181	1		ENSBTAG00000009974	1		ENSBTAG00000004861	1		ENSBTAG00000001293	1		ENSBTAG00000012057	1
ENSBTAG00000000288	1		ENSBTAG00000002854	1		ENSBTAG00000046121	1		ENSBTAG00000011981	1		ENSBTAG00000037921	1		ENSBTAG00000018824	1		ENSBTAG00000004580	1
ENSBTAG00000010664	1		ENSBTAG00000013949	1		ENSBTAG00000017731	1		ENSBTAG00000022169	1		ENSBTAG00000016142	1		ENSBTAG00000033267	1		ENSBTAG00000017834	1
ENSBTAG00000018395	1		ENSBTAG00000003804	1		ENSBTAG00000006581	1		ENSBTAG00000048040	1		ENSBTAG00000016140	1		ENSBTAG00000022777	1		ENSBTAG00000013849	1
ENSBTAG00000005072	1		ENSBTAG00000000072	1		ENSBTAG00000008253	1		ENSBTAG00000032982	1		ENSBTAG00000032079	1		ENSBTAG00000000072	1		ENSBTAG00000013064	1
ENSBTAG00000034987	1		ENSBTAG00000002974	1		ENSBTAG00000016548	1		ENSBTAG00000008280	1		ENSBTAG00000016363	1		ENSBTAG00000012715	1		ENSBTAG00000008562	1
ENSBTAG00000006043	1		ENSBTAG00000024493	1		ENSBTAG00000011266	1		ENSBTAG00000021240	1		ENSBTAG00000037937	1		ENSBTAG00000024555	1		ENSBTAG00000006186	1
ENSBTAG00000023375	1		ENSBTAG00000044521	1		ENSBTAG00000008219	1		ENSBTAG00000021887	1		ENSBTAG00000015405	1		ENSBTAG00000017775	1		ENSBTAG00000006188	1
ENSBTAG00000002685	1		ENSBTAG00000016080	1		ENSBTAG00000005843	1		ENSBTAG00000017339	1		ENSBTAG00000015655	1		ENSBTAG00000024548	1		ENSBTAG00000009392	1
ENSBTAG00000013753	1		ENSBTAG00000019556	1		ENSBTAG00000002650	1		ENSBTAG00000002181	1		ENSBTAG00000009255	1		ENSBTAG00000011515	1		ENSBTAG00000010392	1
ENSBTAG00000011655	1		ENSBTAG00000005314	1		ENSBTAG00000014899	1		ENSBTAG00000006004	1		ENSBTAG00000015662	1		ENSBTAG00000007307	1		ENSBTAG00000002182	1
ENSBTAG00000016667	1		ENSBTAG00000013294	1		ENSBTAG00000010322	1		ENSBTAG00000013225	1		ENSBTAG00000013464	1		ENSBTAG00000024928	1		ENSBTAG00000013483	1
ENSBTAG00000016664	1		ENSBTAG00000032617	1		ENSBTAG00000009749	1		ENSBTAG00000037962	1		ENSBTAG00000013111	1		ENSBTAG00000019556	1		ENSBTAG00000019557	1
ENSBTAG00000007497	1		ENSBTAG00000002590	1		ENSBTAG00000019627	1		ENSBTAG00000016557	1		ENSBTAG00000003585	1		ENSBTAG00000014359	1		ENSBTAG00000015945	1
ENSBTAG00000044091	1		ENSBTAG00000001361	1		ENSBTAG00000014611	1		ENSBTAG00000018945	1		ENSBTAG00000013109	1		ENSBTAG00000020518	1		ENSBTAG00000015197	1
ENSBTAG00000004911	1		ENSBTAG00000004246	1		ENSBTAG00000000983	1		ENSBTAG00000004949	1		ENSBTAG00000012505	1		ENSBTAG00000003313	1		ENSBTAG00000013197	1
ENSBTAG00000015581	1		ENSBTAG00000019798	1		ENSBTAG00000004061	1		ENSBTAG00000034193	1		ENSBTAG00000006610	1		ENSBTAG00000013071	1		ENSBTAG00000003804	1
ENSBTAG00000031718	1		ENSBTAG00000019799	1		ENSBTAG00000017468	1		ENSBTAG00000005710	1		ENSBTAG00000006158	1		ENSBTAG00000047621	1		ENSBTAG00000012715	1
ENSBTAG00000016388	1		ENSBTAG00000003313	1		ENSBTAG00000032859	1		ENSBTAG00000020066	1		ENSBTAG00000016355	1		ENSBTAG00000018724	1		ENSBTAG00000007566	1
ENSBTAG00000003061	1		ENSBTAG00000008126	1		ENSBTAG00000006556	1		ENSBTAG00000002323	1		ENSBTAG00000019309	1		ENSBTAG00000006175	1		ENSBTAG00000009396	1
ENSBTAG00000015080	1		ENSBTAG00000023784	1		ENSBTAG00000016140	1		ENSBTAG00000000977	1		ENSBTAG00000003955	1		ENSBTAG00000004059	1		ENSBTAG00000012774	1
ENSBTAG00000002065	1		ENSBTAG00000004874	1		ENSBTAG00000037603	1		ENSBTAG00000016855	1		ENSBTAG00000027126	1		ENSBTAG00000035226	1		ENSBTAG00000014439	1
ENSBTAG00000018775	1		ENSBTAG00000015606	1		ENSBTAG00000004443	1		ENSBTAG00000002650	1		ENSBTAG00000037768	1		ENSBTAG00000020458	1		ENSBTAG00000005410	1
ENSBTAG00000018535	1		ENSBTAG00000044117	1		ENSBTAG00000037937	1		ENSBTAG00000019764	1		ENSBTAG00000014441	1		ENSBTAG00000016943	1		ENSBTAG00000002690	1
ENSBTAG00000039313	1		ENSBTAG00000004358	1		ENSBTAG00000015655	1		ENSBTAG00000003052	1		ENSBTAG00000020956	1		ENSBTAG00000023144	1		ENSBTAG00000020264	1
ENSBTAG00000006021	1		ENSBTAG00000004361	1		ENSBTAG00000009255	1		ENSBTAG00000001233	1		ENSBTAG00000001209	1		ENSBTAG00000021874	1		ENSBTAG00000020266	1
ENSBTAG00000006670	1		ENSBTAG00000015650	1		ENSBTAG00000009255	1		ENSBTAG00000012507	1		ENSBTAG00000019045	1		ENSBTAG00000035265	1		ENSBTAG00000020755	1
ENSBTAG00000001645	1		ENSBTAG00000024647	1		ENSBTAG00000015655	1		ENSBTAG00000017794	1		ENSBTAG00000037580	1		ENSBTAG00000012135	1		ENSBTAG00000001918	1
ENSBTAG00000019621	1		ENSBTAG00000004059	1		ENSBTAG00000015628	1		ENSBTAG00000019627	1		ENSBTAG00000009085	1		ENSBTAG00000012824	1		ENSBTAG00000038107	1
ENSBTAG00000022005	1		ENSBTAG00000019821	1		ENSBTAG00000013464	1		ENSBTAG00000014611	1		ENSBTAG00000011227	1		ENSBTAG00000000125	1		ENSBTAG00000006692	1
ENSBTAG00000022007	1		ENSBTAG00000011966	1		ENSBTAG00000011332	1		ENSBTAG00000020308	1		ENSBTAG00000013636	1		ENSBTAG00000043867	1		ENSBTAG00000019798	1
ENSBTAG00000003063	1		ENSBTAG00000000793	1		ENSBTAG00000014167	1		ENSBTAG00000034827	1		ENSBTAG00000006534	1		ENSBTAG00000005695	1		ENSBTAG00000019799	1
ENSBTAG00000008938	1		ENSBTAG00000000795	1		ENSBTAG00000018449	1		ENSBTAG00000016142	1		ENSBTAG00000018482	1		ENSBTAG00000026437	1		ENSBTAG00000018272	1
ENSBTAG00000007658	1		ENSBTAG00000013298	1		ENSBTAG00000027684	1		ENSBTAG00000000088	1		ENSBTAG00000013937	1		ENSBTAG00000016625	1		ENSBTAG00000020273	1
ENSBTAG00000002623	1		ENSBTAG00000004407	1		ENSBTAG00000008419	1		ENSBTAG00000006893	1		ENSBTAG00000004971	1		ENSBTAG00000012450	1		ENSBTAG00000002126	1
ENSBTAG00000016208	1		ENSBTAG00000001181	1		ENSBTAG00000016494	1		ENSBTAG00000003585	1		ENSBTAG00000016267	1		ENSBTAG00000016680	1		ENSBTAG00000039196	1
ENSBTAG00000005733	1		ENSBTAG00000012020	1		ENSBTAG00000002907	1		ENSBTAG00000005787	1		ENSBTAG00000039893	1		ENSBTAG00000019229	1		ENSBTAG00000047621	1
ENSBTAG00000019606	1		ENSBTAG00000007860	1		ENSBTAG00000006644	1		ENSBTAG00000011549	1		ENSBTAG00000038267	1		ENSBTAG00000004775	1		ENSBTAG00000006984	1
ENSBTAG00000011279	1		ENSBTAG00000044172	1		ENSBTAG00000015596	1		ENSBTAG00000021007	1		ENSBTAG00000036373	1		ENSBTAG00000012990	1		ENSBTAG00000015885	1
ENSBTAG00000002942	1		ENSBTAG00000002813	1		ENSBTAG00000000183	1		ENSBTAG00000001280	1		ENSBTAG00000036260	1		ENSBTAG00000012987	1		ENSBTAG00000015650	1
ENSBTAG00000005540	1		ENSBTAG00000014111	1		ENSBTAG00000031777	1		ENSBTAG00000008419	1		ENSBTAG00000036016	1		ENSBTAG00000007988	1		ENSBTAG00000010718	1
ENSBTAG00000020166	1		ENSBTAG00000018951	1		ENSBTAG00000015091	1		ENSBTAG00000017140	1		ENSBTAG00000020096	1		ENSBTAG00000007047	1		ENSBTAG00000002164	1
ENSBTAG00000034441	1		ENSBTAG00000034281	1		ENSBTAG00000016355	1		ENSBTAG00000019062	1		ENSBTAG00000038650	1		ENSBTAG00000005678	1		ENSBTAG00000008082	1
ENSBTAG00000023179	1		ENSBTAG00000011373	1		ENSBTAG00000005034	1		ENSBTAG00000002907	1		ENSBTAG00000004581	1		ENSBTAG00000007270	1		ENSBTAG00000018765	1
ENSBTAG00000009394	1		ENSBTAG00000001696	1		ENSBTAG00000020793	1		ENSBTAG00000020485	1		ENSBTAG00000030898	1		ENSBTAG00000006114	1		ENSBTAG00000013631	1
ENSBTAG00000020407	1		ENSBTAG00000017167	1		ENSBTAG00000011578	1		ENSBTAG00000005620	1		ENSBTAG00000002260	1		ENSBTAG00000004187	1		ENSBTAG00000018220	1
ENSBTAG00000020398	1		ENSBTAG00000022120	1		ENSBTAG00000020911	1		ENSBTAG00000016355	1		ENSBTAG00000009392	1		ENSBTAG00000003092	1		ENSBTAG00000000793	1
ENSBTAG00000020035	1		ENSBTAG00000007234	1		ENSBTAG00000002703	1		ENSBTAG00000019309	1		ENSBTAG00000010392	1		ENSBTAG00000005347	1		ENSBTAG00000011285	1
ENSBTAG00000011516	1		ENSBTAG00000012135	1		ENSBTAG00000011921	1		ENSBTAG00000017218	1		ENSBTAG00000018824	1		ENSBTAG00000002023	1		ENSBTAG00000015235	1
ENSBTAG00000021240	1		ENSBTAG00000003345	1		ENSBTAG00000016703	1		ENSBTAG00000003955	1		ENSBTAG00000012781	1		ENSBTAG00000032097	1		ENSBTAG00000013298	1
ENSBTAG00000003827	1		ENSBTAG00000008008	1		ENSBTAG00000019859	1		ENSBTAG00000014847	1		ENSBTAG00000000140	1		ENSBTAG00000021796	1		ENSBTAG00000024449	1
ENSBTAG00000001254	1		ENSBTAG00000011063	1		ENSBTAG00000013849	1		ENSBTAG00000037768	1		ENSBTAG00000013197	1		ENSBTAG00000002591	1		ENSBTAG00000018223	1
ENSBTAG00000011908	1		ENSBTAG00000008438	1		ENSBTAG00000013074	1		ENSBTAG00000020793	1		ENSBTAG00000009396	1		ENSBTAG00000022058	1		ENSBTAG00000007860	1
ENSBTAG00000004902	1		ENSBTAG00000019278	1		ENSBTAG00000001574	1		ENSBTAG00000020956	1		ENSBTAG00000010803	1		ENSBTAG00000018833	1		ENSBTAG00000015711	1
ENSBTAG00000015720	1		ENSBTAG00000001164	1		ENSBTAG00000012585	1		ENSBTAG00000047362	1		ENSBTAG00000024548	1		ENSBTAG00000018825	1		ENSBTAG00000012800	1
ENSBTAG00000021092	1		ENSBTAG00000023445	1		ENSBTAG00000015946	1		ENSBTAG00000014399	1		ENSBTAG00000001918	1		ENSBTAG00000007993	1		ENSBTAG00000014007	1
ENSBTAG00000006869	1		ENSBTAG00000002023	1		ENSBTAG00000012715	1		ENSBTAG00000035735	1		ENSBTAG00000018272	1		ENSBTAG00000013686	1		ENSBTAG00000006745	1
ENSBTAG00000006581	1		ENSBTAG00000002394	1		ENSBTAG00000024555	1		ENSBTAG00000012630	1		ENSBTAG00000006609	1		ENSBTAG00000006592	1		ENSBTAG00000012450	1
ENSBTAG00000004034	1		ENSBTAG00000016738	1		ENSBTAG00000015895	1		ENSBTAG00000021029	1		ENSBTAG00000039196	1		ENSBTAG00000022036	1		ENSBTAG00000005240	1
ENSBTAG00000018629	1		ENSBTAG00000011930	1		ENSBTAG00000047412	1		ENSBTAG00000011227	1		ENSBTAG00000004705	1		ENSBTAG00000017438	1		ENSBTAG00000013192	1
ENSBTAG00000009176	1		ENSBTAG00000038600	1		ENSBTAG00000038107	1		ENSBTAG00000013636	1		ENSBTAG00000009048	1		ENSBTAG00000003100	1		ENSBTAG00000011659	1
ENSBTAG00000010286	1		ENSBTAG00000001806	1		ENSBTAG00000002590	1		ENSBTAG00000004971	1		ENSBTAG00000006175	1		ENSBTAG00000011962	1		ENSBTAG00000024603	1
ENSBTAG00000008253	1		ENSBTAG00000002048	1		ENSBTAG00000005304	1		ENSBTAG00000004581	1		ENSBTAG00000014191	1		ENSBTAG00000001295	1		ENSBTAG00000016738	1
ENSBTAG00000042354	1		ENSBTAG00000010958	1		ENSBTAG00000012808	1		ENSBTAG00000013064	1		ENSBTAG00000006260	1		ENSBTAG00000019813	1		ENSBTAG00000016739	1
ENSBTAG00000000977	1		ENSBTAG00000046730	1		ENSBTAG00000003697	1		ENSBTAG00000045702	1		ENSBTAG00000000793	1		ENSBTAG00000020566	1		ENSBTAG00000011930	1
ENSBTAG00000019764	1		ENSBTAG00000008762	1		ENSBTAG00000001361	1		ENSBTAG00000001293	1		ENSBTAG00000000795	1		ENSBTAG00000005122	1		ENSBTAG00000011937	1
ENSBTAG00000015010	1		ENSBTAG00000006666	1		ENSBTAG00000004246	1		ENSBTAG00000010460	1		ENSBTAG00000015235	1		ENSBTAG00000009145	1		ENSBTAG00000046730	1
ENSBTAG00000019627	1		ENSBTAG00000006659	1		ENSBTAG00000013071	1		ENSBTAG00000014645	1		ENSBTAG00000024449	1		ENSBTAG00000018048	1		ENSBTAG00000008762	1
ENSBTAG00000021338	1		ENSBTAG00000022044	1		ENSBTAG00000020837	1		ENSBTAG00000000072	1		ENSBTAG00000008756	1		ENSBTAG00000019888	1		ENSBTAG00000008761	1
ENSBTAG00000021340	1		ENSBTAG00000018108	1		ENSBTAG00000000215	1		ENSBTAG00000012715	1		ENSBTAG00000003016	1		ENSBTAG00000021052	1		ENSBTAG00000006665	1
ENSBTAG00000021342	1		ENSBTAG00000018657	1		ENSBTAG00000039728	1		ENSBTAG00000011515	1		ENSBTAG00000002846	1		ENSBTAG00000043581	1		ENSBTAG00000005430	1
ENSBTAG00000000987	1		ENSBTAG00000020050	1		ENSBTAG00000004874	1		ENSBTAG00000007307	1		ENSBTAG00000016542	1		ENSBTAG00000001473	1		ENSBTAG00000000031	1
ENSBTAG00000000983	1		ENSBTAG00000021795	1		ENSBTAG00000018730	1		ENSBTAG00000024928	1		ENSBTAG00000010382	1		ENSBTAG00000017531	1		ENSBTAG00000012193	1
ENSBTAG00000004061	1		ENSBTAG00000003297	1		ENSBTAG00000002478	1		ENSBTAG00000014359	1		ENSBTAG00000007860	1		ENSBTAG00000000522	1		ENSBTAG00000004956	1
ENSBTAG00000006556	1		ENSBTAG00000032047	1		ENSBTAG00000002408	1		ENSBTAG00000019818	1		ENSBTAG00000023144	1		ENSBTAG00000019871	1		ENSBTAG00000005970	1
ENSBTAG00000020308	1		ENSBTAG00000014376	1		ENSBTAG00000020552	1		ENSBTAG00000001361	1		ENSBTAG00000021874	1		ENSBTAG00000016315	1		ENSBTAG00000017755	1
ENSBTAG00000015566	1		ENSBTAG00000002591	1		ENSBTAG00000044117	1		ENSBTAG00000008862	1		ENSBTAG00000027182	1		ENSBTAG00000014818	1		ENSBTAG00000001189	1
ENSBTAG00000020890	1		ENSBTAG00000005183	1		ENSBTAG00000024485	1		ENSBTAG00000020518	1		ENSBTAG00000002531	1		ENSBTAG00000023795	1		ENSBTAG00000000913	1
ENSBTAG00000037603	1		ENSBTAG00000022058	1		ENSBTAG00000004358	1		ENSBTAG00000013069	1		ENSBTAG00000012738	1		ENSBTAG00000019810	1		ENSBTAG00000017459	1
ENSBTAG00000004443	1		ENSBTAG00000016813	1		ENSBTAG00000004362	1		ENSBTAG00000008126	1		ENSBTAG00000018025	1		ENSBTAG00000006208	1		ENSBTAG00000003100	1
ENSBTAG00000015655	1		ENSBTAG00000031846	1		ENSBTAG00000015650	1		ENSBTAG00000006984	1		ENSBTAG00000002813	1		ENSBTAG00000021575	1		ENSBTAG00000011962	1
ENSBTAG00000009255	1		ENSBTAG00000011787	1		ENSBTAG00000000854	1		ENSBTAG00000020552	1		ENSBTAG00000032839	1		ENSBTAG00000012499	1		ENSBTAG00000010662	1
ENSBTAG00000009255	1		ENSBTAG00000001030	1		ENSBTAG00000010718	1		ENSBTAG00000000854	1		ENSBTAG00000004745	1		ENSBTAG00000019272	1		ENSBTAG00000010667	1
ENSBTAG00000015655	1		ENSBTAG00000005122	1		ENSBTAG00000014191	1		ENSBTAG00000046172	1		ENSBTAG00000015549	1		ENSBTAG00000003353	1		ENSBTAG00000008991	1
ENSBTAG00000027642	1		ENSBTAG00000045548	1		ENSBTAG00000006260	1		ENSBTAG00000035226	1		ENSBTAG00000017167	1		ENSBTAG00000015758	1		ENSBTAG00000008996	1
ENSBTAG00000037465	1		ENSBTAG00000034373	1		ENSBTAG00000009924	1		ENSBTAG00000008082	1		ENSBTAG00000022120	1		ENSBTAG00000012919	1		ENSBTAG00000010357	1
ENSBTAG00000021007	1		ENSBTAG00000016315	1		ENSBTAG00000009091	1		ENSBTAG00000046502	1		ENSBTAG00000013611	1		ENSBTAG00000032092	1		ENSBTAG00000033890	1
ENSBTAG00000001280	1		ENSBTAG00000008385	1		ENSBTAG00000019821	1		ENSBTAG00000006260	1		ENSBTAG00000017493	1		ENSBTAG00000007488	1		ENSBTAG00000020566	1
ENSBTAG00000008419	1		ENSBTAG00000021176	1		ENSBTAG00000011966	1		ENSBTAG00000020458	1		ENSBTAG00000016625	1		ENSBTAG00000019883	1		ENSBTAG00000036113	1
ENSBTAG00000008347	1		ENSBTAG00000003895	1		ENSBTAG00000000793	1		ENSBTAG00000000795	1		ENSBTAG00000047107	1		ENSBTAG00000047367	1		ENSBTAG00000021121	1
ENSBTAG00000025931	1		ENSBTAG00000001906	1		ENSBTAG00000000795	1		ENSBTAG00000014548	1		ENSBTAG00000016680	1		ENSBTAG00000009305	1		ENSBTAG00000013038	1
ENSBTAG00000000183	1		ENSBTAG00000031346	1		ENSBTAG00000008756	1		ENSBTAG00000024449	1		ENSBTAG00000016679	1		ENSBTAG00000015694	1		ENSBTAG00000019244	1
ENSBTAG00000017218	1		ENSBTAG00000004806	1		ENSBTAG00000013755	1		ENSBTAG00000013755	1		ENSBTAG00000019229	1		ENSBTAG00000023780	1		ENSBTAG00000000945	1
ENSBTAG00000014441	1		ENSBTAG00000005209	1		ENSBTAG00000002846	1		ENSBTAG00000007860	1		ENSBTAG00000017069	1		ENSBTAG00000023780	1		ENSBTAG00000020836	1
ENSBTAG00000002606	1		ENSBTAG00000019938	1		ENSBTAG00000011461	1		ENSBTAG00000016943	1		ENSBTAG00000021764	1		ENSBTAG00000017814	1		ENSBTAG00000009918	1
ENSBTAG00000020793	1		ENSBTAG00000002878	1		ENSBTAG00000001173	1		ENSBTAG00000021396	1		ENSBTAG00000011062	1		ENSBTAG00000015917	1		ENSBTAG00000011147	1
ENSBTAG00000005923	1		ENSBTAG00000000476	1		ENSBTAG00000021396	1		ENSBTAG00000003581	1		ENSBTAG00000039316	1		ENSBTAG00000031772	1		ENSBTAG00000010858	1
ENSBTAG00000011578	1		ENSBTAG00000012881	1		ENSBTAG00000013326	1		ENSBTAG00000015549	1		ENSBTAG00000013951	1		ENSBTAG00000007334	1		ENSBTAG00000006291	1
ENSBTAG00000044158	1		ENSBTAG00000012002	1		ENSBTAG00000018025	1		ENSBTAG00000022120	1		ENSBTAG00000000590	1		ENSBTAG00000004939	1		ENSBTAG00000012501	1
ENSBTAG00000017325	1		ENSBTAG00000032092	1		ENSBTAG00000002813	1		ENSBTAG00000000125	1		ENSBTAG00000020423	1		ENSBTAG00000001400	1		ENSBTAG00000001171	1
ENSBTAG00000018482	1		ENSBTAG00000040399	1		ENSBTAG00000003345	1		ENSBTAG00000043867	1		ENSBTAG00000043963	1		ENSBTAG00000017333	1		ENSBTAG00000005413	1
ENSBTAG00000018742	1		ENSBTAG00000020106	1		ENSBTAG00000016679	1		ENSBTAG00000012450	1		ENSBTAG00000008438	1		ENSBTAG00000010508	1		ENSBTAG00000001854	1
ENSBTAG00000020911	1		ENSBTAG00000011414	1		ENSBTAG00000011063	1		ENSBTAG00000019229	1		ENSBTAG00000032674	1		ENSBTAG00000005615	1		ENSBTAG00000001848	1
ENSBTAG00000021125	1		ENSBTAG00000009305	1		ENSBTAG00000039242	1		ENSBTAG00000020423	1		ENSBTAG00000005678	1		ENSBTAG00000006805	1		ENSBTAG00000012785	1
ENSBTAG00000013909	1		ENSBTAG00000004864	1		ENSBTAG00000033339	1		ENSBTAG00000012990	1		ENSBTAG00000011659	1		ENSBTAG00000020560	1		ENSBTAG00000013784	1
ENSBTAG00000013937	1		ENSBTAG00000003089	1		ENSBTAG00000007988	1		ENSBTAG00000012987	1		ENSBTAG00000019278	1		ENSBTAG00000020074	1		ENSBTAG00000003894	1
ENSBTAG00000013292	1		ENSBTAG00000000721	1		ENSBTAG00000009797	1		ENSBTAG00000043963	1		ENSBTAG00000004187	1		ENSBTAG00000018948	1		ENSBTAG00000032092	1
ENSBTAG00000002703	1		ENSBTAG00000003820	1		ENSBTAG00000009167	1		ENSBTAG00000007988	1		ENSBTAG00000010812	1		ENSBTAG00000018181	1		ENSBTAG00000007421	1
ENSBTAG00000027516	1		ENSBTAG00000017814	1		ENSBTAG00000011659	1		ENSBTAG00000020430	1		ENSBTAG00000002394	1		ENSBTAG00000005830	1		ENSBTAG00000038858	1
ENSBTAG00000000376	1		ENSBTAG00000014996	1		ENSBTAG00000024603	1		ENSBTAG00000005678	1		ENSBTAG00000018657	1		ENSBTAG00000014117	1		ENSBTAG00000005093	1
ENSBTAG00000036016	1		ENSBTAG00000033563	1		ENSBTAG00000004199	1		ENSBTAG00000007270	1		ENSBTAG00000005430	1		ENSBTAG00000039971	1		ENSBTAG00000040413	1
ENSBTAG00000004581	1		ENSBTAG00000031686	1		ENSBTAG00000004172	1		ENSBTAG00000004187	1		ENSBTAG00000035710	1		ENSBTAG00000009174	1		ENSBTAG00000007488	1
ENSBTAG00000002260	1		ENSBTAG00000004939	1		ENSBTAG00000002328	1		ENSBTAG00000011930	1		ENSBTAG00000012277	1		ENSBTAG00000002853	1		ENSBTAG00000015163	1
ENSBTAG00000014059	1		ENSBTAG00000038442	1		ENSBTAG00000003092	1		ENSBTAG00000006659	1		ENSBTAG00000012193	1		ENSBTAG00000012186	1		ENSBTAG00000017814	1
ENSBTAG00000013074	1		ENSBTAG00000006999	1		ENSBTAG00000010812	1		ENSBTAG00000018657	1		ENSBTAG00000010662	1		ENSBTAG00000007036	1		ENSBTAG00000017044	1
ENSBTAG00000001574	1		ENSBTAG00000016457	1		ENSBTAG00000008571	1		ENSBTAG00000022058	1		ENSBTAG00000010667	1		ENSBTAG00000002580	1		ENSBTAG00000011212	1
ENSBTAG00000014645	1		ENSBTAG00000001782	1		ENSBTAG00000023445	1		ENSBTAG00000019845	1		ENSBTAG00000008991	1		ENSBTAG00000043953	1		ENSBTAG00000001775	1
ENSBTAG00000019538	1		ENSBTAG00000020428	1		ENSBTAG00000047139	1		ENSBTAG00000018833	1		ENSBTAG00000006730	1		ENSBTAG00000015115	1		ENSBTAG00000010467	1
ENSBTAG00000033267	1		ENSBTAG00000009785	1		ENSBTAG00000016739	1		ENSBTAG00000007993	1		ENSBTAG00000020566	1		ENSBTAG00000004608	1		ENSBTAG00000002579	1
ENSBTAG00000001382	1		ENSBTAG00000047030	1		ENSBTAG00000011930	1		ENSBTAG00000013686	1		ENSBTAG00000005122	1		ENSBTAG00000037537	1		ENSBTAG00000009079	1
ENSBTAG00000015895	1		ENSBTAG00000019465	1		ENSBTAG00000006659	1		ENSBTAG00000006592	1		ENSBTAG00000021121	1		ENSBTAG00000021997	1		ENSBTAG00000003168	1
ENSBTAG00000008513	1		ENSBTAG00000018240	1		ENSBTAG00000006506	1		ENSBTAG00000044022	1		ENSBTAG00000000067	1		ENSBTAG00000039111	1		ENSBTAG00000039635	1
ENSBTAG00000010432	1		ENSBTAG00000039635	1		ENSBTAG00000002591	1		ENSBTAG00000000698	1		ENSBTAG00000019244	1		ENSBTAG00000006954	1		ENSBTAG00000009235	1
ENSBTAG00000013294	1		ENSBTAG00000005615	1		ENSBTAG00000031849	1		ENSBTAG00000022036	1		ENSBTAG00000009145	1		ENSBTAG00000003541	1		ENSBTAG00000023452	1
ENSBTAG00000002590	1		ENSBTAG00000006859	1		ENSBTAG00000006592	1		ENSBTAG00000011962	1		ENSBTAG00000001265	1		ENSBTAG00000021433	1		ENSBTAG00000018652	1
ENSBTAG00000012808	1		ENSBTAG00000018652	1		ENSBTAG00000044022	1		ENSBTAG00000010667	1		ENSBTAG00000043581	1		ENSBTAG00000045985	1		ENSBTAG00000001260	1
ENSBTAG00000001361	1		ENSBTAG00000004377	1		ENSBTAG00000017459	1		ENSBTAG00000008996	1		ENSBTAG00000020236	1		ENSBTAG00000004925	1		ENSBTAG00000018834	1
ENSBTAG00000021202	1		ENSBTAG00000011036	1		ENSBTAG00000017438	1		ENSBTAG00000008998	1		ENSBTAG00000000945	1		ENSBTAG00000038674	1		ENSBTAG00000023374	1
ENSBTAG00000013071	1		ENSBTAG00000018181	1		ENSBTAG00000001295	1		ENSBTAG00000008117	1		ENSBTAG00000000946	1		ENSBTAG00000009171	1		ENSBTAG00000014450	1
ENSBTAG00000048308	1		ENSBTAG00000047616	1		ENSBTAG00000033890	1		ENSBTAG00000024708	1		ENSBTAG00000016315	1		ENSBTAG00000016299	1		ENSBTAG00000006633	1
ENSBTAG00000040477	1		ENSBTAG00000008546	1		ENSBTAG00000027182	1		ENSBTAG00000020566	1		ENSBTAG00000008385	1		ENSBTAG00000030403	1		ENSBTAG00000012064	1
ENSBTAG00000008125	1		ENSBTAG00000045498	1		ENSBTAG00000019520	1		ENSBTAG00000005122	1		ENSBTAG00000021176	1		ENSBTAG00000030885	1		ENSBTAG00000039111	1
ENSBTAG00000047621	1		ENSBTAG00000009174	1		ENSBTAG00000020944	1		ENSBTAG00000019244	1		ENSBTAG00000011305	1		ENSBTAG00000019051	1		ENSBTAG00000019851	1
ENSBTAG00000004738	1		ENSBTAG00000009177	1		ENSBTAG00000023795	1		ENSBTAG00000001265	1		ENSBTAG00000016075	1		ENSBTAG00000038034	1		ENSBTAG00000045985	1
ENSBTAG00000015859	1		ENSBTAG00000030543	1		ENSBTAG00000003570	1		ENSBTAG00000017531	1		ENSBTAG00000016079	1		ENSBTAG00000015950	1		ENSBTAG00000004925	1
ENSBTAG00000006984	1		ENSBTAG00000005763	1		ENSBTAG00000019272	1		ENSBTAG00000021052	1		ENSBTAG00000017824	1		ENSBTAG00000022813	1		ENSBTAG00000040392	1
ENSBTAG00000021791	1		ENSBTAG00000012064	1		ENSBTAG00000006630	1		ENSBTAG00000043581	1		ENSBTAG00000002226	1		ENSBTAG00000003644	1		ENSBTAG00000000336	1
ENSBTAG00000024647	1		ENSBTAG00000011083	1		ENSBTAG00000005413	1		ENSBTAG00000000522	1		ENSBTAG00000019520	1		ENSBTAG00000021157	1		ENSBTAG00000002596	1
ENSBTAG00000016656	1		ENSBTAG00000005576	1		ENSBTAG00000001855	1		ENSBTAG00000040086	1		ENSBTAG00000020944	1		ENSBTAG00000044492	1		ENSBTAG00000011517	1
ENSBTAG00000021492	1		ENSBTAG00000002257	1		ENSBTAG00000038141	1		ENSBTAG00000019520	1		ENSBTAG00000012215	1		ENSBTAG00000012189	1		ENSBTAG00000030885	1
ENSBTAG00000046502	1		ENSBTAG00000004608	1		ENSBTAG00000007172	1		ENSBTAG00000019625	1		ENSBTAG00000033326	1		ENSBTAG00000020073	1		ENSBTAG00000006419	1
ENSBTAG00000020458	1		ENSBTAG00000038487	1		ENSBTAG00000032092	1		ENSBTAG00000000418	1		ENSBTAG00000001906	1		ENSBTAG00000006419	1		ENSBTAG00000017847	1
ENSBTAG00000000795	1		ENSBTAG00000003541	1		ENSBTAG00000046708	1		ENSBTAG00000012222	1		ENSBTAG00000040356	1		ENSBTAG00000017847	1		ENSBTAG00000009512	1
ENSBTAG00000015235	1		ENSBTAG00000038903	1		ENSBTAG00000018904	1		ENSBTAG00000002878	1		ENSBTAG00000012102	1		ENSBTAG00000009512	1		ENSBTAG00000047473	1
ENSBTAG00000013166	1		ENSBTAG00000030470	1		ENSBTAG00000002824	1		ENSBTAG00000000476	1		ENSBTAG00000002980	1		ENSBTAG00000021647	1		ENSBTAG00000045854	1
ENSBTAG00000000758	1		ENSBTAG00000019704	1		ENSBTAG00000009636	1		ENSBTAG00000012881	1		ENSBTAG00000010867	1		ENSBTAG00000045529	1		ENSBTAG00000019547	1
ENSBTAG00000000754	1		ENSBTAG00000014328	1		ENSBTAG00000007488	1		ENSBTAG00000032427	1		ENSBTAG00000003570	1		ENSBTAG00000018994	1		ENSBTAG00000019348	1
ENSBTAG00000018223	1		ENSBTAG00000002830	1		ENSBTAG00000013941	1		ENSBTAG00000018908	1		ENSBTAG00000019810	1		ENSBTAG00000045795	1		ENSBTAG00000006487	1
ENSBTAG00000040031	1		ENSBTAG00000011517	1		ENSBTAG00000047471	1		ENSBTAG00000020106	1		ENSBTAG00000016640	1		ENSBTAG00000038797	1		ENSBTAG00000020062	1
ENSBTAG00000002531	1		ENSBTAG00000016299	1		ENSBTAG00000019884	1		ENSBTAG00000007488	1		ENSBTAG00000001848	1		ENSBTAG00000026080	1		ENSBTAG00000014900	1
ENSBTAG00000048020	1		ENSBTAG00000003644	1		ENSBTAG00000019883	1		ENSBTAG00000014459	1		ENSBTAG00000009363	1		ENSBTAG00000003470	1		ENSBTAG00000007757	1
ENSBTAG00000012738	1		ENSBTAG00000012189	1		ENSBTAG00000002223	1		ENSBTAG00000015694	1		ENSBTAG00000015669	1		ENSBTAG00000011689	1		ENSBTAG00000013247	1
ENSBTAG00000001580	1		ENSBTAG00000017847	1		ENSBTAG00000007559	1		ENSBTAG00000023780	1		ENSBTAG00000007421	1		ENSBTAG00000019547	1		ENSBTAG00000000803	1
ENSBTAG00000011373	1		ENSBTAG00000009512	1		ENSBTAG00000015165	1		ENSBTAG00000009895	1		ENSBTAG00000005152	1		ENSBTAG00000006487	1		ENSBTAG00000017872	1
ENSBTAG00000015549	1		ENSBTAG00000030393	1		ENSBTAG00000000721	1		ENSBTAG00000015917	1		ENSBTAG00000038858	1		ENSBTAG00000020062	1		ENSBTAG00000037375	1
ENSBTAG00000007234	1		ENSBTAG00000045854	1		ENSBTAG00000002573	1		ENSBTAG00000015920	1		ENSBTAG00000047654	1		ENSBTAG00000014900	1		ENSBTAG00000040358	1
ENSBTAG00000003345	1		ENSBTAG00000030348	1		ENSBTAG00000009895	1		ENSBTAG00000010394	1		ENSBTAG00000040399	1		ENSBTAG00000007757	1		ENSBTAG00000037882	1
ENSBTAG00000007564	1		ENSBTAG00000002055	1		ENSBTAG00000017814	1		ENSBTAG00000009714	1		ENSBTAG00000020106	1		ENSBTAG00000001051	1		ENSBTAG00000046987	1
ENSBTAG00000019229	1		ENSBTAG00000038926	1		ENSBTAG00000018326	1		ENSBTAG00000031772	1		ENSBTAG00000007488	1		ENSBTAG00000019376	1		ENSBTAG00000012672	1
ENSBTAG00000011063	1		ENSBTAG00000000195	1		ENSBTAG00000015915	1		ENSBTAG00000007334	1		ENSBTAG00000013941	1		ENSBTAG00000036215	1		ENSBTAG00000012675	1
ENSBTAG00000038806	1		ENSBTAG00000012672	1		ENSBTAG00000015917	1		ENSBTAG00000037461	1		ENSBTAG00000047471	1		ENSBTAG00000013247	1		ENSBTAG00000000560	1
ENSBTAG00000007270	1		ENSBTAG00000034396	1		ENSBTAG00000015920	1		ENSBTAG00000006548	1		ENSBTAG00000039011	1		ENSBTAG00000000803	1		ENSBTAG00000021927	1
ENSBTAG00000000448	1		ENSBTAG00000010290	1		ENSBTAG00000023611	1		ENSBTAG00000009521	1		ENSBTAG00000007545	1		ENSBTAG00000002055	1		ENSBTAG00000009635	1
ENSBTAG00000004175	1		ENSBTAG00000006086	1		ENSBTAG00000010394	1		ENSBTAG00000004939	1		ENSBTAG00000007544	1		ENSBTAG00000017872	1		ENSBTAG00000025258	1
ENSBTAG00000004172	1		ENSBTAG00000020338	1		ENSBTAG00000002764	1		ENSBTAG00000038442	1		ENSBTAG00000002223	1		ENSBTAG00000037375	1		ENSBTAG00000010155	1
ENSBTAG00000009602	1		ENSBTAG00000004129	1		ENSBTAG00000018598	1		ENSBTAG00000046295	1		ENSBTAG00000015694	1		ENSBTAG00000040169	1		ENSBTAG00000007191	1
ENSBTAG00000014564	1		ENSBTAG00000001885	1		ENSBTAG00000009521	1		ENSBTAG00000009785	1		ENSBTAG00000023780	1		ENSBTAG00000003447	1		ENSBTAG00000002850	1
ENSBTAG00000007139	1		ENSBTAG00000008788	1		ENSBTAG00000038951	1		ENSBTAG00000008573	1		ENSBTAG00000011887	1		ENSBTAG00000040442	1		ENSBTAG00000006086	1
ENSBTAG00000007137	1		ENSBTAG00000015639	1		ENSBTAG00000023464	1		ENSBTAG00000002579	1		ENSBTAG00000010394	1		ENSBTAG00000046987	1		ENSBTAG00000019437	1
ENSBTAG00000008945	1		ENSBTAG00000015979	1		ENSBTAG00000040108	1		ENSBTAG00000001400	1		ENSBTAG00000010397	1		ENSBTAG00000011742	1		ENSBTAG00000002898	1
ENSBTAG00000001806	1		ENSBTAG00000011011	1		ENSBTAG00000047219	1		ENSBTAG00000021789	1		ENSBTAG00000015917	1		ENSBTAG00000017112	1		ENSBTAG00000008913	1
ENSBTAG00000005183	1		ENSBTAG00000019122	1		ENSBTAG00000040063	1		ENSBTAG00000018077	1		ENSBTAG00000015920	1		ENSBTAG00000012693	1		ENSBTAG00000018897	1
ENSBTAG00000018831	1		ENSBTAG00000019349	1		ENSBTAG00000004939	1		ENSBTAG00000004377	1		ENSBTAG00000009521	1		ENSBTAG00000019806	1		ENSBTAG00000018383	1
ENSBTAG00000013686	1		ENSBTAG00000019160	1		ENSBTAG00000038442	1		ENSBTAG00000021910	1		ENSBTAG00000000472	1		ENSBTAG00000016708	1		ENSBTAG00000046595	1
ENSBTAG00000000698	1		ENSBTAG00000013393	1		ENSBTAG00000006998	1		ENSBTAG00000006805	1		ENSBTAG00000010508	1		ENSBTAG00000012068	1		ENSBTAG00000011988	1
ENSBTAG00000018546	1		ENSBTAG00000011488	1		ENSBTAG00000017618	1		ENSBTAG00000015313	1		ENSBTAG00000003168	1		ENSBTAG00000034396	1		ENSBTAG00000010073	1
ENSBTAG00000017750	1		ENSBTAG00000020859	1		ENSBTAG00000000648	1		ENSBTAG00000010123	1		ENSBTAG00000039635	1		ENSBTAG00000025258	1		ENSBTAG00000013501	1
ENSBTAG00000001030	1		ENSBTAG00000009708	1		ENSBTAG00000018859	1		ENSBTAG00000020560	1		ENSBTAG00000005615	1		ENSBTAG00000001403	1		ENSBTAG00000017380	1
ENSBTAG00000014464	1		ENSBTAG00000008324	1		ENSBTAG00000010508	1		ENSBTAG00000020074	1		ENSBTAG00000001260	1		ENSBTAG00000002850	1		ENSBTAG00000011011	1
ENSBTAG00000010662	1		ENSBTAG00000000831	1		ENSBTAG00000021910	1		ENSBTAG00000018948	1		ENSBTAG00000013125	1		ENSBTAG00000013938	1		ENSBTAG00000009708	1
ENSBTAG00000008991	1		ENSBTAG00000032372	1		ENSBTAG00000016268	1		ENSBTAG00000018181	1		ENSBTAG00000030882	1		ENSBTAG00000019437	1		ENSBTAG00000020000	1
ENSBTAG00000019813	1		ENSBTAG00000015264	1		ENSBTAG00000012164	1		ENSBTAG00000005830	1		ENSBTAG00000018948	1		ENSBTAG00000048011	1		ENSBTAG00000015264	1
ENSBTAG00000024708	1		ENSBTAG00000014806	1		ENSBTAG00000005819	1		ENSBTAG00000002580	1		ENSBTAG00000015543	1		ENSBTAG00000023970	1		ENSBTAG00000007169	1
ENSBTAG00000021121	1		ENSBTAG00000007436	1		ENSBTAG00000012016	1		ENSBTAG00000004608	1		ENSBTAG00000021191	1		ENSBTAG00000014825	1		ENSBTAG00000007430	1
ENSBTAG00000013036	1		ENSBTAG00000011343	1		ENSBTAG00000019183	1		ENSBTAG00000047675	1		ENSBTAG00000006754	1		ENSBTAG00000013100	1		ENSBTAG00000002982	1
ENSBTAG00000019244	1		ENSBTAG00000025126	1		ENSBTAG00000012064	1		ENSBTAG00000045880	1		ENSBTAG00000030543	1		ENSBTAG00000015535	1		ENSBTAG00000020433	1
ENSBTAG00000001265	1		ENSBTAG00000020432	1		ENSBTAG00000013105	1		ENSBTAG00000031802	1		ENSBTAG00000012205	1		ENSBTAG00000005871	1		ENSBTAG00000011505	1
ENSBTAG00000019891	1		ENSBTAG00000031509	1		ENSBTAG00000030470	1		ENSBTAG00000045985	1		ENSBTAG00000047035	1		ENSBTAG00000000855	1		ENSBTAG00000008591	1
ENSBTAG00000000522	1		ENSBTAG00000011986	1		ENSBTAG00000021433	1		ENSBTAG00000004925	1		ENSBTAG00000012064	1		ENSBTAG00000011490	1		ENSBTAG00000009994	1
ENSBTAG00000019871	1		ENSBTAG00000021780	1		ENSBTAG00000031802	1		ENSBTAG00000038674	1		ENSBTAG00000006780	1		ENSBTAG00000009376	1		ENSBTAG00000004910	1
ENSBTAG00000008098	1		ENSBTAG00000003958	1		ENSBTAG00000015894	1		ENSBTAG00000009171	1		ENSBTAG00000011083	1		ENSBTAG00000000267	1		ENSBTAG00000046765	1
ENSBTAG00000024889	1		ENSBTAG00000043442	1		ENSBTAG00000007506	1		ENSBTAG00000007506	1		ENSBTAG00000004608	1		ENSBTAG00000042780	1		ENSBTAG00000001069	1
ENSBTAG00000012508	1		ENSBTAG00000003014	1		ENSBTAG00000002596	1		ENSBTAG00000002596	1		ENSBTAG00000037537	1		ENSBTAG00000004225	1		ENSBTAG00000031509	1
ENSBTAG00000040086	1		ENSBTAG00000016161	1		ENSBTAG00000011517	1		ENSBTAG00000011517	1		ENSBTAG00000009137	1		ENSBTAG00000020000	1		ENSBTAG00000018808	1
ENSBTAG00000018771	1		ENSBTAG00000002279	1		ENSBTAG00000016299	1		ENSBTAG00000016299	1		ENSBTAG00000021987	1		ENSBTAG00000019355	1		ENSBTAG00000011986	1
ENSBTAG00000018772	1		ENSBTAG00000007331	1		ENSBTAG00000003644	1		ENSBTAG00000030403	1		ENSBTAG00000031802	1		ENSBTAG00000016319	1		ENSBTAG00000005427	1
ENSBTAG00000014915	1		ENSBTAG00000014355	1		ENSBTAG00000048184	1		ENSBTAG00000030885	1		ENSBTAG00000007506	1		ENSBTAG00000011343	1		ENSBTAG00000022509	1
ENSBTAG00000011305	1		ENSBTAG00000021301	1		ENSBTAG00000026080	1		ENSBTAG00000019051	1		ENSBTAG00000016299	1		ENSBTAG00000015593	1		ENSBTAG00000030977	1
ENSBTAG00000003961	1		ENSBTAG00000021723	1		ENSBTAG00000006487	1		ENSBTAG00000038034	1		ENSBTAG00000022813	1		ENSBTAG00000002982	1		ENSBTAG00000017790	1
ENSBTAG00000006630	1		ENSBTAG00000009298	1		ENSBTAG00000000801	1		ENSBTAG00000015950	1		ENSBTAG00000015226	1		ENSBTAG00000009994	1		ENSBTAG00000017081	1
ENSBTAG00000005413	1		ENSBTAG00000007353	1		ENSBTAG00000000195	1		ENSBTAG00000020073	1		ENSBTAG00000048184	1		ENSBTAG00000030432	1		ENSBTAG00000015298	1
ENSBTAG00000017718	1		ENSBTAG00000018802	1		ENSBTAG00000038635	1		ENSBTAG00000003644	1		ENSBTAG00000026080	1		ENSBTAG00000025337	1		ENSBTAG00000000362	1
ENSBTAG00000001191	1		ENSBTAG00000012854	1		ENSBTAG00000040442	1		ENSBTAG00000021157	1		ENSBTAG00000019547	1		ENSBTAG00000005427	1		ENSBTAG00000009835	1
ENSBTAG00000032092	1		ENSBTAG00000040279	1		ENSBTAG00000012693	1		ENSBTAG00000044492	1		ENSBTAG00000014900	1		ENSBTAG00000031071	1		ENSBTAG00000003956	1
ENSBTAG00000046708	1		ENSBTAG00000017685	1		ENSBTAG00000010550	1		ENSBTAG00000012189	1		ENSBTAG00000001051	1		ENSBTAG00000043442	1		ENSBTAG00000020979	1
ENSBTAG00000040399	1		ENSBTAG00000024979	1		ENSBTAG00000012068	1		ENSBTAG00000002522	1		ENSBTAG00000013247	1		ENSBTAG00000003014	1		ENSBTAG00000000641	1
ENSBTAG00000040413	1		ENSBTAG00000006982	1		ENSBTAG00000009635	1		ENSBTAG00000006419	1		ENSBTAG00000002904	1		ENSBTAG00000013274	1		ENSBTAG00000012330	1
ENSBTAG00000003514	1		ENSBTAG00000010184	1		ENSBTAG00000001403	1		ENSBTAG00000017847	1		ENSBTAG00000040442	1		ENSBTAG00000013270	1		ENSBTAG00000003229	1
ENSBTAG00000012035	1		ENSBTAG00000007434	1		ENSBTAG00000019723	1		ENSBTAG00000009512	1		ENSBTAG00000017112	1		ENSBTAG00000007581	1		ENSBTAG00000017366	1
ENSBTAG00000014556	1		ENSBTAG00000005696	1		ENSBTAG00000019437	1		ENSBTAG00000045529	1		ENSBTAG00000011635	1		ENSBTAG00000030977	1		ENSBTAG00000013855	1
ENSBTAG00000020106	1		ENSBTAG00000001735	1		ENSBTAG00000048011	1		ENSBTAG00000047473	1		ENSBTAG00000009428	1		ENSBTAG00000016544	1		ENSBTAG00000006823	1
ENSBTAG00000002824	1		ENSBTAG00000006051	1		ENSBTAG00000002898	1		ENSBTAG00000048184	1		ENSBTAG00000048177	1		ENSBTAG00000003700	1		ENSBTAG00000047165	1
ENSBTAG00000026004	1		ENSBTAG00000000571	1		ENSBTAG00000020992	1		ENSBTAG00000045795	1		ENSBTAG00000017753	1		ENSBTAG00000017087	1		ENSBTAG00000006806	1
ENSBTAG00000019887	1		ENSBTAG00000020359	1		ENSBTAG00000018383	1		ENSBTAG00000038797	1		ENSBTAG00000010290	1		ENSBTAG00000016161	1		ENSBTAG00000002654	1
ENSBTAG00000019884	1		ENSBTAG00000027274	1		ENSBTAG00000006601	1		ENSBTAG00000011689	1		ENSBTAG00000001403	1		ENSBTAG00000008801	1		ENSBTAG00000002657	1
ENSBTAG00000002223	1		ENSBTAG00000015739	1		ENSBTAG00000046372	1		ENSBTAG00000019547	1		ENSBTAG00000034681	1		ENSBTAG00000020520	1		ENSBTAG00000000666	1
ENSBTAG00000014123	1		ENSBTAG00000016613	1		ENSBTAG00000016151	1		ENSBTAG00000006487	1		ENSBTAG00000002850	1		ENSBTAG00000010576	1		ENSBTAG00000019906	1
ENSBTAG00000009305	1		ENSBTAG00000008151	1		ENSBTAG00000002816	1		ENSBTAG00000015908	1		ENSBTAG00000013938	1		ENSBTAG00000000362	1		ENSBTAG00000001041	1
ENSBTAG00000010403	1		ENSBTAG00000021060	1		ENSBTAG00000002817	1		ENSBTAG00000020062	1		ENSBTAG00000048011	1		ENSBTAG00000014355	1		ENSBTAG00000007434	1
ENSBTAG00000003089	1		ENSBTAG00000021062	1		ENSBTAG00000015639	1		ENSBTAG00000014900	1		ENSBTAG00000002898	1		ENSBTAG00000013740	1		ENSBTAG00000004464	1
ENSBTAG00000001010	1		ENSBTAG00000004770	1		ENSBTAG00000015979	1		ENSBTAG00000007757	1		ENSBTAG00000019082	1		ENSBTAG00000013523	1		ENSBTAG00000019658	1
ENSBTAG00000003820	1		ENSBTAG00000014002	1		ENSBTAG00000007946	1		ENSBTAG00000001051	1		ENSBTAG00000018381	1		ENSBTAG00000011435	1		ENSBTAG00000019660	1
ENSBTAG00000017814	1		ENSBTAG00000014598	1		ENSBTAG00000000827	1		ENSBTAG00000019376	1		ENSBTAG00000018752	1		ENSBTAG00000024983	1		ENSBTAG00000019463	1
ENSBTAG00000015915	1		ENSBTAG00000046681	1		ENSBTAG00000005871	1		ENSBTAG00000013247	1		ENSBTAG00000011829	1		ENSBTAG00000008368	1		ENSBTAG00000018823	1
ENSBTAG00000015917	1		ENSBTAG00000018178	1		ENSBTAG00000000855	1		ENSBTAG00000000803	1		ENSBTAG00000005871	1		ENSBTAG00000021798	1		ENSBTAG00000005696	1
ENSBTAG00000018598	1		ENSBTAG00000011359	1		ENSBTAG00000019160	1		ENSBTAG00000000801	1		ENSBTAG00000018727	1		ENSBTAG00000017366	1		ENSBTAG00000004036	1
ENSBTAG00000031772	1		ENSBTAG00000015980	1		ENSBTAG00000011483	1		ENSBTAG00000002055	1		ENSBTAG00000009376	1		ENSBTAG00000012854	1		ENSBTAG00000016736	1
ENSBTAG00000006548	1		ENSBTAG00000004111	1		ENSBTAG00000009708	1		ENSBTAG00000017872	1		ENSBTAG00000000267	1		ENSBTAG00000013855	1		ENSBTAG00000011759	1
ENSBTAG00000038951	1		ENSBTAG00000001868	1		ENSBTAG00000009376	1		ENSBTAG00000037375	1		ENSBTAG00000042780	1		ENSBTAG00000006823	1		ENSBTAG00000006051	1
ENSBTAG00000023464	1		ENSBTAG00000006045	1		ENSBTAG00000000267	1		ENSBTAG00000040442	1		ENSBTAG00000004225	1		ENSBTAG00000006250	1		ENSBTAG00000006054	1
ENSBTAG00000040108	1		ENSBTAG00000003786	1		ENSBTAG00000011786	1		ENSBTAG00000015164	1		ENSBTAG00000039018	1		ENSBTAG00000007958	1		ENSBTAG00000006056	1
ENSBTAG00000047219	1		ENSBTAG00000006189	1		ENSBTAG00000020000	1		ENSBTAG00000011742	1		ENSBTAG00000007436	1		ENSBTAG00000015133	1		ENSBTAG00000000062	1
ENSBTAG00000004939	1		ENSBTAG00000000875	1		ENSBTAG00000008324	1		ENSBTAG00000017112	1		ENSBTAG00000020605	1		ENSBTAG00000015308	1		ENSBTAG00000004196	1
ENSBTAG00000038442	1		ENSBTAG00000017233	1		ENSBTAG00000000831	1		ENSBTAG00000048177	1		ENSBTAG00000004680	1		ENSBTAG00000047165	1		ENSBTAG00000007083	1
ENSBTAG00000006999	1		ENSBTAG00000015261	1		ENSBTAG00000014806	1		ENSBTAG00000021677	1		ENSBTAG00000015593	1		ENSBTAG00000021523	1		ENSBTAG00000027274	1
ENSBTAG00000013958	1		ENSBTAG00000016023	1		ENSBTAG00000016316	1		ENSBTAG00000012068	1		ENSBTAG00000002982	1		ENSBTAG00000010399	1		ENSBTAG00000039658	1
ENSBTAG00000009785	1		ENSBTAG00000016021	1		ENSBTAG00000020605	1		ENSBTAG00000001403	1		ENSBTAG00000020433	1		ENSBTAG00000017536	1		ENSBTAG00000015739	1
ENSBTAG00000010467	1		ENSBTAG00000016017	1		ENSBTAG00000032083	1		ENSBTAG00000013938	1		ENSBTAG00000001349	1		ENSBTAG00000007434	1		ENSBTAG00000024950	1
ENSBTAG00000047030	1		ENSBTAG00000003192	1		ENSBTAG00000030432	1		ENSBTAG00000048011	1		ENSBTAG00000009994	1		ENSBTAG00000004036	1		ENSBTAG00000016613	1
ENSBTAG00000009414	1		ENSBTAG00000006663	1		ENSBTAG00000020852	1		ENSBTAG00000024490	1		ENSBTAG00000004910	1		ENSBTAG00000020359	1		ENSBTAG00000009885	1
ENSBTAG00000017333	1		ENSBTAG00000000920	1		ENSBTAG00000017895	1		ENSBTAG00000015639	1		ENSBTAG00000004908	1		ENSBTAG00000027274	1		ENSBTAG00000008151	1
ENSBTAG00000010508	1		ENSBTAG00000033983	1		ENSBTAG00000019443	1		ENSBTAG00000011011	1		ENSBTAG00000004907	1		ENSBTAG00000024942	1		ENSBTAG00000000056	1
ENSBTAG00000004755	1		ENSBTAG00000009029	1		ENSBTAG00000013138	1		ENSBTAG00000000855	1		ENSBTAG00000048034	1		ENSBTAG00000015739	1		ENSBTAG00000021060	1
ENSBTAG00000004757	1		ENSBTAG00000018661	1		ENSBTAG00000020688	1		ENSBTAG00000019160	1		ENSBTAG00000003733	1		ENSBTAG00000008151	1		ENSBTAG00000021062	1
ENSBTAG00000009077	1		ENSBTAG00000013677	1		ENSBTAG00000005427	1		ENSBTAG00000011482	1		ENSBTAG00000018316	1		ENSBTAG00000021060	1		ENSBTAG00000044204	1
ENSBTAG00000003871	1		ENSBTAG00000007906	1		ENSBTAG00000021780	1		ENSBTAG00000011483	1		ENSBTAG00000011990	1		ENSBTAG00000044204	1		ENSBTAG00000018420	1
ENSBTAG00000023452	1		ENSBTAG00000030174	1		ENSBTAG00000046919	1		ENSBTAG00000011488	1		ENSBTAG00000021933	1		ENSBTAG00000018420	1		ENSBTAG00000006440	1
ENSBTAG00000020754	1		ENSBTAG00000022006	1		ENSBTAG00000022509	1		ENSBTAG00000038889	1		ENSBTAG00000021932	1		ENSBTAG00000016776	1		ENSBTAG00000012225	1
ENSBTAG00000001260	1		ENSBTAG00000008634	1		ENSBTAG00000004675	1		ENSBTAG00000011490	1		ENSBTAG00000020853	1		ENSBTAG00000017233	1		ENSBTAG00000015951	1
ENSBTAG00000001262	1		ENSBTAG00000047510	1		ENSBTAG00000006392	1		ENSBTAG00000009708	1		ENSBTAG00000002564	1		ENSBTAG00000016021	1		ENSBTAG00000014807	1
ENSBTAG00000012796	1		ENSBTAG00000001110	1		ENSBTAG00000043442	1		ENSBTAG00000009376	1		ENSBTAG00000003075	1		ENSBTAG00000003192	1		ENSBTAG00000004787	1
ENSBTAG00000013125	1		ENSBTAG00000004690	1		ENSBTAG00000003014	1		ENSBTAG00000042780	1		ENSBTAG00000019446	1		ENSBTAG00000006280	1		ENSBTAG00000015414	1
ENSBTAG00000012522	1		ENSBTAG00000024901	1		ENSBTAG00000040316	1		ENSBTAG00000004225	1		ENSBTAG00000009126	1		ENSBTAG00000010899	1		ENSBTAG00000015406	1
ENSBTAG00000026263	1		ENSBTAG00000000812	1		ENSBTAG00000040521	1		ENSBTAG00000020000	1		ENSBTAG00000010532	1		ENSBTAG00000000920	1		ENSBTAG00000015394	1
ENSBTAG00000006805	1		ENSBTAG00000013959	1		ENSBTAG00000017120	1		ENSBTAG00000019355	1		ENSBTAG00000017739	1		ENSBTAG00000009029	1		ENSBTAG00000018175	1
ENSBTAG00000011036	1		ENSBTAG00000004617	1		ENSBTAG00000009864	1		ENSBTAG00000000831	1		ENSBTAG00000017747	1		ENSBTAG00000019069	1		ENSBTAG00000011359	1
ENSBTAG00000013697	1		ENSBTAG00000006937	1		ENSBTAG00000000362	1		ENSBTAG00000007430	1		ENSBTAG00000031737	1		ENSBTAG00000018661	1		ENSBTAG00000015980	1
ENSBTAG00000013702	1		ENSBTAG00000017751	1		ENSBTAG00000018802	1		ENSBTAG00000007436	1		ENSBTAG00000019242	1		ENSBTAG00000013677	1		ENSBTAG00000047760	1
ENSBTAG00000018181	1		ENSBTAG00000013215	1		ENSBTAG00000007935	1		ENSBTAG00000015593	1		ENSBTAG00000046765	1		ENSBTAG00000018258	1		ENSBTAG00000019317	1
ENSBTAG00000021557	1		ENSBTAG00000003819	1		ENSBTAG00000012804	1		ENSBTAG00000002982	1		ENSBTAG00000000133	1		ENSBTAG00000001998	1		ENSBTAG00000047973	1
ENSBTAG00000002853	1		ENSBTAG00000020537	1		ENSBTAG00000010384	1		ENSBTAG00000004910	1		ENSBTAG00000004226	1		ENSBTAG00000010758	1		ENSBTAG00000001868	1
ENSBTAG00000006139	1		ENSBTAG00000020539	1		ENSBTAG00000012500	1		ENSBTAG00000031998	1		ENSBTAG00000014377	1		ENSBTAG00000013638	1		ENSBTAG00000006045	1
ENSBTAG00000012186	1		ENSBTAG00000020540	1		ENSBTAG00000019262	1		ENSBTAG00000018314	1		ENSBTAG00000008773	1		ENSBTAG00000017242	1		ENSBTAG00000003786	1
ENSBTAG00000008614	1		ENSBTAG00000038992	1		ENSBTAG00000018852	1		ENSBTAG00000020853	1		ENSBTAG00000007117	1		ENSBTAG00000011389	1		ENSBTAG00000006189	1
ENSBTAG00000007036	1		ENSBTAG00000017258	1		ENSBTAG00000006048	1		ENSBTAG00000002564	1		ENSBTAG00000031509	1		ENSBTAG00000008092	1		ENSBTAG00000016776	1
ENSBTAG00000016526	1		ENSBTAG00000011514	1		ENSBTAG00000020359	1		ENSBTAG00000003075	1		ENSBTAG00000021151	1		ENSBTAG00000018837	1		ENSBTAG00000018271	1
ENSBTAG00000002580	1		ENSBTAG00000023963	1		ENSBTAG00000025826	1		ENSBTAG00000010532	1		ENSBTAG00000018416	1		ENSBTAG00000038770	1		ENSBTAG00000038745	1
ENSBTAG00000013105	1		ENSBTAG00000014714	1		ENSBTAG00000017233	1		ENSBTAG00000020688	1		ENSBTAG00000017823	1		ENSBTAG00000035147	1		ENSBTAG00000002883	1
ENSBTAG00000038903	1		ENSBTAG00000010338	1		ENSBTAG00000016021	1		ENSBTAG00000025337	1		ENSBTAG00000005052	1		ENSBTAG00000012681	1		ENSBTAG00000015261	1
ENSBTAG00000021433	1		ENSBTAG00000017431	1		ENSBTAG00000006280	1		ENSBTAG00000021780	1		ENSBTAG00000025337	1		ENSBTAG00000007147	1		ENSBTAG00000016023	1
ENSBTAG00000047053	1		ENSBTAG00000005119	1		ENSBTAG00000010809	1		ENSBTAG00000003958	1		ENSBTAG00000021780	1		ENSBTAG00000020119	1		ENSBTAG00000016021	1
ENSBTAG00000045985	1		ENSBTAG00000017684	1		ENSBTAG00000008092	1		ENSBTAG00000005427	1		ENSBTAG00000046919	1		ENSBTAG00000000183	1		ENSBTAG00000016017	1
ENSBTAG00000038674	1		ENSBTAG00000013982	1		ENSBTAG00000002773	1		ENSBTAG00000022509	1		ENSBTAG00000003958	1		ENSBTAG00000013215	1		ENSBTAG00000003192	1
ENSBTAG00000034090	1		ENSBTAG00000018979	1		ENSBTAG00000001609	1		ENSBTAG00000035706	1		ENSBTAG00000022509	1		ENSBTAG00000010413	1		ENSBTAG00000009782	1
ENSBTAG00000020073	1		ENSBTAG00000011658	1		ENSBTAG00000009948	1		ENSBTAG00000031084	1		ENSBTAG00000004675	1		ENSBTAG00000006821	1		ENSBTAG00000009107	1
ENSBTAG00000021647	1		ENSBTAG00000001100	1		ENSBTAG00000002485	1		ENSBTAG00000043442	1		ENSBTAG00000021939	1		ENSBTAG00000003843	1		ENSBTAG00000038306	1
ENSBTAG00000047473	1		ENSBTAG00000011195	1		ENSBTAG00000015520	1		ENSBTAG00000003014	1		ENSBTAG00000043442	1		ENSBTAG00000015520	1		ENSBTAG00000006280	1
ENSBTAG00000026080	1		ENSBTAG00000007153	1		ENSBTAG00000038992	1		ENSBTAG00000013274	1		ENSBTAG00000003014	1		ENSBTAG00000018415	1		ENSBTAG00000006276	1
ENSBTAG00000015908	1		ENSBTAG00000002977	1		ENSBTAG00000011514	1		ENSBTAG00000010906	1		ENSBTAG00000013274	1		ENSBTAG00000014819	1		ENSBTAG00000001368	1
ENSBTAG00000014900	1		ENSBTAG00000017644	1		ENSBTAG00000010344	1		ENSBTAG00000013270	1		ENSBTAG00000013273	1		ENSBTAG00000020610	1		ENSBTAG00000010899	1
ENSBTAG00000019376	1		ENSBTAG00000006085	1		ENSBTAG00000037989	1		ENSBTAG00000007581	1		ENSBTAG00000013270	1		ENSBTAG00000020613	1		ENSBTAG00000021505	1
ENSBTAG00000030348	1		ENSBTAG00000006136	1		ENSBTAG00000017253	1		ENSBTAG00000030977	1		ENSBTAG00000007581	1		ENSBTAG00000038992	1		ENSBTAG00000000675	1
ENSBTAG00000002055	1		ENSBTAG00000040547	1		ENSBTAG00000006225	1		ENSBTAG00000016544	1		ENSBTAG00000000928	1		ENSBTAG00000020352	1		ENSBTAG00000009029	1
ENSBTAG00000039341	1		ENSBTAG00000000684	1		ENSBTAG00000007554	1		ENSBTAG00000003700	1		ENSBTAG00000010906	1		ENSBTAG00000021328	1		ENSBTAG00000007125	1
ENSBTAG00000038635	1		ENSBTAG00000003403	1		ENSBTAG00000005105	1		ENSBTAG00000017087	1		ENSBTAG00000030977	1		ENSBTAG00000037989	1		ENSBTAG00000019069	1
ENSBTAG00000003447	1		ENSBTAG00000009251	1		ENSBTAG00000013761	1		ENSBTAG00000008801	1		ENSBTAG00000016544	1		ENSBTAG00000014750	1		ENSBTAG00000019067	1
ENSBTAG00000003267	1		ENSBTAG00000047837	1		ENSBTAG00000017452	1		ENSBTAG00000020520	1		ENSBTAG00000017790	1		ENSBTAG00000017431	1		ENSBTAG00000018661	1
ENSBTAG00000037581	1		ENSBTAG00000008510	1		ENSBTAG00000014885	1		ENSBTAG00000020517	1		ENSBTAG00000017771	1		ENSBTAG00000017684	1		ENSBTAG00000015255	1
ENSBTAG00000012693	1		ENSBTAG00000005670	1		ENSBTAG00000012263	1		ENSBTAG00000010576	1		ENSBTAG00000003700	1		ENSBTAG00000012363	1		ENSBTAG00000003436	1
ENSBTAG00000013524	1		ENSBTAG00000034674	1		ENSBTAG00000016448	1		ENSBTAG00000000362	1		ENSBTAG00000017087	1		ENSBTAG00000013982	1		ENSBTAG00000008507	1
ENSBTAG00000010297	1		ENSBTAG00000009256	1		ENSBTAG00000006085	1		ENSBTAG00000015893	1		ENSBTAG00000008801	1		ENSBTAG00000026696	1		ENSBTAG00000016240	1
ENSBTAG00000009635	1		ENSBTAG00000026986	1		ENSBTAG00000011950	1		ENSBTAG00000014355	1		ENSBTAG00000004768	1		ENSBTAG00000015103	1		ENSBTAG00000007910	1
ENSBTAG00000008120	1		ENSBTAG00000015840	1		ENSBTAG00000015834	1		ENSBTAG00000009864	1		ENSBTAG00000020520	1		ENSBTAG00000015104	1		ENSBTAG00000007906	1
ENSBTAG00000013096	1		ENSBTAG00000004557	1		ENSBTAG00000027875	1		ENSBTAG00000009979	1		ENSBTAG00000020517	1		ENSBTAG00000016954	1		ENSBTAG00000010517	1
ENSBTAG00000013100	1		ENSBTAG00000016512	1		ENSBTAG00000007149	1		ENSBTAG00000000641	1		ENSBTAG00000015298	1		ENSBTAG00000010050	1		ENSBTAG00000010509	1
ENSBTAG00000011984	1		ENSBTAG00000019291	1		ENSBTAG00000014405	1		ENSBTAG00000013740	1		ENSBTAG00000010576	1		ENSBTAG00000017253	1		ENSBTAG00000030174	1
ENSBTAG00000015639	1		ENSBTAG00000008142	1		ENSBTAG00000009897	1		ENSBTAG00000013523	1		ENSBTAG00000020629	1		ENSBTAG00000012997	1		ENSBTAG00000022006	1
ENSBTAG00000015979	1		ENSBTAG00000000730	1		ENSBTAG00000016762	1		ENSBTAG00000012804	1		ENSBTAG00000014355	1		ENSBTAG00000003866	1		ENSBTAG00000008634	1
ENSBTAG00000011011	1		ENSBTAG00000048246	1		ENSBTAG00000019137	1		ENSBTAG00000008368	1		ENSBTAG00000047325	1		ENSBTAG00000021786	1		ENSBTAG00000013556	1
ENSBTAG00000019122	1		ENSBTAG00000004184	1		ENSBTAG00000016512	1		ENSBTAG00000017366	1		ENSBTAG00000000641	1		ENSBTAG00000021781	1		ENSBTAG00000010758	1
ENSBTAG00000002609	1		ENSBTAG00000006262	1		ENSBTAG00000007650	1		ENSBTAG00000012854	1		ENSBTAG00000012259	1		ENSBTAG00000011658	1		ENSBTAG00000016128	1
ENSBTAG00000017753	1		ENSBTAG00000039803	1		ENSBTAG00000018446	1		ENSBTAG00000013855	1		ENSBTAG00000013740	1		ENSBTAG00000014885	1		ENSBTAG00000016126	1
ENSBTAG00000000855	1		ENSBTAG00000015291	1		ENSBTAG00000032515	1		ENSBTAG00000006250	1		ENSBTAG00000011532	1		ENSBTAG00000012263	1		ENSBTAG00000001110	1
ENSBTAG00000011479	1		ENSBTAG00000032289	1		ENSBTAG00000005444	1		ENSBTAG00000015308	1		ENSBTAG00000007331	1		ENSBTAG00000008952	1		ENSBTAG00000010809	1
ENSBTAG00000011482	1		ENSBTAG00000007719	1		ENSBTAG00000006907	1		ENSBTAG00000047165	1		ENSBTAG00000017366	1		ENSBTAG00000002977	1		ENSBTAG00000006525	1
ENSBTAG00000038889	1		ENSBTAG00000007584	1		ENSBTAG00000021020	1		ENSBTAG00000019906	1		ENSBTAG00000012854	1		ENSBTAG00000017644	1		ENSBTAG00000011387	1
ENSBTAG00000020859	1		ENSBTAG00000018795	1		ENSBTAG00000010225	1		ENSBTAG00000010184	1		ENSBTAG00000013855	1		ENSBTAG00000013511	1		ENSBTAG00000002773	1
ENSBTAG00000000267	1		ENSBTAG00000012554	1		ENSBTAG00000019592	1		ENSBTAG00000007434	1		ENSBTAG00000007958	1		ENSBTAG00000039122	1		ENSBTAG00000004690	1
ENSBTAG00000042780	1		ENSBTAG00000003002	1		ENSBTAG00000006262	1		ENSBTAG00000019463	1		ENSBTAG00000040279	1		ENSBTAG00000013039	1		ENSBTAG00000024901	1
ENSBTAG00000004225	1		ENSBTAG00000002056	1		ENSBTAG00000039803	1		ENSBTAG00000018823	1		ENSBTAG00000019906	1		ENSBTAG00000017108	1		ENSBTAG00000008327	1
ENSBTAG00000020000	1		ENSBTAG00000005517	1		ENSBTAG00000007584	1		ENSBTAG00000038316	1		ENSBTAG00000019907	1		ENSBTAG00000008579	1		ENSBTAG00000000812	1
ENSBTAG00000000831	1		ENSBTAG00000011139	1		ENSBTAG00000007787	1		ENSBTAG00000004036	1		ENSBTAG00000015140	1		ENSBTAG00000008510	1		ENSBTAG00000014750	1
ENSBTAG00000015264	1		ENSBTAG00000021600	1		ENSBTAG00000015170	1		ENSBTAG00000016736	1		ENSBTAG00000007393	1		ENSBTAG00000015834	1		ENSBTAG00000004617	1
ENSBTAG00000014806	1		ENSBTAG00000016662	1		ENSBTAG00000013302	1		ENSBTAG00000011759	1		ENSBTAG00000022520	1		ENSBTAG00000007149	1		ENSBTAG00000016732	1
ENSBTAG00000016316	1		ENSBTAG00000016895	1		ENSBTAG00000026842	1		ENSBTAG00000006054	1		ENSBTAG00000001632	1		ENSBTAG00000026986	1		ENSBTAG00000011007	1
ENSBTAG00000016319	1		ENSBTAG00000016903	1		ENSBTAG00000013449	1		ENSBTAG00000000571	1		ENSBTAG00000010399	1		ENSBTAG00000006366	1		ENSBTAG00000006089	1
ENSBTAG00000016175	1		ENSBTAG00000011895	1		ENSBTAG00000018744	1		ENSBTAG00000018852	1		ENSBTAG00000006801	1		ENSBTAG00000019255	1		ENSBTAG00000017136	1
ENSBTAG00000007436	1		ENSBTAG00000016770	1		ENSBTAG00000018795	1		ENSBTAG00000020359	1		ENSBTAG00000008339	1		ENSBTAG00000018419	1		ENSBTAG00000006921	1
ENSBTAG00000015593	1		ENSBTAG00000010890	1		ENSBTAG00000012561	1		ENSBTAG00000027274	1		ENSBTAG00000017536	1		ENSBTAG00000007683	1		ENSBTAG00000006896	1
ENSBTAG00000002982	1		ENSBTAG00000014248	1		ENSBTAG00000012557	1		ENSBTAG00000024942	1		ENSBTAG00000007434	1		ENSBTAG00000002425	1		ENSBTAG00000017751	1
ENSBTAG00000032083	1		ENSBTAG00000010510	1		ENSBTAG00000003002	1		ENSBTAG00000015713	1		ENSBTAG00000046022	1		ENSBTAG00000016512	1		ENSBTAG00000001061	1
ENSBTAG00000011507	1		ENSBTAG00000027924	1		ENSBTAG00000009057	1		ENSBTAG00000015739	1		ENSBTAG00000016254	1		ENSBTAG00000013957	1		ENSBTAG00000012681	1
ENSBTAG00000003958	1		ENSBTAG00000001241	1		ENSBTAG00000009058	1		ENSBTAG00000008151	1		ENSBTAG00000004464	1		ENSBTAG00000021020	1		ENSBTAG00000034963	1
ENSBTAG00000031084	1		ENSBTAG00000001492	1		ENSBTAG00000009952	1		ENSBTAG00000021060	1		ENSBTAG00000019660	1		ENSBTAG00000032369	1		ENSBTAG00000009030	1
ENSBTAG00000002605	1		ENSBTAG00000009019	1		ENSBTAG00000007395	1		ENSBTAG00000021062	1		ENSBTAG00000019463	1		ENSBTAG00000008089	1		ENSBTAG00000020611	1
ENSBTAG00000031071	1		ENSBTAG00000014455	1		ENSBTAG00000015424	1		ENSBTAG00000014002	1		ENSBTAG00000018823	1		ENSBTAG00000018125	1		ENSBTAG00000002995	1
ENSBTAG00000017790	1		ENSBTAG00000005514	1		ENSBTAG00000016000	1		ENSBTAG00000014598	1		ENSBTAG00000038316	1		ENSBTAG00000015291	1		ENSBTAG00000020537	1
ENSBTAG00000004635	1		ENSBTAG00000048135	1		ENSBTAG00000001683	1		ENSBTAG00000015951	1		ENSBTAG00000005696	1		ENSBTAG00000018114	1		ENSBTAG00000020539	1
ENSBTAG00000020629	1		ENSBTAG00000013689	1		ENSBTAG00000005476	1		ENSBTAG00000015394	1		ENSBTAG00000004036	1		ENSBTAG00000005238	1		ENSBTAG00000038992	1
ENSBTAG00000009835	1		ENSBTAG00000037383	1		ENSBTAG00000007830	1		ENSBTAG00000018178	1		ENSBTAG00000016736	1		ENSBTAG00000000492	1		ENSBTAG00000019152	1
ENSBTAG00000021723	1		ENSBTAG00000001308	1		ENSBTAG00000040001	1		ENSBTAG00000000354	1		ENSBTAG00000013526	1		ENSBTAG00000009057	1		ENSBTAG00000021322	1
ENSBTAG00000006886	1		ENSBTAG00000012326	1		ENSBTAG00000017011	1		ENSBTAG00000016776	1		ENSBTAG00000011759	1		ENSBTAG00000027020	1		ENSBTAG00000021328	1
ENSBTAG00000005824	1		ENSBTAG00000038494	1		ENSBTAG00000006360	1		ENSBTAG00000019044	1		ENSBTAG00000006048	1		ENSBTAG00000011682	1		ENSBTAG00000021653	1
ENSBTAG00000000362	1		ENSBTAG00000048096	1		ENSBTAG00000013790	1		ENSBTAG00000002883	1		ENSBTAG00000006052	1		ENSBTAG00000006049	1		ENSBTAG00000017431	1
ENSBTAG00000000641	1		ENSBTAG00000009097	1		ENSBTAG00000016525	1		ENSBTAG00000016017	1		ENSBTAG00000006054	1		ENSBTAG00000016193	1		ENSBTAG00000005207	1
ENSBTAG00000013653	1		ENSBTAG00000033721	1		ENSBTAG00000011766	1		ENSBTAG00000006280	1		ENSBTAG00000006056	1		ENSBTAG00000001683	1		ENSBTAG00000012363	1
ENSBTAG00000012259	1		ENSBTAG00000047522	1		ENSBTAG00000019975	1		ENSBTAG00000009029	1		ENSBTAG00000007083	1		ENSBTAG00000005476	1		ENSBTAG00000008331	1
ENSBTAG00000013740	1		ENSBTAG00000018905	1		ENSBTAG00000032933	1		ENSBTAG00000018661	1		ENSBTAG00000000571	1		ENSBTAG00000007830	1		ENSBTAG00000008336	1
ENSBTAG00000013523	1		ENSBTAG00000020301	1		ENSBTAG00000007071	1		ENSBTAG00000018658	1		ENSBTAG00000018852	1		ENSBTAG00000002177	1		ENSBTAG00000002184	1
ENSBTAG00000002035	1		ENSBTAG00000010915	1		ENSBTAG00000012558	1		ENSBTAG00000018258	1		ENSBTAG00000020359	1		ENSBTAG00000015415	1		ENSBTAG00000018065	1
ENSBTAG00000008368	1		ENSBTAG00000001385	1		ENSBTAG00000015099	1		ENSBTAG00000001998	1		ENSBTAG00000027274	1		ENSBTAG00000021600	1		ENSBTAG00000018199	1
ENSBTAG00000008371	1		ENSBTAG00000001387	1		ENSBTAG00000005021	1		ENSBTAG00000011715	1		ENSBTAG00000024942	1		ENSBTAG00000006360	1		ENSBTAG00000015103	1
ENSBTAG00000012854	1		ENSBTAG00000001616	1		ENSBTAG00000009400	1		ENSBTAG00000010758	1		ENSBTAG00000012564	1		ENSBTAG00000025964	1		ENSBTAG00000010378	1
ENSBTAG00000013855	1		ENSBTAG00000044900	1		ENSBTAG00000047906	1		ENSBTAG00000011389	1		ENSBTAG00000015739	1		ENSBTAG00000016902	1		ENSBTAG00000010366	1
ENSBTAG00000010745	1		ENSBTAG00000017715	1		ENSBTAG00000001961	1		ENSBTAG00000008092	1		ENSBTAG00000024950	1		ENSBTAG00000016900	1		ENSBTAG00000013235	1
ENSBTAG00000012178	1		ENSBTAG00000004645	1		ENSBTAG00000022989	1		ENSBTAG00000007893	1		ENSBTAG00000016613	1		ENSBTAG00000008180	1		ENSBTAG00000048228	1
ENSBTAG00000010384	1		ENSBTAG00000001396	1		ENSBTAG00000011213	1		ENSBTAG00000007147	1		ENSBTAG00000008151	1		ENSBTAG00000044175	1		ENSBTAG00000010393	1
ENSBTAG00000012500	1		ENSBTAG00000012909	1		ENSBTAG00000012326	1		ENSBTAG00000034963	1		ENSBTAG00000012352	1		ENSBTAG00000013790	1		ENSBTAG00000003788	1
ENSBTAG00000007958	1		ENSBTAG00000001786	1		ENSBTAG00000038494	1		ENSBTAG00000020119	1		ENSBTAG00000021060	1		ENSBTAG00000010510	1		ENSBTAG00000046681	1
ENSBTAG00000040279	1		ENSBTAG00000012219	1		ENSBTAG00000005471	1		ENSBTAG00000013215	1		ENSBTAG00000021062	1		ENSBTAG00000005164	1		ENSBTAG00000002727	1
ENSBTAG00000020824	1		ENSBTAG00000007304	1		ENSBTAG00000016881	1		ENSBTAG00000010413	1		ENSBTAG00000044204	1		ENSBTAG00000016525	1		ENSBTAG00000003676	1
ENSBTAG00000040460	1		ENSBTAG00000006934	1		ENSBTAG00000017715	1		ENSBTAG00000006821	1		ENSBTAG00000019432	1		ENSBTAG00000006233	1		ENSBTAG00000002678	1
ENSBTAG00000025762	1		ENSBTAG00000012789	1		ENSBTAG00000006222	1		ENSBTAG00000010426	1		ENSBTAG00000012066	1		ENSBTAG00000033186	1		ENSBTAG00000002363	1
ENSBTAG00000002654	1		ENSBTAG00000022847	1		ENSBTAG00000035247	1		ENSBTAG00000003843	1		ENSBTAG00000015951	1		ENSBTAG00000014177	1		ENSBTAG00000043989	1
ENSBTAG00000024979	1		ENSBTAG00000008172	1		ENSBTAG00000009855	1		ENSBTAG00000015520	1		ENSBTAG00000014807	1		ENSBTAG00000016152	1		ENSBTAG00000008800	1
ENSBTAG00000006982	1		ENSBTAG00000003708	1		ENSBTAG00000021144	1		ENSBTAG00000018415	1		ENSBTAG00000015414	1		ENSBTAG00000001492	1		ENSBTAG00000012997	1
ENSBTAG00000019090	1		ENSBTAG00000048042	1		ENSBTAG00000001021	1		ENSBTAG00000020610	1		ENSBTAG00000015406	1		ENSBTAG00000010423	1		ENSBTAG00000006225	1
ENSBTAG00000019097	1		ENSBTAG00000045986	1		ENSBTAG00000007348	1		ENSBTAG00000020613	1		ENSBTAG00000015394	1		ENSBTAG00000019595	1		ENSBTAG00000010944	1
ENSBTAG00000008333	1		ENSBTAG00000032132	1		ENSBTAG00000015779	1		ENSBTAG00000013782	1		ENSBTAG00000018178	1		ENSBTAG00000005176	1		ENSBTAG00000006223	1
ENSBTAG00000017536	1		ENSBTAG00000019916	1		ENSBTAG00000001617	1		ENSBTAG00000002995	1		ENSBTAG00000011359	1		ENSBTAG00000017457	1		ENSBTAG00000011658	1
ENSBTAG00000005696	1		ENSBTAG00000018636	1		ENSBTAG00000021845	1		ENSBTAG00000020537	1		ENSBTAG00000015980	1		ENSBTAG00000019211	1		ENSBTAG00000026585	1
ENSBTAG00000013529	1		ENSBTAG00000015750	1		ENSBTAG00000017201	1		ENSBTAG00000020539	1		ENSBTAG00000006045	1		ENSBTAG00000007071	1		ENSBTAG00000040602	1
ENSBTAG00000021630	1		ENSBTAG00000013410	1		ENSBTAG00000032477	1		ENSBTAG00000020540	1		ENSBTAG00000003786	1		ENSBTAG00000018235	1		ENSBTAG00000017644	1
ENSBTAG00000000056	1		ENSBTAG00000017361	1		ENSBTAG00000013981	1		ENSBTAG00000040338	1		ENSBTAG00000018271	1		ENSBTAG00000009019	1		ENSBTAG00000030322	1
ENSBTAG00000021060	1		ENSBTAG00000009966	1		ENSBTAG00000019350	1		ENSBTAG00000038992	1		ENSBTAG00000015261	1		ENSBTAG00000015099	1		ENSBTAG00000027875	1
ENSBTAG00000021062	1		ENSBTAG00000004802	1		ENSBTAG00000015412	1		ENSBTAG00000014975	1		ENSBTAG00000016017	1		ENSBTAG00000019210	1		ENSBTAG00000007149	1
ENSBTAG00000004770	1		ENSBTAG00000015160	1		ENSBTAG00000014472	1		ENSBTAG00000020352	1		ENSBTAG00000010899	1		ENSBTAG00000003066	1		ENSBTAG00000003626	1
ENSBTAG00000015951	1		ENSBTAG00000046828	1		ENSBTAG00000014001	1		ENSBTAG00000008717	1		ENSBTAG00000009029	1		ENSBTAG00000018501	1		ENSBTAG00000031178	1
ENSBTAG00000025826	1		ENSBTAG00000046364	1		ENSBTAG00000046979	1		ENSBTAG00000038700	1		ENSBTAG00000019069	1		ENSBTAG00000044160	1		ENSBTAG00000004184	1
ENSBTAG00000000675	1		ENSBTAG00000047606	1		ENSBTAG00000007392	1		ENSBTAG00000019152	1		ENSBTAG00000018661	1		ENSBTAG00000017776	1		ENSBTAG00000002707	1
ENSBTAG00000009029	1		ENSBTAG00000047700	1		ENSBTAG00000014230	1		ENSBTAG00000021316	1		ENSBTAG00000018658	1		ENSBTAG00000011213	1		ENSBTAG00000006907	1
ENSBTAG00000005213	1		ENSBTAG00000045998	1		ENSBTAG00000007187	1		ENSBTAG00000021325	1		ENSBTAG00000016128	1		ENSBTAG00000001308	1		ENSBTAG00000018125	1
ENSBTAG00000001753	1		ENSBTAG00000009155	1		ENSBTAG00000046828	1		ENSBTAG00000010338	1		ENSBTAG00000001110	1		ENSBTAG00000047522	1		ENSBTAG00000039803	1
ENSBTAG00000018260	1		ENSBTAG00000016076	1		ENSBTAG00000039727	1		ENSBTAG00000015752	1		ENSBTAG00000006525	1		ENSBTAG00000009097	1		ENSBTAG00000002705	1
ENSBTAG00000015255	1		ENSBTAG00000037803	1		ENSBTAG00000016566	1		ENSBTAG00000037989	1		ENSBTAG00000008092	1		ENSBTAG00000033721	1		ENSBTAG00000001060	1
ENSBTAG00000017242	1		ENSBTAG00000007020	1		ENSBTAG00000011702	1		ENSBTAG00000017855	1		ENSBTAG00000002773	1		ENSBTAG00000002440	1		ENSBTAG00000009949	1
ENSBTAG00000011387	1		ENSBTAG00000016725	1		ENSBTAG00000016622	1		ENSBTAG00000017431	1		ENSBTAG00000004690	1		ENSBTAG00000005174	1		ENSBTAG00000015170	1
ENSBTAG00000008380	1		ENSBTAG00000016726	1		ENSBTAG00000037803	1		ENSBTAG00000012363	1		ENSBTAG00000015520	1		ENSBTAG00000018905	1		ENSBTAG00000015169	1
ENSBTAG00000017751	1		ENSBTAG00000006193	1		ENSBTAG00000007020	1		ENSBTAG00000002184	1		ENSBTAG00000020611	1		ENSBTAG00000013060	1		ENSBTAG00000018744	1
ENSBTAG00000038770	1		ENSBTAG00000033669	1		ENSBTAG00000007777	1		ENSBTAG00000026696	1		ENSBTAG00000002995	1		ENSBTAG00000001618	1		ENSBTAG00000005238	1
ENSBTAG00000001061	1		ENSBTAG00000010833	1		ENSBTAG00000009765	1		ENSBTAG00000015103	1		ENSBTAG00000020539	1		ENSBTAG00000015909	1		ENSBTAG00000003401	1
ENSBTAG00000009948	1		ENSBTAG00000007969	1		ENSBTAG00000012902	1		ENSBTAG00000015104	1		ENSBTAG00000020540	1		ENSBTAG00000017711	1		ENSBTAG00000012554	1
ENSBTAG00000013215	1		ENSBTAG00000007966	1		ENSBTAG00000039855	1		ENSBTAG00000016954	1		ENSBTAG00000038992	1		ENSBTAG00000017715	1		ENSBTAG00000015077	1
ENSBTAG00000003843	1		ENSBTAG00000019193	1		ENSBTAG00000000936	1		ENSBTAG00000010050	1		ENSBTAG00000011514	1		ENSBTAG00000018004	1		ENSBTAG00000010221	1
ENSBTAG00000009030	1		ENSBTAG00000003112	1		ENSBTAG00000009541	1		ENSBTAG00000003479	1		ENSBTAG00000000581	1		ENSBTAG00000019940	1		ENSBTAG00000007111	1
ENSBTAG00000003944	1		ENSBTAG00000002471	1		ENSBTAG00000010027	1		ENSBTAG00000017253	1		ENSBTAG00000021316	1		ENSBTAG00000008624	1		ENSBTAG00000009057	1
ENSBTAG00000015520	1		ENSBTAG00000021506	1		ENSBTAG00000007843	1		ENSBTAG00000003676	1		ENSBTAG00000014714	1		ENSBTAG00000010963	1		ENSBTAG00000009058	1
ENSBTAG00000003809	1		ENSBTAG00000010360	1		ENSBTAG00000014786	1		ENSBTAG00000019728	1		ENSBTAG00000010338	1		ENSBTAG00000010964	1		ENSBTAG00000011682	1
ENSBTAG00000003813	1		ENSBTAG00000037972	1		ENSBTAG00000018307	1		ENSBTAG00000021786	1		ENSBTAG00000037989	1		ENSBTAG00000001396	1		ENSBTAG00000007765	1
ENSBTAG00000020537	1		ENSBTAG00000015112	1		ENSBTAG00000032026	1		ENSBTAG00000021781	1		ENSBTAG00000014750	1		ENSBTAG00000012022	1		ENSBTAG00000007099	1
ENSBTAG00000015103	1		ENSBTAG00000037452	1		ENSBTAG00000011581	1		ENSBTAG00000011658	1		ENSBTAG00000017431	1		ENSBTAG00000047166	1		ENSBTAG00000007097	1
ENSBTAG00000027051	1		ENSBTAG00000047200	1		ENSBTAG00000002321	1		ENSBTAG00000015222	1		ENSBTAG00000017684	1		ENSBTAG00000015942	1		ENSBTAG00000042931	1
ENSBTAG00000004416	1		ENSBTAG00000000480	1		ENSBTAG00000011899	1		ENSBTAG00000014885	1		ENSBTAG00000018067	1		ENSBTAG00000005838	1		ENSBTAG00000011256	1
ENSBTAG00000014885	1		ENSBTAG00000005728	1		ENSBTAG00000009371	1		ENSBTAG00000012263	1		ENSBTAG00000003225	1		ENSBTAG00000001021	1		ENSBTAG00000014832	1
ENSBTAG00000017644	1		ENSBTAG00000011595	1		ENSBTAG00000019096	1		ENSBTAG00000045902	1		ENSBTAG00000048228	1		ENSBTAG00000006934	1		ENSBTAG00000016784	1
ENSBTAG00000007614	1		ENSBTAG00000032026	1		ENSBTAG00000001179	1		ENSBTAG00000040602	1		ENSBTAG00000010393	1		ENSBTAG00000012789	1		ENSBTAG00000013196	1
ENSBTAG00000011950	1		ENSBTAG00000011581	1		ENSBTAG00000031355	1		ENSBTAG00000008951	1		ENSBTAG00000003788	1		ENSBTAG00000003419	1		ENSBTAG00000007779	1
ENSBTAG00000009251	1		ENSBTAG00000011580	1		ENSBTAG00000011484	1		ENSBTAG00000006084	1		ENSBTAG00000003676	1		ENSBTAG00000012873	1		ENSBTAG00000020416	1
ENSBTAG00000034674	1		ENSBTAG00000004279	1		ENSBTAG00000012328	1		ENSBTAG00000006136	1		ENSBTAG00000008482	1		ENSBTAG00000015095	1		ENSBTAG00000031696	1
ENSBTAG00000018419	1		ENSBTAG00000011899	1		ENSBTAG00000005857	1		ENSBTAG00000017108	1		ENSBTAG00000006223	1		ENSBTAG00000002613	1		ENSBTAG00000002056	1
ENSBTAG00000026882	1		ENSBTAG00000001179	1		ENSBTAG00000001447	1		ENSBTAG00000011950	1		ENSBTAG00000019728	1		ENSBTAG00000015412	1		ENSBTAG00000007635	1
ENSBTAG00000019385	1		ENSBTAG00000019081	1		ENSBTAG00000009372	1		ENSBTAG00000015240	1		ENSBTAG00000011658	1		ENSBTAG00000007052	1		ENSBTAG00000009725	1
ENSBTAG00000019291	1		ENSBTAG00000031355	1		ENSBTAG00000004514	1		ENSBTAG00000030322	1		ENSBTAG00000001101	1		ENSBTAG00000014230	1		ENSBTAG00000005517	1
ENSBTAG00000018446	1		ENSBTAG00000015698	1		ENSBTAG00000006789	1		ENSBTAG00000015834	1		ENSBTAG00000014400	1		ENSBTAG00000018252	1		ENSBTAG00000007445	1
ENSBTAG00000048246	1		ENSBTAG00000009374	1		ENSBTAG00000014380	1		ENSBTAG00000019255	1		ENSBTAG00000040329	1		ENSBTAG00000016566	1		ENSBTAG00000019694	1
ENSBTAG00000015317	1		ENSBTAG00000018238	1		ENSBTAG00000009874	1		ENSBTAG00000004557	1		ENSBTAG00000009502	1		ENSBTAG00000013402	1		ENSBTAG00000016193	1
ENSBTAG00000032369	1		ENSBTAG00000009874	1		ENSBTAG00000017617	1		ENSBTAG00000010048	1		ENSBTAG00000045902	1		ENSBTAG00000008567	1		ENSBTAG00000044097	1
ENSBTAG00000006261	1		ENSBTAG00000008313	1		ENSBTAG00000014172	1		ENSBTAG00000002425	1		ENSBTAG00000007153	1		ENSBTAG00000009155	1		ENSBTAG00000045074	1
ENSBTAG00000039803	1		ENSBTAG00000012073	1		ENSBTAG00000005888	1		ENSBTAG00000013957	1		ENSBTAG00000017122	1		ENSBTAG00000010477	1		ENSBTAG00000002177	1
ENSBTAG00000032277	1		ENSBTAG00000019526	1		ENSBTAG00000008981	1		ENSBTAG00000005444	1		ENSBTAG00000020850	1		ENSBTAG00000009430	1		ENSBTAG00000016026	1
ENSBTAG00000007719	1		ENSBTAG00000017426	1		ENSBTAG00000006015	1		ENSBTAG00000005987	1		ENSBTAG00000013511	1		ENSBTAG00000011702	1		ENSBTAG00000017011	1
ENSBTAG00000005238	1		ENSBTAG00000011112	1		ENSBTAG00000010244	1		ENSBTAG00000018125	1		ENSBTAG00000003822	1		ENSBTAG00000009765	1		ENSBTAG00000014248	1
ENSBTAG00000012554	1		ENSBTAG00000010106	1		ENSBTAG00000016835	1		ENSBTAG00000006262	1		ENSBTAG00000020296	1		ENSBTAG00000013047	1		ENSBTAG00000014820	1
ENSBTAG00000000492	1		ENSBTAG00000005533	1		ENSBTAG00000010721	1		ENSBTAG00000039803	1		ENSBTAG00000016512	1		ENSBTAG00000009453	1		ENSBTAG00000001241	1
ENSBTAG00000003002	1		ENSBTAG00000018967	1		ENSBTAG00000015590	1		ENSBTAG00000012557	1		ENSBTAG00000007650	1		ENSBTAG00000009541	1		ENSBTAG00000014177	1
ENSBTAG00000021466	1		ENSBTAG00000005339	1		ENSBTAG00000034945	1		ENSBTAG00000000492	1		ENSBTAG00000021020	1		ENSBTAG00000011081	1		ENSBTAG00000011766	1
ENSBTAG00000018653	1		ENSBTAG00000032680	1		ENSBTAG00000006864	1		ENSBTAG00000007111	1		ENSBTAG00000019592	1		ENSBTAG00000040061	1		ENSBTAG00000019975	1
ENSBTAG00000016784	1		ENSBTAG00000011237	1					ENSBTAG00000009057	1		ENSBTAG00000006262	1		ENSBTAG00000032253	1		ENSBTAG00000012558	1
ENSBTAG00000009725	1		ENSBTAG00000026163	1					ENSBTAG00000027020	1		ENSBTAG00000032277	1		ENSBTAG00000031348	1		ENSBTAG00000009019	1
ENSBTAG00000008483	1		ENSBTAG00000008794	1					ENSBTAG00000019232	1		ENSBTAG00000014432	1		ENSBTAG00000031287	1		ENSBTAG00000009400	1
ENSBTAG00000017043	1		ENSBTAG00000019682	1					ENSBTAG00000031473	1		ENSBTAG00000000492	1		ENSBTAG00000012482	1		ENSBTAG00000048135	1
ENSBTAG00000016903	1								ENSBTAG00000008673	1		ENSBTAG00000007097	1		ENSBTAG00000005857	1		ENSBTAG00000007979	1
ENSBTAG00000008180	1								ENSBTAG00000016000	1		ENSBTAG00000018653	1		ENSBTAG00000001447	1		ENSBTAG00000001308	1
ENSBTAG00000014612	1								ENSBTAG00000014469	1		ENSBTAG00000007652	1		ENSBTAG00000004514	1		ENSBTAG00000009097	1
ENSBTAG00000001335	1								ENSBTAG00000011017	1		ENSBTAG00000016000	1		ENSBTAG00000024991	1		ENSBTAG00000033721	1
ENSBTAG00000016152	1								ENSBTAG00000001683	1		ENSBTAG00000011971	1		ENSBTAG00000037980	1		ENSBTAG00000009855	1
ENSBTAG00000033107	1								ENSBTAG00000044097	1		ENSBTAG00000016193	1		ENSBTAG00000003237	1		ENSBTAG00000014422	1
ENSBTAG00000012992	1								ENSBTAG00000045074	1		ENSBTAG00000001683	1		ENSBTAG00000003242	1		ENSBTAG00000003130	1
ENSBTAG00000017222	1								ENSBTAG00000005476	1		ENSBTAG00000005476	1		ENSBTAG00000003244	1		ENSBTAG00000009680	1
ENSBTAG00000010801	1								ENSBTAG00000007830	1		ENSBTAG00000002177	1		ENSBTAG00000010193	1		ENSBTAG00000019350	1
ENSBTAG00000009401	1								ENSBTAG00000002177	1		ENSBTAG00000011992	1		ENSBTAG00000007438	1		ENSBTAG00000014472	1
ENSBTAG00000009400	1								ENSBTAG00000015415	1		ENSBTAG00000014612	1		ENSBTAG00000001712	1		ENSBTAG00000021304	1
ENSBTAG00000006843	1								ENSBTAG00000009707	1		ENSBTAG00000009381	1		ENSBTAG00000017426	1		ENSBTAG00000014001	1
ENSBTAG00000007979	1								ENSBTAG00000025964	1		ENSBTAG00000010510	1		ENSBTAG00000013316	1		ENSBTAG00000026893	1
ENSBTAG00000005471	1								ENSBTAG00000016900	1		ENSBTAG00000014177	1		ENSBTAG00000005888	1		ENSBTAG00000047970	1
ENSBTAG00000017715	1								ENSBTAG00000008180	1		ENSBTAG00000014374	1		ENSBTAG00000018224	1		ENSBTAG00000016566	1
ENSBTAG00000003130	1								ENSBTAG00000013790	1		ENSBTAG00000001492	1		ENSBTAG00000001074	1		ENSBTAG00000019305	1
ENSBTAG00000007304	1								ENSBTAG00000010510	1		ENSBTAG00000017746	1		ENSBTAG00000011112	1		ENSBTAG00000019479	1
ENSBTAG00000014099	1								ENSBTAG00000016525	1		ENSBTAG00000005176	1		ENSBTAG00000005974	1		ENSBTAG00000000273	1
ENSBTAG00000022847	1								ENSBTAG00000001335	1		ENSBTAG00000002458	1		ENSBTAG00000048230	1		ENSBTAG00000033225	1
ENSBTAG00000010536	1								ENSBTAG00000001492	1		ENSBTAG00000032933	1		ENSBTAG00000012746	1		ENSBTAG00000009541	1
ENSBTAG00000020164	1								ENSBTAG00000005176	1		ENSBTAG00000009019	1		ENSBTAG00000011189	1		ENSBTAG00000010360	1
ENSBTAG00000009680	1								ENSBTAG00000020142	1		ENSBTAG00000014455	1		ENSBTAG00000018970	1		ENSBTAG00000021164	1
ENSBTAG00000018400	1								ENSBTAG00000018235	1		ENSBTAG00000015955	1		ENSBTAG00000032680	1		ENSBTAG00000010026	1
ENSBTAG00000003708	1								ENSBTAG00000021965	1		ENSBTAG00000010801	1		ENSBTAG00000015131	1		ENSBTAG00000007850	1
ENSBTAG00000048042	1								ENSBTAG00000014455	1		ENSBTAG00000017889	1		ENSBTAG00000009302	1		ENSBTAG00000014549	1
ENSBTAG00000000838	1								ENSBTAG00000016002	1		ENSBTAG00000044160	1		ENSBTAG00000002166	1		ENSBTAG00000014786	1
ENSBTAG00000018709	1								ENSBTAG00000003066	1		ENSBTAG00000000363	1		ENSBTAG00000011237	1		ENSBTAG00000018628	1
ENSBTAG00000031834	1								ENSBTAG00000015519	1		ENSBTAG00000047522	1		ENSBTAG00000007618	1		ENSBTAG00000037377	1
ENSBTAG00000012833	1								ENSBTAG00000018501	1		ENSBTAG00000019940	1		ENSBTAG00000019685	1		ENSBTAG00000037452	1
ENSBTAG00000025181	1								ENSBTAG00000006775	1		ENSBTAG00000009855	1		ENSBTAG00000014490	1		ENSBTAG00000019081	1
ENSBTAG00000016456	1								ENSBTAG00000006971	1		ENSBTAG00000003130	1					ENSBTAG00000008406	1
ENSBTAG00000013410	1								ENSBTAG00000011405	1		ENSBTAG00000021144	1					ENSBTAG00000013407	1
ENSBTAG00000012753	1								ENSBTAG00000037383	1		ENSBTAG00000007348	1					ENSBTAG00000002948	1
ENSBTAG00000046364	1								ENSBTAG00000047729	1		ENSBTAG00000015779	1					ENSBTAG00000007315	1
ENSBTAG00000047970	1								ENSBTAG00000001308	1		ENSBTAG00000017201	1					ENSBTAG00000038962	1
ENSBTAG00000047700	1								ENSBTAG00000004339	1		ENSBTAG00000032477	1					ENSBTAG00000018026	1
ENSBTAG00000021452	1								ENSBTAG00000047522	1		ENSBTAG00000038020	1					ENSBTAG00000014253	1
ENSBTAG00000007020	1								ENSBTAG00000009097	1		ENSBTAG00000019350	1					ENSBTAG00000008981	1
ENSBTAG00000033669	1								ENSBTAG00000033721	1		ENSBTAG00000045986	1					ENSBTAG00000047483	1
ENSBTAG00000010833	1								ENSBTAG00000005174	1		ENSBTAG00000015412	1					ENSBTAG00000010244	1
ENSBTAG00000007968	1								ENSBTAG00000010915	1		ENSBTAG00000014472	1					ENSBTAG00000016302	1
ENSBTAG00000007961	1								ENSBTAG00000013060	1		ENSBTAG00000014001	1					ENSBTAG00000000322	1
ENSBTAG00000007777	1								ENSBTAG00000001618	1		ENSBTAG00000032132	1					ENSBTAG00000046237	1
ENSBTAG00000009765	1								ENSBTAG00000015909	1		ENSBTAG00000046979	1					ENSBTAG00000002166	1
ENSBTAG00000019193	1								ENSBTAG00000015018	1		ENSBTAG00000031885	1					ENSBTAG00000017810	1
ENSBTAG00000019534	1								ENSBTAG00000018004	1		ENSBTAG00000019916	1					ENSBTAG00000003359	1
ENSBTAG00000000273	1								ENSBTAG00000019940	1		ENSBTAG00000016854	1					ENSBTAG00000007618	1
ENSBTAG00000002147	1								ENSBTAG00000008624	1		ENSBTAG00000019823	1					ENSBTAG00000026163	1
ENSBTAG00000037972	1								ENSBTAG00000010963	1		ENSBTAG00000016598	1
ENSBTAG00000020373	1								ENSBTAG00000010964	1		ENSBTAG00000007007	1
ENSBTAG00000019987	1								ENSBTAG00000001396	1		ENSBTAG00000012143	1
ENSBTAG00000006824	1								ENSBTAG00000047166	1		ENSBTAG00000016456	1
ENSBTAG00000019746	1								ENSBTAG00000003419	1		ENSBTAG00000017361	1
ENSBTAG00000040061	1								ENSBTAG00000015095	1		ENSBTAG00000046828	1
ENSBTAG00000013117	1								ENSBTAG00000002613	1		ENSBTAG00000010370	1
ENSBTAG00000032253	1								ENSBTAG00000015412	1		ENSBTAG00000012753	1
ENSBTAG00000038084	1								ENSBTAG00000032130	1		ENSBTAG00000046364	1
ENSBTAG00000047200	1								ENSBTAG00000032132	1		ENSBTAG00000018252	1
ENSBTAG00000018928	1								ENSBTAG00000017211	1		ENSBTAG00000016760	1
ENSBTAG00000001179	1								ENSBTAG00000018636	1		ENSBTAG00000021452	1
ENSBTAG00000012482	1								ENSBTAG00000011752	1		ENSBTAG00000039727	1
ENSBTAG00000011484	1								ENSBTAG00000009155	1		ENSBTAG00000016566	1
ENSBTAG00000038962	1								ENSBTAG00000037803	1		ENSBTAG00000014927	1
ENSBTAG00000015273	1								ENSBTAG00000047611	1		ENSBTAG00000039310	1
ENSBTAG00000001333	1								ENSBTAG00000007966	1		ENSBTAG00000010477	1
ENSBTAG00000013716	1								ENSBTAG00000019193	1		ENSBTAG00000020422	1
ENSBTAG00000003242	1								ENSBTAG00000012142	1		ENSBTAG00000008416	1
ENSBTAG00000005922	1								ENSBTAG00000013047	1		ENSBTAG00000016076	1
ENSBTAG00000030930	1								ENSBTAG00000039855	1		ENSBTAG00000000459	1
ENSBTAG00000014470	1								ENSBTAG00000011081	1		ENSBTAG00000019479	1
ENSBTAG00000005888	1								ENSBTAG00000037972	1		ENSBTAG00000033669	1
ENSBTAG00000010244	1								ENSBTAG00000019987	1		ENSBTAG00000010833	1
ENSBTAG00000002166	1								ENSBTAG00000020802	1		ENSBTAG00000010832	1
ENSBTAG00000003352	1								ENSBTAG00000040061	1		ENSBTAG00000007968	1
ENSBTAG00000023541	1								ENSBTAG00000000671	1		ENSBTAG00000007961	1
ENSBTAG00000006864	1								ENSBTAG00000032253	1		ENSBTAG00000004685	1
ENSBTAG00000013530	1								ENSBTAG00000015046	1		ENSBTAG00000035286	1
ENSBTAG00000014490	1								ENSBTAG00000001179	1		ENSBTAG00000006679	1
									ENSBTAG00000031355	1		ENSBTAG00000009541	1
									ENSBTAG00000003501	1		ENSBTAG00000010360	1
									ENSBTAG00000012482	1		ENSBTAG00000015112	1
									ENSBTAG00000001447	1		ENSBTAG00000019987	1
									ENSBTAG00000035827	1		ENSBTAG00000022004	1
									ENSBTAG00000009372	1		ENSBTAG00000021164	1
									ENSBTAG00000024991	1		ENSBTAG00000006824	1
									ENSBTAG00000037980	1		ENSBTAG00000010027	1
									ENSBTAG00000003665	1		ENSBTAG00000039241	1
									ENSBTAG00000010193	1		ENSBTAG00000015046	1
									ENSBTAG00000014172	1		ENSBTAG00000037452	1
									ENSBTAG00000005888	1		ENSBTAG00000002321	1
									ENSBTAG00000005974	1		ENSBTAG00000009371	1
									ENSBTAG00000048230	1		ENSBTAG00000015839	1
									ENSBTAG00000012822	1		ENSBTAG00000047174	1
									ENSBTAG00000012746	1		ENSBTAG00000001179	1
									ENSBTAG00000012749	1		ENSBTAG00000009188	1
									ENSBTAG00000047483	1		ENSBTAG00000007315	1
									ENSBTAG00000018969	1		ENSBTAG00000038962	1
									ENSBTAG00000018970	1		ENSBTAG00000021645	1
									ENSBTAG00000006015	1		ENSBTAG00000024991	1
									ENSBTAG00000006016	1		ENSBTAG00000007362	1
									ENSBTAG00000032680	1		ENSBTAG00000005922	1
									ENSBTAG00000015131	1		ENSBTAG00000018238	1
									ENSBTAG00000002166	1		ENSBTAG00000009159	1
									ENSBTAG00000034945	1		ENSBTAG00000008313	1
									ENSBTAG00000007618	1		ENSBTAG00000020783	1
									ENSBTAG00000048304	1		ENSBTAG00000014172	1
									ENSBTAG00000037781	1		ENSBTAG00000010352	1
									ENSBTAG00000001444	1		ENSBTAG00000021381	1
									ENSBTAG00000006864	1		ENSBTAG00000009905	1
									ENSBTAG00000007450	1		ENSBTAG00000017593	1
									ENSBTAG00000005675	1		ENSBTAG00000008981	1
									ENSBTAG00000005630	1		ENSBTAG00000048230	1
									ENSBTAG00000000580	1		ENSBTAG00000009978	1
									ENSBTAG00000019685	1		ENSBTAG00000020054	1
									ENSBTAG00000025471	1		ENSBTAG00000011237	1
									ENSBTAG00000000016	1		ENSBTAG00000004288	1
									ENSBTAG00000014490	1		ENSBTAG00000014435	1
